# Supplementary material for: Computational design and cheminformatics profiling of omeprazole derivatives for enhanced proton pump inhibition of potassium-transporting ATPase alpha chain 1
Source: PLoS One. 2025 Jun 24;20(6):e0326655. doi: 10.1371/journal.pone.0326655 (PMC12186943; doi:10.1371/journal.pone.0326655)
Supplement: S2 File — (XLSX) [file pone.0326655.s002.xlsx]

## Sheet: OMP
	frame#	Prot_CA	Prot_Backbone	Prot_Sidechain	Prot_All_Heavy	Lig_wrt_Protein	Lig_wrt_Ligand
	0	0	0	0	0	0	0
	1	2.225	2.219	2.642	2.351	1.379	0.514
	2	2.556	2.56	3.058	2.75	1.841	0.532
	3	2.74	2.742	3.138	2.876	2.6	1.126
	4	2.756	2.754	3.163	2.895	3.138	1.143
	5	2.35	2.349	2.855	2.518	2.846	1.116
	6	2.574	2.572	3.058	2.734	3.868	1.765
	7	2.617	2.603	3.196	2.82	2.828	1.207
	8	2.789	2.787	3.334	3.008	4.177	1.248
	9	2.632	2.627	3.202	2.84	4.323	1.269
	10	3.177	3.173	3.611	3.323	3.384	1.121
	11	2.904	2.893	3.417	3.087	4.202	1
	12	3.087	3.082	3.612	3.279	4.477	1.278
	13	2.996	2.996	3.54	3.207	3.709	1.038
	14	3.332	3.324	3.86	3.531	3.951	0.768
	15	3.406	3.402	3.828	3.552	2.599	0.801
	16	3.366	3.363	3.845	3.54	4.323	0.926
	17	3.455	3.454	3.885	3.609	5.483	1.029
	18	4.005	4.005	4.224	4.055	5.245	1.363
	19	4.379	4.374	4.55	4.396	5.53	1.872
	20	3.966	3.964	4.22	4.026	5.409	1.009
	21	3.965	3.966	4.322	4.091	4.916	1.012
	22	4.179	4.176	4.519	4.299	5.641	1.139
	23	4.626	4.627	4.884	4.7	5.362	0.929
	24	4.146	4.144	4.583	4.333	4.796	1.107
	25	4.03	4.031	4.483	4.221	5.129	1.086
	26	3.668	3.675	4.15	3.861	5.716	1.018
	27	3.682	3.681	4.07	3.816	4.568	1.081
	28	4.355	4.352	4.632	4.436	5.763	1.176
	29	4.436	4.433	4.655	4.483	5.823	0.986
	30	4.568	4.563	4.7	4.563	5.961	1.328
	31	4.935	4.927	5.107	4.945	6.718	1.186
	32	4.938	4.933	5.054	4.922	5.328	1.332
	33	4.267	4.264	4.541	4.326	5.428	1.124
	34	4.189	4.179	4.533	4.29	6.163	1.139
	35	3.985	3.968	4.502	4.185	5.73	1.117
	36	4.204	4.201	4.531	4.288	5.475	0.853
	37	4.832	4.83	4.959	4.821	5.519	1.007
	38	4.78	4.778	4.947	4.794	6.283	0.743
	39	4.552	4.548	4.782	4.592	6.598	0.879
	40	4.803	4.803	5.051	4.864	6.142	1.206
	41	4.846	4.844	5.048	4.886	5.511	1.108
	42	4.545	4.549	4.875	4.657	6.012	1.072
	43	4.57	4.564	4.917	4.686	6.721	1.028
	44	4.47	4.471	4.789	4.579	5.792	0.679
	45	4.495	4.49	4.726	4.546	5.882	1.073
	46	4.474	4.466	4.844	4.609	6.201	1.086
	47	4.291	4.28	4.712	4.451	5.215	0.937
	48	4.203	4.196	4.503	4.298	4.897	1.006
	49	4.042	4.038	4.492	4.216	5.151	0.902
	50	4.367	4.354	4.75	4.506	5.206	0.919
	51	4.301	4.29	4.704	4.448	6.054	0.956
	52	4.231	4.218	4.653	4.386	4.762	0.725
	53	3.978	3.975	4.517	4.208	5.692	0.84
	54	4.196	4.194	4.641	4.386	4.694	0.823
	55	4.43	4.42	4.907	4.637	6.118	0.903
	56	4.892	4.885	5.244	5.038	5.734	0.955
	57	4.864	4.85	5.251	5.025	5.375	1.094
	58	4.934	4.912	5.22	5.038	5.377	1.212
	59	4.975	4.956	5.16	5.017	5.457	1.302
	60	5.136	5.12	5.324	5.178	5.758	1.192
	61	5.393	5.369	5.615	5.458	4.773	1.927
	62	5.356	5.336	5.601	5.432	4.855	2.091
	63	5.473	5.458	5.627	5.508	4.192	1.493
	64	5.328	5.303	5.576	5.4	4.978	1.005
	65	5.444	5.421	5.666	5.508	5.285	1.195
	66	5.277	5.259	5.493	5.344	5.985	0.842
	67	4.641	4.617	4.979	4.756	5.647	0.722
	68	4.997	4.973	5.344	5.123	5.034	1.692
	69	4.993	4.967	5.29	5.088	5.805	1.167
	70	5.045	5.015	5.387	5.162	4.853	1.353
	71	4.545	4.529	4.982	4.712	4.967	1.741
	72	4.416	4.399	4.858	4.577	6.844	1.306
	73	4.362	4.346	4.78	4.505	6.625	1.234
	74	4.404	4.378	4.808	4.55	5.607	2.115
	75	4.508	4.487	4.87	4.635	5.624	1.569
	76	4.644	4.628	4.885	4.699	5.852	1.809
	77	4.876	4.855	5.173	4.962	6.138	1.781
	78	4.401	4.387	4.755	4.51	5.852	1.276
	79	3.903	3.88	4.392	4.088	6.86	1.252
	80	4.02	3.996	4.547	4.224	6.96	1.394
	81	4.119	4.098	4.562	4.28	7.827	1.466
	82	4.234	4.21	4.626	4.358	6.072	1.319
	83	4.033	4.007	4.484	4.178	5.05	1.106
	84	4.207	4.184	4.538	4.287	6.445	1.219
	85	3.91	3.888	4.374	4.048	6.222	1.325
	86	4.163	4.146	4.578	4.289	5.525	1.272
	87	3.814	3.799	4.366	4.013	5.497	1.563
	88	4.052	4.027	4.462	4.169	5.748	1.75
	89	4.442	4.428	4.811	4.553	5.604	1.451
	90	4.499	4.483	4.992	4.696	5.962	1.339
	91	4.301	4.29	4.759	4.476	4.8	1.612
	92	4.325	4.311	4.843	4.534	6.026	1.564
	93	4.419	4.405	4.97	4.654	4.907	1.478
	94	4.161	4.152	4.72	4.401	5.227	1.778
	95	4.22	4.209	4.798	4.459	5.327	1.584
	96	3.841	3.83	4.457	4.111	6.531	1.255
	97	3.724	3.706	4.38	4.002	6.242	1.186
	98	3.769	3.749	4.404	4.039	7.365	1.159
	99	3.82	3.811	4.419	4.072	6.864	1.315
	100	4.107	4.089	4.698	4.368	7.715	1.394
	101	3.882	3.864	4.506	4.154	7.199	1.194
	102	3.698	3.675	4.319	3.961	6.369	1.281
	103	3.915	3.904	4.539	4.187	7.967	1.426
	104	3.62	3.603	4.23	3.866	7.405	1.518
	105	3.778	3.763	4.372	4.015	7.567	1.833
	106	3.611	3.585	4.211	3.841	6.858	1.285
	107	3.869	3.859	4.44	4.105	7.264	1.115
	108	4.144	4.141	4.692	4.38	6.794	1.611
	109	3.557	3.547	4.195	3.83	7.625	1.747
	110	3.945	3.931	4.573	4.227	7.343	1.289
	111	4.315	4.3	4.888	4.576	5.814	1.188
	112	4.063	4.047	4.626	4.298	6.599	1.329
	113	3.976	3.965	4.689	4.309	7.829	1.612
	114	4.415	4.405	5.116	4.753	7.731	1.468
	115	4.134	4.12	4.81	4.441	9.411	1.609
	116	4.665	4.648	5.192	4.886	10.267	1.173
	117	4.749	4.738	5.254	4.972	9.74	1.502
	118	4.333	4.322	4.941	4.612	6.967	1.311
	119	4.096	4.088	4.709	4.376	5.666	1.415
	120	4.05	4.039	4.675	4.331	6.379	1.484
	121	4.431	4.422	5.072	4.719	6.506	1.389
	122	4.572	4.558	5.194	4.861	6.117	1.165
	123	4.561	4.55	5.131	4.819	7.497	1.167
	124	4.467	4.455	5.111	4.759	10.167	1.507
	125	4.438	4.436	5.074	4.732	11.158	1.255
	126	4.45	4.445	5.105	4.754	12.34	1.165
	127	4.574	4.568	5.193	4.867	11.815	1.218
	128	4.18	4.168	4.815	4.457	12.089	1.308
	129	4.01	3.998	4.639	4.28	10.837	1.151
	130	3.838	3.826	4.509	4.136	8.973	1.169
	131	3.488	3.476	4.19	3.792	9.743	1.286
	132	3.302	3.292	4.112	3.655	11.632	1.339
	133	3.395	3.381	4.18	3.727	10.344	1.302
	134	3.861	3.851	4.551	4.158	9.728	1.293
	135	4.05	4.041	4.706	4.328	10.092	1.203
	136	4.05	4.033	4.671	4.299	9.766	1.345
	137	4.244	4.225	4.781	4.446	9.613	1.36
	138	4.12	4.106	4.684	4.35	10.333	1.101
	139	4.114	4.099	4.642	4.309	9.612	1.25
	140	3.941	3.926	4.501	4.161	9.726	1.508
	141	3.897	3.881	4.514	4.142	10.485	1.467
	142	4.035	4.02	4.705	4.322	9.705	1.373
	143	3.669	3.655	4.437	3.997	10.948	1.184
	144	4.113	4.104	4.844	4.442	9.778	1.121
	145	3.894	3.886	4.619	4.213	8.86	1.374
	146	4.224	4.21	4.877	4.509	8.943	1.411
	147	3.946	3.929	4.615	4.228	8.294	1.299
	148	3.992	3.975	4.57	4.224	8.063	1.469
	149	3.989	3.971	4.495	4.171	7.868	1.348
	150	4.055	4.035	4.581	4.259	7.782	1.446
	151	4.331	4.309	4.812	4.514	7.8	1.328
	152	4.046	4.027	4.588	4.258	7.672	1.354
	153	3.871	3.853	4.46	4.1	7.532	1.35
	154	4.114	4.101	4.7	4.347	7.681	1.139
	155	3.875	3.858	4.473	4.12	7.547	1.52
	156	3.655	3.637	4.273	3.905	7.604	1.399
	157	3.454	3.441	4.095	3.704	7.812	1.299
	158	4.137	4.126	4.721	4.383	7.691	1.438
	159	3.967	3.952	4.547	4.205	7.705	1.249
	160	4.086	4.071	4.628	4.302	8.006	1.268
	161	4.235	4.221	4.705	4.404	7.519	1.488
	162	4.336	4.316	4.789	4.486	7.755	1.157
	163	4.745	4.723	5.146	4.87	7.603	1.237
	164	4.764	4.74	5.052	4.822	7.569	1.356
	165	5.342	5.325	5.621	5.406	7.77	1.508
	166	5.137	5.113	5.435	5.222	7.835	1.34
	167	5.199	5.176	5.404	5.224	7.704	1.404
	168	4.942	4.925	5.233	5.026	7.745	1.4
	169	5.167	5.15	5.405	5.215	7.74	1.281
	170	4.715	4.697	4.999	4.788	8.002	1.336
	171	4.521	4.509	4.89	4.645	7.445	1.348
	172	4.866	4.852	5.251	5.008	7.907	1.335
	173	5.272	5.257	5.589	5.376	7.475	1.549
	174	4.883	4.856	5.241	4.985	7.434	1.387
	175	4.986	4.969	5.302	5.077	7.44	1.579
	176	4.932	4.918	5.304	5.058	7.628	1.443
	177	4.875	4.855	5.294	5.019	8.047	1.323
	178	4.884	4.863	5.16	4.934	7.766	1.491
	179	4.872	4.855	5.326	5.039	7.962	1.509
	180	5.214	5.193	5.644	5.374	7.696	1.302
	181	4.744	4.732	5.318	4.995	8.095	1.363
	182	4.923	4.902	5.475	5.159	7.679	1.451
	183	4.869	4.855	5.344	5.051	7.736	1.413
	184	4.87	4.849	5.237	4.982	7.795	1.288
	185	5.007	4.995	5.318	5.083	7.478	1.643
	186	4.941	4.921	5.367	5.084	7.305	1.6
	187	4.932	4.912	5.231	4.997	7.36	1.447
	188	5.183	5.162	5.437	5.223	7.57	1.451
	189	5.564	5.542	5.64	5.518	7.645	1.474
	190	5.614	5.591	5.67	5.543	7.756	1.267
	191	5.331	5.308	5.45	5.299	7.166	1.564
	192	5.088	5.069	5.234	5.076	7.464	1.484
	193	5.63	5.599	5.573	5.494	7.625	1.517
	194	5.28	5.258	5.303	5.192	7.26	1.522
	195	5.415	5.392	5.476	5.354	7.583	1.526
	196	5.638	5.624	5.791	5.644	7.508	1.248
	197	5.736	5.719	5.817	5.706	7.727	1.111
	198	5.352	5.33	5.459	5.328	7.701	1.055
	199	5.33	5.306	5.462	5.309	8.25	1.331
	200	5.543	5.519	5.593	5.48	8.509	1.43
	201	5.975	5.952	5.868	5.841	8.2	1.486
	202	6.126	6.105	6.035	5.996	8.224	1.544
	203	5.97	5.944	5.862	5.815	8.279	1.336
	204	6.599	6.573	6.438	6.438	7.804	1.258
	205	6.177	6.149	6.119	6.071	8.058	1.169
	206	6.367	6.341	6.25	6.224	8.035	1.132
	207	5.935	5.911	5.902	5.833	8.018	1.098
	208	6.023	5.998	6.012	5.936	7.802	1.135
	209	5.891	5.862	5.933	5.83	7.724	1.1
	210	5.608	5.582	5.762	5.604	8.168	1.103
	211	5.776	5.743	5.929	5.773	8.403	1.74
	212	5.92	5.894	5.958	5.863	8.799	1.361
	213	5.86	5.831	5.823	5.75	8.392	1.226
	214	6.68	6.652	6.472	6.49	8.29	1.5
	215	6.814	6.786	6.599	6.628	8.071	1.253
	216	6.6	6.581	6.42	6.427	8.497	1.518
	217	6.365	6.342	6.335	6.276	9.055	1.506
	218	6.325	6.302	6.223	6.19	9.11	1.455
	219	6.194	6.172	6.227	6.139	9.013	1.227
	220	6.088	6.068	6.057	6.004	9.393	1.274
	221	6.291	6.266	6.267	6.217	10.862	1.538
	222	5.785	5.758	5.904	5.782	8.967	2.044
	223	5.522	5.504	5.772	5.601	8.961	1.671
	224	5.949	5.928	6.034	5.933	8.863	1.408
	225	6.401	6.377	6.431	6.365	9.345	1.433
	226	6.297	6.276	6.33	6.27	9.602	1.662
	227	6.23	6.204	6.364	6.244	11.418	1.438
	228	5.292	5.262	5.561	5.36	12.578	1.383
	229	5.665	5.646	6.001	5.785	11.544	1.209
	230	5.571	5.544	5.876	5.679	14.067	1.392
	231	5.456	5.426	5.829	5.59	11.998	1.222
	232	5.578	5.568	5.833	5.66	12.51	1.351
	233	5.521	5.506	5.903	5.671	12.282	1.6
	234	5.38	5.358	5.77	5.528	13.9	1.241
	235	5.546	5.526	5.871	5.653	13.258	1.513
	236	5.725	5.703	5.93	5.766	13.277	1.909
	237	5.696	5.683	5.95	5.77	12.182	1.794
	238	5.642	5.624	5.861	5.7	13.267	1.791
	239	5.346	5.329	5.618	5.415	14.843	1.192
	240	5.248	5.232	5.57	5.346	16.23	1.593
	241	5.728	5.713	6.054	5.838	14.964	1.786
	242	5.623	5.608	5.913	5.711	13.409	1.508
	243	5.334	5.313	5.717	5.462	13.084	1.35
	244	5.724	5.713	6.11	5.865	10.579	1.205
	245	5.567	5.552	5.934	5.702	12.92	1.457
	246	5.023	5.014	5.484	5.212	13.424	1.664
	247	5.193	5.183	5.54	5.321	15.584	1.516
	248	5.243	5.237	5.52	5.324	15.362	1.543
	249	5.129	5.12	5.485	5.255	13.788	1.494
	250	4.704	4.698	5.094	4.832	16.248	1.492
	251	4.58	4.574	5.015	4.74	17.046	1.514
	252	4.733	4.723	5.14	4.886	15.506	1.939
	253	4.86	4.847	5.33	5.05	15.61	1.535
	254	5.122	5.108	5.508	5.265	15.327	1.821
	255	5.026	5.012	5.375	5.14	15.023	1.795
	256	4.684	4.669	5.109	4.844	15.554	1.486
	257	4.883	4.87	5.369	5.092	15.543	1.724
	258	5.024	5.001	5.564	5.263	14.887	1.598
	259	4.999	4.981	5.519	5.22	14.851	1.882
	260	5.23	5.217	5.703	5.434	13.591	1.674
	261	5.261	5.248	5.744	5.46	14.775	1.839
	262	5.287	5.272	5.749	5.47	15.089	1.721
	263	4.967	4.942	5.412	5.118	20.022	1.534
	264	4.828	4.803	5.342	5.015	22.33	1.428
	265	4.849	4.824	5.394	5.069	24.08	1.442
	266	4.492	4.472	5.042	4.713	22.087	1.277
	267	4.831	4.808	5.332	5.029	20.955	1.396
	268	4.558	4.534	5.096	4.767	22.012	1.25
	269	4.642	4.619	5.155	4.84	22.163	1.312
	270	4.435	4.406	5.017	4.653	21.315	1.729
	271	4.917	4.895	5.45	5.13	22.032	1.556
	272	4.911	4.883	5.36	5.066	21.691	1.959
	273	5.13	5.106	5.612	5.311	21.96	1.64
	274	4.529	4.505	5.155	4.789	20.786	1.649
	275	4.727	4.699	5.27	4.938	22.25	1.566
	276	4.864	4.841	5.413	5.08	23.262	1.426
	277	4.715	4.697	5.279	4.934	24.2	1.065
	278	4.536	4.52	5.059	4.733	21.27	1.316
	279	4.892	4.878	5.395	5.099	21.587	1.334
	280	4.543	4.525	5.09	4.753	19.357	1.233
	281	4.581	4.559	5.075	4.756	20.186	1.193
	282	4.447	4.427	4.972	4.638	20.589	1.208
	283	4.875	4.853	5.269	4.987	21.183	1.049
	284	4.934	4.91	5.324	5.056	20.231	1.195
	285	5.132	5.114	5.553	5.281	20.72	1.28
	286	4.771	4.755	5.227	4.932	22.299	1.345
	287	4.91	4.892	5.362	5.075	20.278	1.208
	288	4.616	4.595	5.173	4.838	22.94	1.563
	289	4.55	4.525	5.105	4.77	22.564	1.341
	290	4.604	4.582	5.132	4.801	23.769	1.314
	291	4.698	4.676	5.261	4.929	22.748	1.188
	292	4.73	4.704	5.362	4.998	23.269	1.581
	293	4.561	4.54	5.161	4.799	23.993	1.115
	294	4.603	4.577	5.183	4.824	24.983	1.295
	295	4.38	4.352	4.978	4.615	24.777	1.367
	296	4.603	4.585	5.123	4.809	24.595	1.048
	297	4.544	4.523	5.137	4.788	25.074	1.724
	298	4.859	4.836	5.408	5.083	22.544	1.857
	299	4.87	4.846	5.41	5.088	22.698	1.64
	300	5.003	4.981	5.564	5.237	23.995	1.176
	301	4.953	4.927	5.496	5.184	23.301	1.137
	302	4.923	4.899	5.459	5.144	22.739	1.385
	303	4.972	4.95	5.612	5.272	23.579	1.298
	304	5.1	5.076	5.719	5.379	23.862	1.224
	305	4.894	4.868	5.564	5.2	23.441	1.896
	306	4.663	4.632	5.338	4.954	23.277	1.383
	307	4.759	4.737	5.363	5.022	21.415	1.668
	308	4.989	4.968	5.59	5.265	19.114	1.438
	309	4.903	4.883	5.503	5.18	20.577	1.342
	310	4.703	4.681	5.373	5.013	21.065	1.315
	311	4.861	4.831	5.448	5.106	21.01	1.247
	312	4.797	4.771	5.364	5.035	21.82	1.314
	313	4.964	4.943	5.453	5.169	21.616	1.284
	314	4.617	4.591	5.162	4.84	20.565	1.565
	315	4.59	4.565	5.167	4.826	20.218	1.288
	316	4.961	4.937	5.461	5.173	18.827	1.642
	317	4.888	4.863	5.446	5.125	18.412	1.674
	318	4.732	4.711	5.315	4.981	17.415	1.601
	319	4.963	4.933	5.551	5.213	18.915	1.754
	320	4.459	4.434	5.134	4.745	18.748	1.609
	321	4.833	4.808	5.488	5.114	16.858	1.533
	322	5.364	5.336	5.958	5.635	17.124	1.468
	323	4.774	4.744	5.425	5.058	18.264	1.408
	324	4.945	4.916	5.568	5.222	18.778	1.352
	325	4.452	4.429	5.131	4.76	18.554	1.649
	326	4.873	4.845	5.505	5.148	19.585	1.758
	327	4.776	4.747	5.404	5.049	20.898	1.685
	328	4.372	4.343	5.051	4.667	20.076	1.9
	329	4.38	4.351	5.057	4.668	18.628	1.68
	330	4.294	4.266	4.951	4.563	20.387	1.502
	331	4.365	4.342	5.066	4.676	18.932	1.342
	332	4.591	4.569	5.2	4.847	19.063	1.706
	333	4.905	4.885	5.54	5.197	20.217	1.434
	334	4.805	4.779	5.488	5.124	20.6	1.289
	335	4.815	4.79	5.472	5.118	19.124	1.486
	336	4.991	4.968	5.613	5.275	18.995	1.696
	337	4.954	4.929	5.54	5.214	18.256	1.271
	338	4.731	4.707	5.353	5	19.431	1.428
	339	4.643	4.612	5.268	4.908	18.862	1.427
	340	4.507	4.48	5.133	4.778	20.675	1.548
	341	4.344	4.317	5.003	4.624	21.229	1.42
	342	4.824	4.801	5.422	5.084	21.965	1.152
	343	4.603	4.587	5.177	4.846	22.601	1.282
	344	4.555	4.528	5.162	4.804	19.785	1.486
	345	4.537	4.516	5.176	4.806	20.951	1.435
	346	4.595	4.58	5.216	4.868	19.85	1.229
	347	4.299	4.281	4.985	4.585	21.283	1.409
	348	4.479	4.458	5.13	4.751	20.512	1.478
	349	4.416	4.398	5.08	4.703	20.443	1.48
	350	4.591	4.567	5.197	4.843	21.409	1.444
	351	4.686	4.669	5.284	4.935	19.499	1.488
	352	4.574	4.552	5.219	4.848	20.87	1.452
	353	4.326	4.301	5.025	4.62	21.559	1.535
	354	4.491	4.463	5.196	4.794	21.252	1.408
	355	4.8	4.776	5.375	5.047	21.679	1.417
	356	4.686	4.668	5.237	4.923	20.222	1.353
	357	5.096	5.079	5.575	5.299	20.48	1.363
	358	4.803	4.782	5.37	5.04	20.937	1.416
	359	5.068	5.05	5.559	5.275	19.656	1.39
	360	4.927	4.91	5.415	5.125	19.932	1.546
	361	4.823	4.802	5.361	5.043	19.603	1.523
	362	4.829	4.806	5.3	5.01	19.249	1.387
	363	4.842	4.821	5.333	5.033	20.979	1.46
	364	4.972	4.953	5.472	5.177	20.635	1.541
	365	4.848	4.825	5.347	5.047	20.606	1.376
	366	4.945	4.929	5.393	5.118	20.486	1.422
	367	4.825	4.808	5.325	5.025	20.93	1.376
	368	4.672	4.65	5.168	4.863	20.773	1.452
	369	4.494	4.474	5.033	4.71	21.504	1.602
	370	4.7	4.677	5.203	4.9	20.756	1.286
	371	4.614	4.592	5.138	4.822	22.348	1.38
	372	4.54	4.516	5.081	4.749	21.167	1.348
	373	4.667	4.642	5.212	4.879	21.518	1.662
	374	4.436	4.415	5.018	4.669	18.6	1.409
	375	4.371	4.348	4.907	4.574	19.755	1.338
	376	4.584	4.567	5.047	4.758	20.235	1.424
	377	4.428	4.41	4.935	4.617	20.741	1.364
	378	4.231	4.21	4.784	4.437	21.029	1.517
	379	4.396	4.374	4.91	4.588	21.204	1.334
	380	4.283	4.261	4.846	4.502	21.609	1.4
	381	4.447	4.417	4.987	4.647	21.268	1.449
	382	4.184	4.156	4.751	4.391	23.017	1.485
	383	4.244	4.217	4.84	4.478	20.397	1.4
	384	4.291	4.261	4.933	4.543	20.701	1.329
	385	3.91	3.871	4.596	4.181	21.413	1.368
	386	4.291	4.259	4.938	4.554	19.831	1.449
	387	4.434	4.401	5.029	4.665	20.977	1.422
	388	4.493	4.463	5.104	4.74	19.453	1.504
	389	4.411	4.384	5.028	4.659	19.859	1.526
	390	4.61	4.58	5.183	4.837	20.295	1.296
	391	4.455	4.427	5.033	4.685	20.394	1.381
	392	4.232	4.2	4.855	4.478	20.163	1.406
	393	4.537	4.511	5.175	4.805	20.815	1.346
	394	4.564	4.534	5.17	4.81	20.906	1.57
	395	4.432	4.409	5.021	4.672	21.552	1.316
	396	4.332	4.302	4.995	4.602	21.018	1.435
	397	4.463	4.441	5.113	4.727	20.076	1.496
	398	4.702	4.678	5.307	4.947	21.578	1.459
	399	4.819	4.793	5.41	5.061	20.857	1.319
	400	4.814	4.788	5.455	5.082	20.879	1.333
	401	4.727	4.7	5.36	4.988	21.498	1.347
	402	4.611	4.585	5.216	4.854	20.361	1.55
	403	4.501	4.472	5.177	4.784	21.504	1.474
	404	4.673	4.638	5.321	4.934	21.194	1.42
	405	4.478	4.446	5.124	4.739	19.982	1.353
	406	4.54	4.512	5.148	4.791	20.253	1.506
	407	4.813	4.781	5.41	5.06	20.14	1.359
	408	4.823	4.794	5.428	5.068	18.106	1.35
	409	4.487	4.463	5.123	4.751	17.83	1.532
	410	4.56	4.53	5.246	4.852	18.212	1.429
	411	4.022	3.989	4.785	4.347	19.963	1.455
	412	4.303	4.268	4.971	4.578	21.357	1.599
	413	4.328	4.294	5.015	4.613	20.835	1.478
	414	4.361	4.331	5.021	4.636	20.53	1.375
	415	4.568	4.529	5.209	4.825	19.48	1.481
	416	4.501	4.466	5.148	4.754	20.289	1.409
	417	4.688	4.657	5.323	4.943	21.303	1.597
	418	4.728	4.699	5.344	4.981	21.247	1.374
	419	4.412	4.382	5.02	4.654	20.91	1.486
	420	4.621	4.597	5.255	4.888	20.503	1.438
	421	4.858	4.829	5.495	5.13	21.744	1.326
	422	4.963	4.937	5.564	5.213	21.87	1.325
	423	4.637	4.611	5.288	4.909	21.128	1.333
	424	4.233	4.204	4.923	4.51	20.568	1.43
	425	4.476	4.449	5.098	4.722	20.064	1.428
	426	4.51	4.486	5.132	4.763	20.785	1.563
	427	4.48	4.456	5.068	4.719	21.599	1.556
	428	4.596	4.572	5.186	4.834	20.301	1.386
	429	4.635	4.616	5.161	4.848	21.882	1.42
	430	4.672	4.655	5.243	4.904	22.502	1.394
	431	4.597	4.577	5.174	4.823	21.533	1.319
	432	4.588	4.572	5.113	4.8	20.633	1.336
	433	4.951	4.932	5.463	5.157	21.252	1.446
	434	5.168	5.15	5.643	5.373	20.322	1.39
	435	4.95	4.932	5.428	5.15	20.529	1.351
	436	5.094	5.075	5.595	5.307	20.476	1.415
	437	4.996	4.98	5.508	5.213	20.699	1.341
	438	5.009	4.994	5.464	5.192	21.787	1.349
	439	5.155	5.141	5.703	5.396	20.611	1.404
	440	5.399	5.379	5.864	5.592	20.279	1.479
	441	5.319	5.305	5.792	5.523	20.975	1.428
	442	5.109	5.09	5.573	5.304	20.695	1.393
	443	5.275	5.257	5.736	5.469	19.781	1.474
	444	4.773	4.753	5.298	4.996	21.22	1.51
	445	4.992	4.975	5.454	5.18	19.934	1.555
	446	5.156	5.139	5.657	5.371	19.901	1.356
	447	5.042	5.024	5.519	5.24	19.47	1.374
	448	4.798	4.78	5.319	5.023	20.817	1.526
	449	4.607	4.587	5.209	4.866	20.97	1.458
	450	4.606	4.582	5.17	4.844	19.577	1.368
	451	4.928	4.9	5.505	5.174	20.371	1.356
	452	4.554	4.534	5.158	4.818	20.465	1.344
	453	4.897	4.873	5.493	5.156	19.378	1.489
	454	5.085	5.066	5.587	5.304	21.652	1.46
	455	5.177	5.161	5.625	5.361	20.346	1.488
	456	5.52	5.507	5.894	5.665	19.805	1.399
	457	5.597	5.578	6.001	5.763	20.527	1.519
	458	5.42	5.403	5.856	5.604	21.878	1.548
	459	5.399	5.379	5.8	5.556	20.858	1.528
	460	5.497	5.48	5.91	5.664	18.479	1.5
	461	5.431	5.409	5.778	5.552	20.71	1.485
	462	5.538	5.516	5.884	5.663	19.701	1.441
	463	5.351	5.329	5.762	5.504	18.346	1.562
	464	5.461	5.438	5.825	5.595	19.867	1.393
	465	5.148	5.127	5.59	5.317	20.427	1.299
	466	5.022	4.999	5.465	5.195	20.188	1.493
	467	4.984	4.96	5.512	5.2	19.934	1.355
	468	5.212	5.182	5.689	5.409	20.272	1.392
	469	4.923	4.907	5.388	5.116	20.028	1.381
	470	5.259	5.234	5.675	5.425	19.308	1.54
	471	5.138	5.114	5.607	5.327	20.313	1.543
	472	5.215	5.188	5.672	5.401	20.541	1.404
	473	5.349	5.323	5.761	5.514	19.853	1.293
	474	5.272	5.249	5.689	5.434	20.894	1.554
	475	5.4	5.38	5.853	5.591	21.182	1.469
	476	5.532	5.514	5.96	5.719	20.637	1.477
	477	5.266	5.242	5.715	5.446	19.663	1.355
	478	5.472	5.452	5.914	5.653	19.459	1.315
	479	5.531	5.509	5.961	5.71	20.313	1.368
	480	5.436	5.418	5.868	5.614	19.909	1.325
	481	5.317	5.292	5.798	5.513	18.401	1.505
	482	5.645	5.62	6.046	5.806	18.122	1.432
	483	5.44	5.422	5.915	5.643	20.51	1.423
	484	5.596	5.579	6.048	5.789	21.703	1.455
	485	5.52	5.506	5.948	5.696	20.048	1.292
	486	5.843	5.824	6.321	6.048	19.912	1.42
	487	5.803	5.783	6.244	5.989	20.174	1.346
	488	5.51	5.491	6.03	5.731	20.012	1.384
	489	5.845	5.827	6.323	6.054	19.032	1.467
	490	5.52	5.501	5.969	5.698	19.135	1.532
	491	5.849	5.838	6.278	6.024	18.992	1.48
	492	5.694	5.679	6.138	5.876	19.931	1.486
	493	5.761	5.745	6.232	5.957	19.073	1.408
	494	5.776	5.756	6.211	5.948	19.873	1.34
	495	5.824	5.802	6.21	5.974	18.685	1.261
	496	5.794	5.779	6.158	5.929	20.341	1.384
	497	6.002	5.986	6.43	6.175	22.322	1.458
	498	5.929	5.914	6.367	6.105	21.364	1.525
	499	6.064	6.044	6.391	6.176	20.972	1.396
	500	5.937	5.917	6.351	6.098	20.034	1.323
	501	5.513	5.49	6.004	5.716	21.059	1.491
	502	5.726	5.703	6.154	5.896	22.355	1.364
	503	5.54	5.514	5.956	5.695	21.598	1.443
	504	5.463	5.444	5.925	5.649	22.437	1.35
	505	5.313	5.293	5.81	5.524	21.785	1.373
	506	5.481	5.456	6.02	5.715	20.805	1.4
	507	5.609	5.59	6.182	5.858	21.077	1.576
	508	5.113	5.09	5.755	5.404	21.697	1.516
	509	4.98	4.953	5.61	5.257	21.701	1.634
	510	4.998	4.975	5.693	5.308	19.663	1.538
	511	5.198	5.178	5.868	5.498	20.511	1.449
	512	4.907	4.883	5.519	5.176	19.923	1.465
	513	4.871	4.852	5.482	5.127	19.333	1.571
	514	5.266	5.242	5.85	5.516	23.2	1.708
	515	5.437	5.414	6.018	5.692	22.855	1.984
	516	5.365	5.341	6.027	5.662	23.608	1.68
	517	5.397	5.374	6.002	5.659	22.877	1.719
	518	5.422	5.4	6.07	5.711	21.118	1.608
	519	5.338	5.317	5.943	5.605	20.772	1.357
	520	5.547	5.526	6.13	5.802	18.94	1.296
	521	5.588	5.564	6.195	5.852	20.254	1.295
	522	5.826	5.798	6.401	6.08	20.686	1.442
	523	5.528	5.503	6.087	5.778	20.102	1.372
	524	5.648	5.622	6.234	5.907	19.979	1.488
	525	5.436	5.411	6.045	5.703	19.848	1.278
	526	5.666	5.639	6.211	5.901	19.034	1.492
	527	5.752	5.732	6.297	5.997	19.669	1.503
	528	5.832	5.811	6.405	6.091	18.615	1.44
	529	5.93	5.918	6.487	6.185	19.044	1.34
	530	6.032	6.016	6.568	6.264	17.439	1.335
	531	5.823	5.799	6.361	6.056	18.469	1.386
	532	5.458	5.437	6.04	5.72	17.753	1.58
	533	5.52	5.504	6.09	5.777	20.401	1.487
	534	5.281	5.258	5.942	5.585	19.584	1.508
	535	5.343	5.317	5.957	5.622	20.383	1.482
	536	5.431	5.411	6.035	5.707	18.393	1.53
	537	5.478	5.458	6.072	5.756	19.838	1.493
	538	5.407	5.389	5.994	5.679	20.059	1.408
	539	5.462	5.443	6.067	5.744	19.854	1.345
	540	5.6	5.583	6.195	5.882	18.5	1.459
	541	5.286	5.268	5.942	5.61	20.142	1.545
	542	5.177	5.16	5.851	5.511	20.787	1.328
	543	5.426	5.405	6.054	5.73	20.882	1.316
	544	5.599	5.579	6.286	5.931	20.134	1.361
	545	5.521	5.503	6.18	5.843	19.805	1.539
	546	5.213	5.189	5.897	5.536	20.016	1.405
	547	5.436	5.407	6.102	5.744	20.027	1.447
	548	5.226	5.203	5.901	5.557	21.069	1.469
	549	5.441	5.415	6.124	5.774	20.271	1.442
	550	5.272	5.246	5.997	5.622	20.238	1.546
	551	5.381	5.355	6.086	5.722	20.168	1.397
	552	5.655	5.63	6.328	5.982	19.478	1.353
	553	5.176	5.15	5.913	5.526	21.718	1.29
	554	5.146	5.123	5.864	5.498	20.417	1.524
	555	5.02	4.994	5.747	5.356	21.773	1.399
	556	5.212	5.188	5.906	5.537	20.148	1.33
	557	5.275	5.247	5.987	5.624	19.872	1.463
	558	5.201	5.167	5.906	5.526	19.467	1.347
	559	5.291	5.267	6.011	5.638	18.973	1.384
	560	5.125	5.1	5.882	5.478	17.914	1.356
	561	5.303	5.269	6.015	5.631	18.714	1.446
	562	5.313	5.281	6.084	5.687	21.178	1.31
	563	5.454	5.43	6.185	5.801	23.182	1.548
	564	5.305	5.28	5.996	5.633	21.926	1.919
	565	5.129	5.106	5.892	5.495	20.566	1.745
	566	5.029	5	5.782	5.38	21.701	1.829
	567	5.061	5.031	5.811	5.412	23.227	1.739
	568	5.14	5.117	5.814	5.445	21.614	1.874
	569	5.094	5.068	5.805	5.416	22.323	1.928
	570	5.372	5.343	6.048	5.677	20.624	1.898
	571	5.342	5.315	6.055	5.669	22.185	1.977
	572	5.079	5.051	5.81	5.414	21.57	1.902
	573	5.035	5.007	5.712	5.356	21.122	2.082
	574	5.075	5.047	5.793	5.407	21.985	1.87
	575	4.667	4.639	5.444	5.034	21.844	2.216
	576	4.955	4.928	5.676	5.289	20.744	2.069
	577	5.169	5.144	5.863	5.489	21.012	2.063
	578	4.832	4.806	5.539	5.146	21.366	2.053
	579	4.738	4.713	5.482	5.068	21.868	2.004
	580	4.743	4.715	5.525	5.096	22.964	2.029
	581	4.971	4.943	5.722	5.311	23.081	1.902
	582	5.082	5.054	5.828	5.421	22.087	1.908
	583	5.189	5.165	5.902	5.506	25.101	1.941
	584	5.259	5.235	5.958	5.567	20.608	2.438
	585	5.169	5.146	5.897	5.486	20.464	2.575
	586	4.976	4.956	5.684	5.281	23.77	2.354
	587	5.45	5.431	6.15	5.761	23.534	2.098
	588	5.192	5.171	5.915	5.513	23.285	2.382
	589	5.322	5.301	6.038	5.64	24.152	2.2
	590	5.209	5.186	5.923	5.519	23.068	1.927
	591	5.218	5.193	5.88	5.511	22.797	1.949
	592	5.17	5.148	5.826	5.461	23.134	2.162
	593	5.363	5.347	6.002	5.654	22.905	2.041
	594	5.235	5.218	5.925	5.551	23.035	1.838
	595	4.971	4.95	5.696	5.308	21.833	1.786
	596	5.202	5.181	5.902	5.525	21.919	1.808
	597	5.148	5.126	5.895	5.497	21.135	1.509
	598	5.011	4.986	5.716	5.328	22.558	1.699
	599	5.12	5.097	5.831	5.443	21.086	1.76
	600	5.346	5.323	6.024	5.655	20.581	1.788
	601	5.089	5.068	5.812	5.42	22.142	1.765
	602	5.492	5.469	6.18	5.813	24.282	1.923
	603	5.242	5.216	5.944	5.567	24.212	1.558
	604	5.358	5.335	6.029	5.663	24.134	1.684
	605	5.489	5.464	6.122	5.784	22.277	1.556
	606	5.694	5.675	6.315	5.985	21.667	1.554
	607	5.52	5.501	6.161	5.822	23.339	1.457
	608	5.356	5.333	6.011	5.661	22.197	1.601
	609	5.599	5.575	6.269	5.914	22.664	1.528
	610	5.236	5.216	5.929	5.561	24.538	1.625
	611	5.297	5.274	6.004	5.626	25.228	1.732
	612	5.307	5.283	6.002	5.626	24.203	1.986
	613	5.383	5.358	6.008	5.669	24.987	2.215
	614	5.401	5.384	6.081	5.715	24.164	2.062
	615	5.726	5.706	6.422	6.059	24.35	1.86
	616	5.667	5.645	6.318	5.98	24.703	2.239
	617	5.084	5.061	5.757	5.392	22.204	2.079
	618	5.505	5.483	6.157	5.809	22.364	2.112
	619	5.442	5.422	6.11	5.767	21.652	2.216
	620	5.41	5.393	6.111	5.751	24.3	1.97
	621	5.446	5.426	6.158	5.788	23.655	2.193
	622	5.693	5.673	6.36	6.02	22.429	1.857
	623	5.699	5.678	6.386	6.034	22.537	2.062
	624	5.489	5.467	6.182	5.82	22.523	2.059
	625	5.185	5.167	5.926	5.536	22.326	1.884
	626	5.241	5.221	5.97	5.583	21.722	2.079
	627	5.445	5.43	6.18	5.805	22.7	2.324
	628	5.557	5.542	6.223	5.883	22.335	2.089
	629	5.393	5.378	6.101	5.738	22.858	1.932
	630	5.511	5.495	6.207	5.845	22.159	1.998
	631	5.742	5.727	6.424	6.069	23.255	2.025
	632	5.575	5.553	6.267	5.91	21.69	1.745
	633	5.784	5.764	6.41	6.09	23.053	2.342
	634	5.564	5.547	6.153	5.849	23.175	1.712
	635	5.617	5.602	6.202	5.892	21.599	2.103
	636	5.781	5.765	6.415	6.088	21.257	2.366
	637	5.893	5.879	6.494	6.182	20.512	1.938
	638	5.913	5.901	6.541	6.222	20.577	1.974
	639	5.422	5.404	6.038	5.703	20.216	1.902
	640	5.681	5.666	6.342	6.004	19.396	2.171
	641	5.739	5.722	6.395	6.051	20.779	1.809
	642	6.29	6.273	6.905	6.593	25.018	2.062
	643	5.932	5.911	6.601	6.253	22.869	1.978
	644	5.881	5.86	6.547	6.202	22.215	2.05
	645	6.15	6.134	6.768	6.454	20.162	1.961
	646	5.929	5.907	6.571	6.239	21.899	1.735
	647	6.008	5.991	6.61	6.297	21.399	1.747
	648	5.917	5.905	6.501	6.194	21.754	1.676
	649	6.034	6.018	6.627	6.324	24.253	1.667
	650	5.836	5.817	6.482	6.149	21.276	1.955
	651	5.802	5.78	6.473	6.126	19.926	1.904
	652	5.87	5.855	6.551	6.205	22.333	1.763
	653	5.72	5.7	6.384	6.044	23.07	2.057
	654	5.935	5.917	6.605	6.264	20.734	1.787
	655	5.567	5.552	6.238	5.887	20.839	1.939
	656	5.547	5.526	6.221	5.86	21.892	1.789
	657	5.499	5.482	6.196	5.82	22.627	1.811
	658	5.423	5.402	6.164	5.778	22.295	1.722
	659	5.294	5.275	6.034	5.637	22.504	1.88
	660	5.605	5.586	6.325	5.954	22.102	2.034
	661	5.41	5.391	6.133	5.753	23.215	2.02
	662	5.43	5.413	6.11	5.756	22.804	1.929
	663	5.587	5.563	6.297	5.924	22.841	1.917
	664	5.491	5.469	6.202	5.821	21.332	1.889
	665	5.432	5.415	6.15	5.771	22.454	2.12
	666	5.516	5.492	6.212	5.842	22.761	2.109
	667	5.786	5.768	6.466	6.111	21.347	2.087
	668	5.893	5.879	6.522	6.192	21.653	1.94
	669	5.82	5.803	6.518	6.149	22.763	1.807
	670	5.683	5.665	6.382	6.006	22.134	1.932
	671	5.841	5.822	6.549	6.172	23.316	2.021
	672	5.984	5.967	6.641	6.29	22.176	1.728
	673	5.937	5.919	6.606	6.248	23.382	1.57
	674	5.887	5.876	6.551	6.199	23.627	1.706
	675	5.812	5.795	6.476	6.121	22.727	1.599
	676	5.772	5.759	6.359	6.034	20.627	2.227
	677	5.647	5.632	6.256	5.925	19.73	2.047
	678	5.99	5.976	6.618	6.279	21.745	1.808
	679	6.163	6.15	6.751	6.444	20.057	1.974
	680	6.234	6.222	6.807	6.502	20.282	2.038
	681	6.16	6.145	6.784	6.452	20.515	1.863
	682	5.852	5.835	6.457	6.122	21.816	2.144
	683	5.816	5.798	6.432	6.091	22.254	1.922
	684	5.538	5.511	6.208	5.836	20.664	1.937
	685	5.552	5.54	6.172	5.831	22.423	1.688
	686	5.737	5.723	6.307	5.996	21.843	1.949
	687	5.682	5.666	6.298	5.956	20.895	1.921
	688	5.732	5.709	6.326	5.992	20.317	1.616
	689	5.912	5.894	6.497	6.17	22.813	1.821
	690	6.001	5.983	6.579	6.257	22.682	1.843
	691	5.459	5.438	6.059	5.715	21.928	1.905
	692	5.524	5.501	6.139	5.788	22.156	1.757
	693	5.753	5.734	6.317	6.004	22.786	1.82
	694	5.926	5.908	6.474	6.169	22.035	1.887
	695	6.177	6.164	6.702	6.416	20.456	1.728
	696	5.914	5.899	6.517	6.193	21.29	1.959
	697	5.771	5.76	6.405	6.066	20.638	2.056
	698	5.529	5.51	6.186	5.828	22.08	1.883
	699	5.471	5.452	6.197	5.808	22.849	1.976
	700	5.627	5.612	6.247	5.918	21.4	1.934
	701	5.789	5.772	6.445	6.101	21.479	2.028
	702	5.463	5.448	6.105	5.754	22.478	1.887
	703	5.51	5.488	6.209	5.835	22.051	1.942
	704	5.403	5.384	6.125	5.734	21.297	1.874
	705	5.72	5.7	6.39	6.028	24.073	1.782
	706	5.359	5.337	6.04	5.673	22.656	2.011
	707	5.496	5.478	6.144	5.792	21.809	1.775
	708	5.118	5.095	5.807	5.431	22.734	1.771
	709	5.471	5.449	6.08	5.745	21.936	1.979
	710	5.594	5.578	6.202	5.876	22.657	1.764
	711	5.776	5.759	6.353	6.041	22.903	1.909
	712	6.043	6.025	6.566	6.275	20.154	1.372
	713	5.985	5.968	6.573	6.261	20.028	1.396
	714	6.063	6.045	6.657	6.34	21.812	1.345
	715	6.131	6.112	6.684	6.384	20.043	1.492
	716	6.104	6.091	6.666	6.371	18.375	1.491
	717	6.149	6.136	6.68	6.396	18.944	1.482
	718	5.948	5.934	6.472	6.186	19.085	1.5
	719	6.177	6.161	6.647	6.387	21.791	1.435
	720	5.881	5.863	6.397	6.105	21.199	1.509
	721	6.015	6.002	6.504	6.236	19.245	1.588
	722	6.18	6.164	6.674	6.407	20.598	1.472
	723	6.12	6.097	6.58	6.316	20.554	1.5
	724	6.2	6.186	6.651	6.4	19.884	1.675
	725	6.21	6.191	6.623	6.386	20.178	1.613
	726	6.241	6.223	6.626	6.398	20.929	1.393
	727	6.223	6.205	6.62	6.39	22.154	1.432
	728	6.05	6.033	6.514	6.255	19.102	1.459
	729	5.979	5.96	6.391	6.152	20.748	1.402
	730	5.959	5.944	6.42	6.158	20.932	1.478
	731	5.907	5.889	6.355	6.096	21.564	1.599
	732	6.067	6.054	6.509	6.265	20.457	1.363
	733	6.139	6.124	6.501	6.289	22.79	1.406
	734	6.566	6.544	6.875	6.698	21.547	1.316
	735	6.203	6.185	6.587	6.365	22.622	1.428
	736	6.469	6.453	6.829	6.627	20.557	1.583
	737	6.363	6.351	6.757	6.539	20.37	1.432
	738	6.225	6.215	6.643	6.417	19.912	1.413
	739	6.188	6.175	6.608	6.373	21.911	1.574
	740	6.257	6.24	6.685	6.443	21.27	1.458
	741	6.189	6.173	6.621	6.385	19.674	1.406
	742	6.415	6.405	6.799	6.584	20.211	1.427
	743	6.526	6.513	6.895	6.677	19.726	1.404
	744	6.686	6.676	7.085	6.864	20.029	1.366
	745	6.365	6.352	6.732	6.519	19.433	1.545
	746	7.056	7.046	7.401	7.206	19.39	1.493
	747	6.654	6.641	7.052	6.825	19.693	1.466
	748	6.47	6.453	6.824	6.609	20.725	1.617
	749	6.502	6.482	6.853	6.643	20.563	1.532
	750	6.643	6.627	7.04	6.819	21.509	1.46
	751	6.802	6.787	7.168	6.962	18.388	1.487
	752	6.641	6.629	6.994	6.802	21.25	1.433
	753	6.336	6.319	6.74	6.511	21.842	1.477
	754	6.378	6.36	6.759	6.536	21.655	1.362
	755	6.155	6.132	6.536	6.302	23.399	1.591
	756	5.797	5.78	6.212	5.961	23.276	1.61
	757	6.092	6.073	6.514	6.272	21.214	1.521
	758	6.195	6.178	6.587	6.356	21.297	1.434
	759	5.961	5.942	6.427	6.162	21.415	1.636
	760	6.215	6.199	6.658	6.405	21.634	1.532
	761	6.371	6.356	6.805	6.557	21.629	1.419
	762	6.215	6.199	6.699	6.426	20.894	1.421
	763	5.921	5.908	6.398	6.13	22.188	1.561
	764	6.155	6.14	6.685	6.4	19.895	1.497
	765	6.266	6.252	6.697	6.462	22.295	1.58
	766	6.344	6.332	6.801	6.555	19.868	1.435
	767	6.024	6.009	6.497	6.246	20.895	1.557
	768	6.1	6.086	6.588	6.321	21.587	1.396
	769	6.224	6.212	6.665	6.42	21.941	1.623
	770	6.088	6.072	6.585	6.307	20.939	1.401
	771	6.242	6.232	6.7	6.44	20.862	1.381
	772	6.079	6.061	6.517	6.266	20.204	1.442
	773	6.054	6.032	6.515	6.25	21.99	1.531
	774	6.208	6.19	6.614	6.37	22.61	1.53
	775	6.205	6.185	6.641	6.386	23.175	1.587
	776	6.332	6.314	6.78	6.535	22.367	1.602
	777	6.554	6.537	6.971	6.743	23.781	1.579
	778	6.172	6.154	6.606	6.356	22.9	1.597
	779	5.944	5.925	6.426	6.146	22.024	1.558
	780	5.976	5.955	6.459	6.184	23.08	1.548
	781	6.035	6.02	6.582	6.292	22.503	1.487
	782	5.955	5.935	6.497	6.207	21.466	1.548
	783	6.08	6.059	6.611	6.326	21.534	1.536
	784	6.391	6.372	6.847	6.6	22.187	1.571
	785	6.064	6.046	6.582	6.306	22.048	1.482
	786	5.957	5.947	6.517	6.219	22.625	1.579
	787	6.062	6.047	6.604	6.307	24.001	1.657
	788	6.068	6.051	6.578	6.296	24.152	1.639
	789	5.941	5.921	6.444	6.162	23.329	1.672
	790	6.112	6.091	6.588	6.323	23.816	1.67
	791	6.224	6.205	6.678	6.429	21.848	1.65
	792	5.902	5.886	6.358	6.099	22.42	1.633
	793	5.694	5.676	6.151	5.897	24.319	1.731
	794	5.589	5.567	6.089	5.806	24.18	1.505
	795	5.515	5.495	6.045	5.744	25.022	1.567
	796	5.739	5.719	6.237	5.958	23.969	1.585
	797	5.772	5.758	6.279	5.996	23.693	1.538
	798	5.803	5.784	6.363	6.06	23.418	1.649
	799	6.248	6.233	6.746	6.483	23.942	1.671
	800	6.172	6.156	6.683	6.408	22.366	1.518
	801	6.182	6.162	6.694	6.42	20.672	1.516
	802	5.889	5.869	6.408	6.123	22.501	1.558
	803	5.792	5.768	6.283	6.011	21.446	1.597
	804	6.192	6.176	6.686	6.42	20.469	1.495
	805	5.881	5.86	6.345	6.081	22.587	1.716
	806	6.066	6.049	6.529	6.272	22.714	1.673
	807	6.084	6.07	6.543	6.283	24.856	1.508
	808	5.848	5.831	6.329	6.067	25.048	1.477
	809	6.034	6.024	6.478	6.233	25.123	1.505
	810	6.258	6.244	6.729	6.469	25.457	1.5
	811	5.678	5.664	6.178	5.892	25.735	1.518
	812	5.875	5.858	6.322	6.07	23.521	1.428
	813	5.742	5.725	6.16	5.912	23.13	1.479
	814	5.795	5.78	6.283	5.997	22.321	1.606
	815	5.941	5.921	6.446	6.159	23.592	1.644
	816	5.947	5.932	6.481	6.191	23.153	1.619
	817	6.108	6.095	6.604	6.34	22.607	1.562
	818	6.359	6.345	6.831	6.571	24.037	1.498
	819	6.256	6.238	6.7	6.45	24.048	1.506
	820	6.213	6.195	6.686	6.426	22.969	1.447
	821	6.287	6.269	6.758	6.493	24.008	1.611
	822	5.993	5.972	6.442	6.19	24.758	1.604
	823	5.968	5.951	6.391	6.135	23.586	1.462
	824	6.2	6.184	6.51	6.305	22.596	1.604
	825	6.39	6.377	6.74	6.525	23.721	1.438
	826	6.23	6.213	6.56	6.355	23.384	1.569
	827	6.179	6.16	6.548	6.325	25.157	1.518
	828	6.26	6.246	6.566	6.371	23.553	1.616
	829	6.151	6.133	6.54	6.304	24.17	1.499
	830	6.166	6.151	6.505	6.295	24.843	1.451
	831	6.044	6.032	6.446	6.208	24.865	1.535
	832	6.164	6.146	6.488	6.289	23.006	1.451
	833	6.012	5.994	6.354	6.139	23.46	1.497
	834	6.122	6.106	6.415	6.229	25.214	1.448
	835	6.081	6.066	6.435	6.211	24.68	1.451
	836	6.329	6.319	6.585	6.405	24.061	1.413
	837	6.384	6.368	6.695	6.495	23.414	1.629
	838	6.189	6.169	6.53	6.32	24.933	1.447
	839	6.19	6.176	6.511	6.31	24.087	1.557
	840	6.146	6.128	6.509	6.288	24.583	1.452
	841	6.451	6.432	6.87	6.623	24.768	1.331
	842	6.159	6.137	6.593	6.341	22.87	1.445
	843	6.114	6.096	6.576	6.321	24.594	1.399
	844	6.038	6.014	6.51	6.242	23.141	1.496
	845	6.079	6.058	6.576	6.295	24.922	1.311
	846	6.272	6.259	6.759	6.485	23.464	1.435
	847	6.046	6.023	6.566	6.267	23.741	1.578
	848	6.466	6.449	7.013	6.72	24.611	1.339
	849	6.364	6.347	6.906	6.619	23.456	1.493
	850	6.551	6.532	7.109	6.808	23.891	1.373
	851	6.621	6.607	7.087	6.836	23.232	1.343
	852	6.555	6.544	7.029	6.774	22.417	1.497
	853	6.398	6.385	6.884	6.613	23.241	1.602
	854	6.14	6.124	6.668	6.379	23.412	1.614
	855	6.035	6.025	6.5	6.233	22.413	1.462
	856	6.019	6.004	6.552	6.258	25.016	1.331
	857	5.864	5.85	6.407	6.11	24.169	1.36
	858	6.152	6.137	6.687	6.401	24.643	1.362
	859	6.138	6.125	6.65	6.369	23.362	1.51
	860	6.318	6.309	6.802	6.535	22.944	1.499
	861	6.067	6.054	6.513	6.26	23.314	1.42
	862	6.588	6.574	7.03	6.787	22.212	1.544
	863	6.371	6.361	6.828	6.575	23.108	1.528
	864	6.339	6.323	6.795	6.537	23.913	1.508
	865	6.405	6.39	6.827	6.583	23.338	1.642
	866	6.151	6.131	6.657	6.365	23.956	1.693
	867	6.005	5.99	6.455	6.193	22.348	1.644
	868	6.148	6.132	6.571	6.32	19.67	1.584
	869	5.914	5.897	6.434	6.141	22.06	1.643
	870	5.777	5.765	6.326	6.023	22.591	1.654
	871	5.597	5.582	6.119	5.823	23.856	1.685
	872	5.849	5.834	6.374	6.082	21.011	1.61
	873	5.723	5.706	6.17	5.901	19.36	1.58
	874	6.278	6.263	6.701	6.46	22.891	1.401
	875	6.126	6.116	6.52	6.281	21.905	1.39
	876	6.018	6.008	6.494	6.224	21.362	1.495
	877	5.962	5.945	6.424	6.154	22.963	1.57
	878	5.531	5.512	5.999	5.72	23.044	1.553
	879	6.066	6.051	6.515	6.252	24.286	1.613
	880	6.361	6.346	6.726	6.512	21.307	1.557
	881	6.169	6.156	6.601	6.352	23.553	1.599
	882	6.212	6.197	6.634	6.404	22.075	1.592
	883	6.137	6.122	6.536	6.302	23.635	1.631
	884	6.175	6.159	6.569	6.333	24.43	1.643
	885	6.201	6.182	6.535	6.323	22.291	1.609
	886	6.245	6.231	6.591	6.379	24.181	1.662
	887	6.344	6.329	6.682	6.476	23.872	1.852
	888	6.253	6.237	6.659	6.419	25.664	1.78
	889	6.345	6.327	6.841	6.566	23.767	1.614
	890	6.258	6.245	6.676	6.434	22.424	1.606
	891	5.979	5.96	6.424	6.158	24.363	1.624
	892	6.315	6.296	6.754	6.493	22.388	1.548
	893	6.276	6.26	6.68	6.44	22.949	1.502
	894	6.136	6.118	6.598	6.331	20.331	1.638
	895	6.26	6.245	6.644	6.413	18.426	1.636
	896	6.306	6.291	6.686	6.465	20.437	1.435
	897	6.119	6.108	6.501	6.27	20.315	1.576
	898	6.172	6.156	6.596	6.349	21.089	1.556
	899	6.254	6.238	6.656	6.423	22.076	1.528
	900	6.477	6.463	6.895	6.655	22.548	1.421
	901	6.352	6.339	6.749	6.52	23.609	1.51
	902	6.721	6.709	7.089	6.875	21.952	1.364
	903	6.293	6.279	6.749	6.495	22.408	1.409
	904	6.442	6.427	6.861	6.622	22.047	1.372
	905	6.21	6.196	6.609	6.378	23.189	1.503
	906	6.297	6.282	6.724	6.483	23.731	1.468
	907	6.316	6.301	6.691	6.467	23.272	1.639
	908	6.145	6.13	6.534	6.301	23.497	1.486
	909	5.756	5.734	6.218	5.944	23.973	1.483
	910	5.696	5.68	6.17	5.889	23.633	1.318
	911	5.873	5.854	6.372	6.089	22.515	1.54
	912	5.931	5.907	6.361	6.104	24.62	1.703
	913	6.091	6.078	6.519	6.277	24.188	1.561
	914	5.908	5.89	6.376	6.114	23.856	1.277
	915	5.875	5.853	6.435	6.124	23.492	1.563
	916	5.984	5.969	6.544	6.241	24.16	1.309
	917	5.826	5.811	6.389	6.08	24.625	1.408
	918	5.947	5.926	6.506	6.196	23.859	1.552
	919	5.869	5.851	6.468	6.146	24.739	1.462
	920	5.746	5.725	6.356	6.021	24.887	1.393
	921	5.612	5.592	6.19	5.861	23.38	1.542
	922	5.796	5.777	6.331	6.031	24.788	1.5
	923	6.003	5.982	6.514	6.219	25.039	1.442
	924	5.934	5.915	6.411	6.125	25.312	1.308
	925	5.933	5.916	6.477	6.17	24.922	1.351
	926	6.269	6.252	6.704	6.441	25.153	1.392
	927	6.2	6.184	6.677	6.4	24.329	1.343
	928	5.953	5.937	6.47	6.175	25.057	1.515
	929	5.776	5.76	6.276	5.978	24.962	1.512
	930	6.019	6.003	6.482	6.2	23.671	1.431
	931	6.043	6.028	6.487	6.222	24.002	1.351
	932	5.962	5.95	6.418	6.152	24.515	1.442
	933	5.942	5.924	6.42	6.143	24.305	1.503
	934	6.187	6.167	6.669	6.399	25.047	1.452
	935	6.081	6.068	6.515	6.263	24.803	1.324
	936	6.087	6.076	6.536	6.273	25.678	1.351
	937	5.691	5.673	6.177	5.897	23.542	1.332
	938	5.811	5.797	6.309	6.023	24.923	1.364
	939	5.831	5.818	6.277	6.005	23.983	1.443
	940	5.855	5.838	6.281	6.012	24.545	1.49
	941	5.82	5.806	6.239	5.973	24.822	1.636
	942	5.75	5.729	6.223	5.934	25.273	1.604
	943	6.349	6.333	6.757	6.512	23.922	1.423
	944	6.005	5.983	6.401	6.146	25.506	1.522
	945	5.842	5.816	6.34	6.037	26.092	1.385
	946	6.053	6.03	6.499	6.228	26.183	1.452
	947	5.903	5.88	6.383	6.093	25.08	1.553
	948	5.836	5.812	6.321	6.038	25.42	1.604
	949	5.716	5.695	6.211	5.914	25.707	1.591
	950	5.702	5.682	6.181	5.892	25.532	1.523
	951	5.719	5.7	6.21	5.913	25.729	1.588
	952	5.687	5.667	6.213	5.9	25.717	1.51
	953	6.117	6.101	6.593	6.314	24.296	1.481
	954	6.232	6.212	6.662	6.406	23.891	1.502
	955	6.658	6.641	7.076	6.837	24.439	1.538
	956	6.564	6.545	7	6.746	26.941	1.486
	957	6.314	6.299	6.736	6.486	25.569	1.475
	958	6.486	6.466	6.894	6.647	22.45	1.644
	959	6.318	6.302	6.728	6.478	22.898	1.591
	960	6.341	6.32	6.762	6.509	23.016	1.584
	961	6.384	6.37	6.793	6.557	23.027	1.625
	962	6.299	6.286	6.758	6.502	23.029	1.535
	963	6.326	6.308	6.816	6.538	23.657	1.469
	964	6.563	6.547	6.974	6.728	24.471	1.679
	965	6.797	6.778	7.205	6.958	26.735	1.636
	966	6.618	6.6	7.028	6.78	24.974	1.467
	967	6.367	6.351	6.723	6.498	24.634	1.609
	968	6.44	6.421	6.902	6.635	24.09	1.459
	969	6.801	6.784	7.181	6.952	24.656	1.564
	970	6.324	6.298	6.781	6.51	23.992	1.625
	971	6.118	6.095	6.563	6.296	23.622	1.523
	972	6.072	6.051	6.503	6.24	23.558	1.453
	973	6.322	6.297	6.734	6.481	24.313	1.583
	974	6.118	6.099	6.567	6.3	25.045	1.501
	975	6.364	6.342	6.869	6.579	23.53	1.482
	976	6.159	6.137	6.667	6.382	24.689	1.506
	977	6.428	6.404	6.899	6.629	24.719	1.494
	978	6.096	6.074	6.663	6.344	23.116	1.372
	979	6.147	6.125	6.601	6.335	22.81	1.472
	980	6.27	6.248	6.741	6.473	23.337	1.321
	981	6.003	5.984	6.541	6.245	19.334	1.657
	982	6.307	6.285	6.771	6.509	21.49	1.536
	983	5.979	5.95	6.463	6.184	21.06	1.505
	984	5.883	5.858	6.407	6.109	22.4	1.969
	985	6.154	6.129	6.646	6.364	22.156	2.132
	986	6.181	6.158	6.645	6.371	21.586	2.466
	987	5.839	5.816	6.338	6.049	21.14	2.331
	988	5.927	5.899	6.451	6.154	21.088	1.988
	989	6.276	6.256	6.83	6.525	22.202	2.668
	990	6.127	6.107	6.598	6.328	23.722	1.995
	991	5.966	5.947	6.486	6.195	25.844	2.476
	992	5.75	5.73	6.268	5.963	25.951	2.245
	993	5.843	5.824	6.315	6.036	26.036	2.245
	994	5.989	5.973	6.436	6.178	25.112	2.403
	995	6.316	6.298	6.742	6.493	23.806	2.799
	996	6.344	6.322	6.784	6.527	24.841	2.359
	997	6.256	6.237	6.753	6.472	25.298	2.195
	998	6.216	6.197	6.659	6.397	25.599	1.985
	999	6.421	6.398	6.817	6.569	24.978	2.343
	1000	6.212	6.19	6.628	6.368	25.166	2.786

## Sheet: OMP3
	frame#	Prot_CA	Prot_Backbone	Prot_Sidechain	Prot_All_Heavy	Lig_wrt_Protein	Lig_wrt_Ligand
	0	0	0	0	0	0	0
	1	1.957	1.961	2.381	2.095	1.806	1.058
	2	2.394	2.395	2.889	2.574	1.904	1.417
	3	2.834	2.831	3.28	2.999	2.027	1.086
	4	3.088	3.083	3.459	3.21	1.612	0.85
	5	2.761	2.755	3.33	2.987	1.705	1.199
	6	2.786	2.785	3.301	2.995	1.835	1.132
	7	2.661	2.656	3.258	2.906	1.696	1.048
	8	2.68	2.676	3.352	2.963	1.377	0.96
	9	2.968	2.959	3.581	3.221	2.218	1.517
	10	3.07	3.063	3.648	3.308	2.436	1.668
	11	3.27	3.261	3.835	3.495	2.46	1.577
	12	3.039	3.025	3.653	3.292	2.466	1.374
	13	2.74	2.723	3.413	2.996	2.62	1.497
	14	2.948	2.932	3.58	3.191	2.753	1.275
	15	2.92	2.909	3.564	3.175	2.269	1.29
	16	3.142	3.134	3.825	3.433	2.383	1.079
	17	3.366	3.354	3.97	3.619	2.799	1.571
	18	3.472	3.463	4.053	3.707	2.703	1.686
	19	3.386	3.372	4.067	3.672	2.924	1.461
	20	3.435	3.421	4.13	3.737	2.672	1.284
	21	3.498	3.487	4.134	3.761	2.745	1.637
	22	3.588	3.576	4.137	3.804	2.908	1.572
	23	3.654	3.633	4.195	3.862	2.783	1.577
	24	3.694	3.67	4.332	3.941	2.518	1.534
	25	3.307	3.286	3.974	3.563	2.667	1.848
	26	3.464	3.445	4.073	3.694	2.417	1.38
	27	3.549	3.532	4.187	3.806	2.766	1.614
	28	3.29	3.275	3.934	3.541	2.638	1.53
	29	2.898	2.881	3.595	3.159	2.617	1.412
	30	3.433	3.421	4.023	3.652	2.566	1.466
	31	3.619	3.608	4.189	3.851	2.449	1.442
	32	3.635	3.62	4.181	3.841	2.652	1.42
	33	3.911	3.893	4.43	4.095	2.353	1.555
	34	4.263	4.248	4.744	4.44	3.005	1.196
	35	4.045	4.037	4.524	4.222	3.839	1.297
	36	4.059	4.046	4.575	4.252	2.791	1.644
	37	3.824	3.811	4.415	4.057	2.68	1.203
	38	3.592	3.574	4.207	3.821	2.782	1.34
	39	3.73	3.716	4.375	3.979	3.062	1.442
	40	3.99	3.98	4.597	4.229	2.561	1.434
	41	3.913	3.899	4.47	4.114	2.598	1.551
	42	3.973	3.959	4.505	4.163	2.871	1.43
	43	3.677	3.665	4.302	3.922	2.517	1.454
	44	3.806	3.794	4.413	4.037	2.92	1.418
	45	4.022	4.006	4.491	4.174	2.193	1.407
	46	4.397	4.378	4.77	4.489	2.935	1.455
	47	4.176	4.164	4.538	4.275	3.735	1.469
	48	4.248	4.231	4.727	4.416	2.621	1.539
	49	4.211	4.197	4.706	4.388	2.976	1.557
	50	3.822	3.807	4.393	4.037	3.114	1.446
	51	4.506	4.49	4.832	4.583	3.792	1.324
	52	4.461	4.451	4.763	4.531	3.21	1.351
	53	4.653	4.648	4.991	4.748	3.755	1.426
	54	4.584	4.577	4.972	4.715	3.87	1.993
	55	4.583	4.571	5.006	4.721	4.016	2.144
	56	4.553	4.546	5.014	4.724	3.281	2.189
	57	4.469	4.465	4.829	4.577	3.955	2.337
	58	4.811	4.796	5.096	4.868	4.387	2.375
	59	5.075	5.065	5.367	5.153	3.418	2.256
	60	4.396	4.382	4.775	4.502	4.384	2.198
	61	4.513	4.503	4.88	4.613	4.065	1.939
	62	4.687	4.675	5.033	4.781	3.567	2.398
	63	4.637	4.625	5.011	4.751	3.491	2.146
	64	5.688	5.675	5.863	5.713	3.767	2.247
	65	5.361	5.344	5.588	5.403	3.327	1.692
	66	5.166	5.156	5.371	5.188	3.217	1.607
	67	5.102	5.087	5.254	5.088	3.227	1.73
	68	5.561	5.541	5.696	5.549	3.098	1.775
	69	5.341	5.323	5.484	5.329	3.468	1.851
	70	5.176	5.156	5.327	5.151	3.622	1.933
	71	5.444	5.421	5.668	5.473	3.075	1.898
	72	5.608	5.593	5.865	5.657	3.74	1.997
	73	5.84	5.826	5.986	5.83	3.448	1.762
	74	5.769	5.744	5.857	5.721	4.338	1.911
	75	5.948	5.927	5.998	5.882	4.17	2.291
	76	5.889	5.869	5.813	5.757	3.88	1.781
	77	6.111	6.091	6.048	5.995	3.558	1.854
	78	6.209	6.185	6.111	6.06	4.699	1.756
	79	6.104	6.081	6.036	5.967	4.495	2.093
	80	5.783	5.761	5.765	5.668	4.131	2.047
	81	6.137	6.125	6.003	5.962	5.063	1.95
	82	6.219	6.203	6.128	6.064	4.286	2.119
	83	6.213	6.195	6.143	6.06	4.071	2.373
	84	6.246	6.232	6.158	6.082	4.623	2.216
	85	6.068	6.056	5.944	5.884	4.236	2.387
	86	6.182	6.166	6.061	5.997	4.102	2.321
	87	5.998	5.981	5.883	5.813	4.85	2.119
	88	5.934	5.915	5.758	5.716	4.81	2.346
	89	6.073	6.058	5.955	5.902	4.159	2.214
	90	5.868	5.853	5.717	5.684	3.671	1.973
	91	6.003	5.986	5.929	5.859	3.815	2.233
	92	5.973	5.959	5.828	5.794	3.639	2.205
	93	5.893	5.875	5.735	5.695	4.398	2.368
	94	5.811	5.796	5.694	5.634	3.677	2.311
	95	5.936	5.918	5.846	5.782	3.669	2.402
	96	6.156	6.139	6.025	5.98	4.1	2.319
	97	6.182	6.17	6.124	6.05	3.545	2.375
	98	6.103	6.089	5.965	5.924	4.133	2.283
	99	6.191	6.176	6.071	6.028	4.033	2.35
	100	6.382	6.368	6.308	6.258	3.887	2.436
	101	6.126	6.109	6.027	5.975	3.987	2.306
	102	6.131	6.108	6.066	5.991	4.051	2.361
	103	6.157	6.144	6.029	6.008	3.926	2.51
	104	6.28	6.262	6.229	6.163	3.318	2.388
	105	6.098	6.077	6.072	5.972	3.977	2.396
	106	5.922	5.904	5.789	5.749	3.871	2.345
	107	6.049	6.036	5.946	5.885	3.893	2.369
	108	5.978	5.955	5.873	5.806	4.013	2.415
	109	6.059	6.045	5.989	5.922	3.67	2.092
	110	5.881	5.864	5.766	5.718	3.899	2.151
	111	5.801	5.784	5.745	5.661	4.065	2.156
	112	5.827	5.81	5.727	5.665	3.339	2.135
	113	5.665	5.653	5.53	5.479	3.925	2.272
	114	5.836	5.825	5.774	5.695	3.876	2.29
	115	5.773	5.762	5.67	5.616	3.542	2.307
	116	5.956	5.943	5.854	5.804	3.92	2.2
	117	5.843	5.833	5.696	5.665	3.56	2.371
	118	5.856	5.848	5.734	5.688	3.688	2.145
	119	6.143	6.13	5.915	5.913	4.16	2.163
	120	6.031	6.016	5.919	5.865	3.848	2.109
	121	6.128	6.113	6.041	5.995	4.227	2.158
	122	6.092	6.076	5.997	5.95	3.858	1.97
	123	5.953	5.939	5.794	5.763	3.962	2.049
	124	6.065	6.048	5.975	5.908	3.768	2.16
	125	6.083	6.068	6.036	5.964	3.82	2.136
	126	6.144	6.126	6.109	6.023	3.866	2.332
	127	6.191	6.177	6.068	6.025	3.653	2.086
	128	6.052	6.043	5.964	5.911	3.185	2.266
	129	6.055	6.037	5.981	5.904	3.916	2.171
	130	6.03	6.013	5.936	5.862	3.487	2.006
	131	5.984	5.966	5.882	5.815	3.479	2.036
	132	6.108	6.092	6.017	5.955	4.276	2.302
	133	6.133	6.12	5.996	5.963	3.936	2.288
	134	5.765	5.749	5.635	5.58	4.285	2.256
	135	5.849	5.833	5.774	5.704	3.769	2.421
	136	5.944	5.921	5.751	5.725	3.91	2.301
	137	6.084	6.073	5.907	5.884	3.95	2.262
	138	5.84	5.823	5.646	5.624	4.111	2.175
	139	5.825	5.81	5.745	5.662	3.883	2.042
	140	6.188	6.174	6.085	6.024	3.68	2.245
	141	5.861	5.852	5.755	5.689	3.764	2.123
	142	5.912	5.895	5.782	5.718	4.39	2.235
	143	5.931	5.916	5.77	5.721	4.199	2.279
	144	5.891	5.878	5.77	5.707	4.592	2.407
	145	5.931	5.917	5.785	5.729	4.381	2.012
	146	5.91	5.895	5.745	5.706	3.976	2.289
	147	5.98	5.962	5.824	5.776	3.709	2.117
	148	5.924	5.905	5.745	5.716	3.927	2.21
	149	5.851	5.832	5.668	5.638	4.031	2.219
	150	5.884	5.864	5.708	5.673	4.412	2.127
	151	5.842	5.825	5.735	5.673	4.028	2.112
	152	5.933	5.914	5.762	5.721	3.953	2.177
	153	5.738	5.719	5.579	5.537	4.514	2.191
	154	6.026	6.006	5.896	5.838	4.32	2.305
	155	5.841	5.826	5.703	5.653	4.452	2.197
	156	6.107	6.095	5.939	5.904	4.207	2.208
	157	5.951	5.936	5.785	5.746	3.773	2.086
	158	6.135	6.12	5.95	5.915	3.772	2.123
	159	6.056	6.038	5.909	5.857	3.831	2.235
	160	6.19	6.177	6.084	6.019	4.023	2.059
	161	6.062	6.049	5.933	5.872	4.053	2.173
	162	6.057	6.044	5.99	5.904	4.191	2.225
	163	6.026	6.012	5.952	5.874	4.188	2.191
	164	6.416	6.394	6.335	6.258	3.844	2.347
	165	6.188	6.168	6.08	6.014	4.011	2.383
	166	6.254	6.234	6.125	6.063	4.215	2.174
	167	6.276	6.259	6.236	6.14	4.015	2.113
	168	6.355	6.337	6.296	6.216	3.44	2.231
	169	6.396	6.369	6.324	6.246	3.625	2.224
	170	6.412	6.396	6.36	6.281	3.751	2.15
	171	6.517	6.5	6.456	6.379	4.405	2.41
	172	6.479	6.462	6.328	6.297	4.452	2.386
	173	6.361	6.346	6.283	6.216	4.532	2.372
	174	6.289	6.273	6.205	6.138	4.396	2.292
	175	6.414	6.396	6.359	6.282	3.951	2.035
	176	6.344	6.327	6.312	6.209	3.879	2.168
	177	6.214	6.201	6.198	6.092	4.255	2.094
	178	6.138	6.126	6.105	6.013	4.221	2.149
	179	6.019	6.008	6.004	5.895	4.033	2.228
	180	6.151	6.133	6.129	6.023	4.135	2.158
	181	6.155	6.139	6.115	6.026	4.607	2.361
	182	6.411	6.396	6.351	6.261	4.763	2.294
	183	6.261	6.241	6.233	6.128	4.175	2.057
	184	6.192	6.168	6.201	6.076	4.051	2.072
	185	6.342	6.323	6.296	6.202	4.152	2.128
	186	6.411	6.389	6.368	6.269	3.589	2.213
	187	6.449	6.428	6.41	6.317	4.032	2.168
	188	6.463	6.446	6.429	6.335	3.935	2.106
	189	6.352	6.333	6.309	6.209	4.049	2.19
	190	6.302	6.285	6.186	6.124	4.525	2.207
	191	6.189	6.169	6.102	6.023	4.414	2.407
	192	6.216	6.195	6.136	6.058	4.086	2.332
	193	6.112	6.094	6.036	5.949	4.267	2.141
	194	6.325	6.313	6.244	6.169	4.664	2.094
	195	6.398	6.382	6.326	6.251	4.889	2.425
	196	6.266	6.252	6.231	6.138	4.178	2.439
	197	6.335	6.317	6.284	6.195	4.723	2.244
	198	6.302	6.284	6.212	6.132	4.556	2.327
	199	6.403	6.389	6.315	6.248	4.149	2.234
	200	6.582	6.562	6.525	6.439	3.722	2.012
	201	6.409	6.39	6.318	6.242	4.692	2.326
	202	6.384	6.368	6.345	6.256	3.796	1.881
	203	6.281	6.265	6.253	6.16	3.827	2.212
	204	6.435	6.42	6.384	6.3	4.104	2.282
	205	6.194	6.175	6.192	6.084	3.869	2.23
	206	6.269	6.254	6.218	6.13	3.973	2.324
	207	6.39	6.374	6.369	6.273	3.997	2.26
	208	6.283	6.265	6.199	6.122	3.948	2.303
	209	6.516	6.494	6.503	6.401	3.498	2.041
	210	6.227	6.207	6.182	6.09	3.64	2.194
	211	6.093	6.076	6.063	5.958	3.709	2.286
	212	6.203	6.188	6.165	6.071	3.48	2.206
	213	6.347	6.327	6.321	6.221	3.343	2.307
	214	6.223	6.212	6.165	6.088	4.05	2.057
	215	6.227	6.215	6.204	6.109	3.592	2.391
	216	6.239	6.226	6.182	6.095	3.525	2.258
	217	6.197	6.186	6.17	6.08	3.857	2.397
	218	6.303	6.286	6.3	6.191	3.779	2.3
	219	6.342	6.325	6.346	6.243	3.377	2.186
	220	6.196	6.181	6.177	6.083	3.285	1.963
	221	6.168	6.15	6.15	6.051	3.64	2.281
	222	6.315	6.3	6.297	6.206	3.652	2.446
	223	6.263	6.245	6.226	6.126	3.572	2.326
	224	6.383	6.369	6.346	6.263	3.542	2.143
	225	6.303	6.288	6.319	6.208	3.521	2.215
	226	6.233	6.218	6.198	6.112	3.524	2.269
	227	6.093	6.085	5.998	5.934	4.23	2.322
	228	6.099	6.082	6.032	5.944	3.607	2.359
	229	6.326	6.307	6.258	6.177	3.876	2.356
	230	6.137	6.121	6.079	5.998	3.551	2.346
	231	6.172	6.156	6.079	6.004	3.631	2.314
	232	6.096	6.079	6.066	5.964	3.827	2.324
	233	6.37	6.353	6.356	6.261	3.789	2.329
	234	6.391	6.376	6.379	6.287	3.824	2.248
	235	6.236	6.217	6.205	6.112	3.898	2.26
	236	6.451	6.434	6.432	6.341	3.747	2.289
	237	6.274	6.257	6.295	6.169	3.553	2.165
	238	6.447	6.439	6.45	6.338	3.591	2.089
	239	6.488	6.473	6.509	6.401	3.74	2.16
	240	6.607	6.588	6.642	6.528	3.689	2.274
	241	6.613	6.593	6.61	6.506	3.96	2.347
	242	6.626	6.613	6.602	6.513	3.921	2.372
	243	6.664	6.653	6.668	6.576	3.553	2.219
	244	6.602	6.587	6.612	6.519	3.73	2.392
	245	6.409	6.394	6.384	6.295	3.871	2.352
	246	6.623	6.605	6.635	6.53	3.449	2.316
	247	6.893	6.875	6.872	6.795	3.629	2.436
	248	6.617	6.608	6.607	6.524	4.057	2.239
	249	6.629	6.615	6.61	6.535	3.965	2.312
	250	6.457	6.441	6.471	6.367	3.53	2.134
	251	6.811	6.799	6.837	6.747	3.432	2.222
	252	6.43	6.415	6.439	6.335	3.478	2.214
	253	6.782	6.766	6.785	6.693	3.625	2.247
	254	6.805	6.793	6.835	6.738	3.421	2.329
	255	6.854	6.838	6.857	6.769	3.481	2.197
	256	6.74	6.724	6.686	6.623	3.525	2.251
	257	6.653	6.64	6.63	6.557	3.517	1.973
	258	6.723	6.709	6.761	6.656	3.568	2.243
	259	6.684	6.663	6.686	6.597	3.785	2.113
	260	6.625	6.613	6.588	6.523	3.471	2.052
	261	6.385	6.371	6.378	6.291	3.508	2.211
	262	6.773	6.758	6.785	6.695	3.471	2.145
	263	6.904	6.89	6.955	6.854	3.444	2.201
	264	6.819	6.803	6.883	6.777	3.767	2.173
	265	7.17	7.157	7.201	7.118	3.2	2.201
	266	7.158	7.146	7.173	7.106	3.357	2.334
	267	6.708	6.692	6.713	6.629	3.755	2.416
	268	6.683	6.667	6.676	6.597	3.58	2.289
	269	7.013	6.994	7.035	6.948	3.458	2.002
	270	6.989	6.971	6.993	6.917	3.664	2.247
	271	7.035	7.018	7.019	6.949	3.75	2.231
	272	6.894	6.877	6.879	6.812	3.735	2.275
	273	6.912	6.895	6.89	6.816	3.505	2.401
	274	6.702	6.685	6.694	6.606	3.845	2.473
	275	6.915	6.893	6.957	6.85	3.464	2.311
	276	6.876	6.863	6.878	6.796	3.933	2.254
	277	6.761	6.747	6.752	6.675	4.28	2.372
	278	6.619	6.603	6.587	6.507	3.664	2.353
	279	6.637	6.621	6.631	6.538	3.594	2.097
	280	7.049	7.033	7.069	6.983	3.842	2.094
	281	6.854	6.84	6.832	6.761	3.923	2.179
	282	6.798	6.783	6.764	6.693	4.069	2.158
	283	6.696	6.681	6.66	6.585	4.19	2.26
	284	6.729	6.714	6.729	6.643	4.087	2.262
	285	6.504	6.49	6.477	6.39	4.12	2.21
	286	6.523	6.504	6.463	6.393	3.584	2.159
	287	6.7	6.688	6.669	6.598	3.732	2.332
	288	6.903	6.88	6.887	6.813	4.11	2.3
	289	6.995	6.98	7.031	6.94	4.195	2.294
	290	6.594	6.575	6.582	6.491	4.386	2.046
	291	6.742	6.726	6.759	6.666	4.226	2.028
	292	6.772	6.754	6.788	6.681	4.259	1.988
	293	6.769	6.75	6.779	6.688	4.245	2.207
	294	6.626	6.609	6.572	6.504	4.189	2.308
	295	6.599	6.585	6.596	6.511	4.43	2.258
	296	6.596	6.576	6.524	6.454	4.313	2.306
	297	6.752	6.729	6.765	6.669	4.173	2.205
	298	6.662	6.639	6.671	6.575	3.999	2.218
	299	6.668	6.647	6.693	6.591	4.369	2.122
	300	6.379	6.356	6.413	6.289	3.794	2.122
	301	6.45	6.433	6.458	6.353	3.687	2.008
	302	6.495	6.477	6.46	6.374	4.536	2.303
	303	6.431	6.412	6.466	6.345	4.068	1.986
	304	6.572	6.555	6.593	6.483	4.658	2.362
	305	6.582	6.568	6.567	6.484	4.257	2.109
	306	6.56	6.541	6.535	6.45	3.971	2.171
	307	6.61	6.594	6.587	6.499	4.549	2.141
	308	6.484	6.468	6.513	6.393	4.065	2.204
	309	6.499	6.483	6.545	6.423	4.214	1.927
	310	6.754	6.734	6.766	6.669	3.874	2.102
	311	6.594	6.57	6.627	6.508	3.634	2.207
	312	6.56	6.534	6.595	6.473	3.826	2.002
	313	6.786	6.76	6.755	6.669	4.537	2.384
	314	6.682	6.659	6.622	6.55	4.045	2.294
	315	6.86	6.84	6.848	6.763	3.881	2.072
	316	6.933	6.915	6.91	6.833	3.868	2.117
	317	6.985	6.961	6.984	6.9	3.461	2.325
	318	7.275	7.254	7.262	7.194	4.415	2.239
	319	7.52	7.499	7.516	7.457	4.559	2.08
	320	7.339	7.319	7.376	7.279	4.184	2.302
	321	7.25	7.232	7.216	7.151	5.023	2.14
	322	7.541	7.524	7.558	7.483	4.663	2.218
	323	7.163	7.137	7.172	7.075	4.299	2.313
	324	7.115	7.094	7.063	6.994	4.802	2.202
	325	7.387	7.37	7.405	7.314	4.295	2.2
	326	7.267	7.251	7.256	7.191	4.737	2.166
	327	7.336	7.321	7.336	7.262	4.727	2.358
	328	6.867	6.854	6.856	6.779	4.396	2.213
	329	7.161	7.149	7.164	7.081	4.566	2.046
	330	7.228	7.211	7.283	7.18	4.712	2.204
	331	7.369	7.351	7.453	7.338	4.358	2.126
	332	7.184	7.165	7.204	7.108	3.862	2.418
	333	6.806	6.783	6.828	6.722	4.359	2.266
	334	7.322	7.301	7.345	7.256	4.085	2.298
	335	7.474	7.457	7.528	7.431	3.848	2.358
	336	7.076	7.056	7.132	7.02	3.732	1.89
	337	7.524	7.5	7.564	7.471	4.148	2.105
	338	7.415	7.399	7.471	7.372	4.488	2.35
	339	7.454	7.438	7.525	7.42	4.507	2.433
	340	7.291	7.274	7.356	7.25	4.65	2.454
	341	6.939	6.919	6.973	6.87	4.365	2.442
	342	7.407	7.385	7.463	7.36	4.454	2.332
	343	7.345	7.322	7.423	7.303	4.424	2.387
	344	7.437	7.419	7.447	7.361	4.456	2.444
	345	7.202	7.181	7.253	7.146	4.246	2.381
	346	7.2	7.184	7.226	7.136	3.97	2.342
	347	7.152	7.129	7.157	7.072	4.254	2.251
	348	7.142	7.122	7.122	7.05	3.987	2.31
	349	7.236	7.211	7.249	7.17	3.91	2.31
	350	6.985	6.962	6.99	6.895	4.667	2.328
	351	7.273	7.251	7.316	7.215	3.54	2.399
	352	7.59	7.57	7.629	7.538	4.472	2.205
	353	7.494	7.478	7.557	7.454	4.805	2.254
	354	7.117	7.096	7.128	7.036	3.622	2.437
	355	6.921	6.896	6.922	6.825	3.907	2.428
	356	7.03	7.003	7.043	6.94	3.966	2.036
	357	6.764	6.744	6.737	6.64	4.986	2.218
	358	6.8	6.775	6.825	6.706	4.273	2.247
	359	6.7	6.672	6.697	6.587	4.26	2.436
	360	6.777	6.755	6.741	6.659	4.192	2.41
	361	7.113	7.089	7.12	7.027	4.266	2.497
	362	6.806	6.779	6.757	6.667	4.221	2.439
	363	6.864	6.841	6.858	6.758	4.014	2.317
	364	7.297	7.28	7.273	7.196	4.91	2.364
	365	7.217	7.194	7.234	7.133	4.923	2.429
	366	7.142	7.121	7.13	7.034	4.541	2.396
	367	7.392	7.364	7.409	7.309	4.841	2.45
	368	7.302	7.282	7.338	7.228	4.412	2.455
	369	7.53	7.51	7.587	7.483	4.746	2.354
	370	7.021	7.003	7.09	6.965	4.515	2.392
	371	7.047	7.028	7.134	6.992	4.297	2.43
	372	7.428	7.409	7.518	7.398	4.506	2.411
	373	7.197	7.177	7.275	7.155	4.446	2.353
	374	7.183	7.162	7.229	7.12	4.206	2.431
	375	7.049	7.032	7.091	6.978	4.625	2.551
	376	6.767	6.745	6.838	6.702	4.514	2.349
	377	6.865	6.844	6.923	6.794	4.895	2.342
	378	6.787	6.769	6.837	6.702	4.838	2.403
	379	6.899	6.882	6.979	6.844	5.098	2.406
	380	6.51	6.49	6.584	6.439	4.536	2.4
	381	6.728	6.709	6.838	6.678	4.912	2.317
	382	6.74	6.724	6.79	6.659	4.695	2.344
	383	6.608	6.591	6.7	6.544	4.997	2.41
	384	6.814	6.792	6.88	6.739	4.754	2.36
	385	6.851	6.832	6.877	6.754	4.908	2.447
	386	6.684	6.666	6.742	6.601	4.852	2.432
	387	6.78	6.752	6.871	6.719	4.769	2.389
	388	7.228	7.204	7.319	7.189	4.677	2.296
	389	7.259	7.234	7.293	7.18	4.936	2.375
	390	7.149	7.121	7.224	7.087	4.69	2.451
	391	7.218	7.191	7.265	7.146	4.85	2.357
	392	7.173	7.149	7.207	7.104	4.304	2.408
	393	7.408	7.383	7.482	7.355	4.648	2.379
	394	7.088	7.064	7.101	6.997	4.696	2.378
	395	7.398	7.373	7.477	7.349	4.34	2.355
	396	7.209	7.189	7.232	7.129	4.543	2.45
	397	6.848	6.827	6.867	6.755	4.94	2.576
	398	6.872	6.852	6.85	6.758	4.807	2.372
	399	6.957	6.935	7.015	6.894	4.581	2.437
	400	6.81	6.79	6.845	6.725	4.599	2.449
	401	6.821	6.801	6.88	6.752	4.672	2.412
	402	7.147	7.123	7.161	7.064	4.502	2.405
	403	6.568	6.544	6.605	6.475	4.856	2.339
	404	6.707	6.691	6.703	6.604	4.823	2.477
	405	6.641	6.619	6.638	6.53	5.011	2.371
	406	6.55	6.519	6.566	6.445	4.865	2.359
	407	6.698	6.672	6.762	6.627	4.984	2.257
	408	6.7	6.675	6.756	6.619	4.267	2.429
	409	6.712	6.69	6.797	6.652	4.702	2.336
	410	6.87	6.846	6.936	6.804	4.489	2.424
	411	6.897	6.877	6.988	6.841	4.57	2.379
	412	6.992	6.968	7.03	6.909	4.617	2.316
	413	7.032	7.011	7.161	7.002	4.741	2.299
	414	7.089	7.062	7.191	7.049	4.846	2.312
	415	6.854	6.835	6.92	6.79	4.469	2.273
	416	6.9	6.879	6.912	6.801	4.442	2.326
	417	6.83	6.806	6.828	6.733	4.207	2.343
	418	7.018	6.996	7.133	6.989	4.449	2.446
	419	7.197	7.172	7.27	7.142	4.708	2.368
	420	6.926	6.908	6.961	6.853	4.975	2.365
	421	6.447	6.425	6.491	6.358	4.783	2.314
	422	6.8	6.781	6.843	6.721	5.238	2.473
	423	6.84	6.822	6.863	6.755	4.424	2.461
	424	7.008	6.983	7.069	6.944	4.452	2.308
	425	7.369	7.355	7.376	7.301	4.449	2.312
	426	7.145	7.131	7.206	7.099	4.933	2.307
	427	6.853	6.836	6.931	6.799	4.774	2.23
	428	7.104	7.085	7.207	7.081	4.687	2.377
	429	7.321	7.303	7.294	7.221	4.89	2.403
	430	7.171	7.152	7.199	7.096	4.81	2.288
	431	7.002	6.978	7.131	6.974	5.022	2.315
	432	7.106	7.089	7.188	7.065	5.031	2.355
	433	6.731	6.715	6.783	6.663	4.704	2.254
	434	7.114	7.1	7.186	7.071	4.975	2.298
	435	7.224	7.207	7.285	7.179	4.404	2.309
	436	7.076	7.064	7.098	7.006	5.058	2.314
	437	7.092	7.075	7.154	7.026	5.157	2.374
	438	7.178	7.158	7.221	7.11	4.553	2.335
	439	7.105	7.078	7.124	7.018	4.675	2.342
	440	7.298	7.274	7.411	7.268	5.319	2.357
	441	7.42	7.406	7.48	7.371	5.16	2.305
	442	7.293	7.274	7.347	7.237	5.218	2.382
	443	7.086	7.065	7.127	7.016	4.773	2.336
	444	7.277	7.259	7.338	7.224	4.859	2.322
	445	6.89	6.872	6.998	6.853	4.76	2.441
	446	6.941	6.92	7.023	6.888	4.789	2.417
	447	6.68	6.662	6.773	6.635	4.691	2.325
	448	7.083	7.066	7.197	7.051	4.833	2.382
	449	7.202	7.187	7.294	7.166	4.703	2.407
	450	7.008	6.985	7.132	6.986	4.433	2.382
	451	7.418	7.398	7.497	7.385	4.863	2.355
	452	7.622	7.602	7.688	7.585	4.74	2.371
	453	7.494	7.472	7.503	7.416	4.883	2.278
	454	6.964	6.938	6.959	6.865	4.906	2.378
	455	6.967	6.942	7.013	6.9	4.821	2.34
	456	6.987	6.963	7.02	6.909	4.852	2.303
	457	6.736	6.709	6.729	6.63	4.533	2.43
	458	6.983	6.96	6.98	6.879	4.827	2.401
	459	7.026	6.999	7.006	6.923	4.522	2.328
	460	6.806	6.783	6.812	6.703	4.951	2.316
	461	7.141	7.121	7.123	7.039	4.797	2.401
	462	6.97	6.949	7.001	6.892	4.712	2.402
	463	6.967	6.942	6.995	6.879	5.16	2.221
	464	7.082	7.06	7.118	7.009	5.105	2.304
	465	7.218	7.198	7.325	7.194	4.968	2.476
	466	6.976	6.96	7.106	6.958	4.893	2.429
	467	6.811	6.791	6.94	6.777	4.823	2.386
	468	6.938	6.916	7.087	6.922	4.537	2.477
	469	6.693	6.677	6.812	6.654	4.855	2.46
	470	6.821	6.803	6.981	6.811	4.496	2.542
	471	6.98	6.961	7.11	6.956	4.479	2.439
	472	6.756	6.744	6.84	6.711	4.397	2.397
	473	6.731	6.712	6.861	6.704	4.504	2.411
	474	6.647	6.628	6.791	6.623	4.503	2.466
	475	6.813	6.795	6.919	6.77	4.466	2.476
	476	6.522	6.503	6.555	6.427	4.955	2.52
	477	6.707	6.689	6.765	6.64	4.574	2.407
	478	6.556	6.541	6.569	6.463	4.974	2.38
	479	6.464	6.451	6.515	6.386	4.702	2.341
	480	6.581	6.566	6.616	6.489	5.339	2.437
	481	6.627	6.609	6.682	6.554	5.076	2.46
	482	6.76	6.738	6.842	6.708	4.566	2.423
	483	6.703	6.681	6.765	6.634	4.66	2.433
	484	6.799	6.78	6.932	6.776	4.726	2.472
	485	6.916	6.895	7.052	6.897	5.564	2.381
	486	7.026	7.007	7.108	6.985	4.982	2.379
	487	6.677	6.659	6.787	6.631	5.005	2.321
	488	6.605	6.589	6.718	6.568	4.498	2.383
	489	6.891	6.871	6.98	6.846	5.272	2.353
	490	6.661	6.641	6.744	6.599	4.901	2.46
	491	6.966	6.946	7.055	6.92	4.917	2.411
	492	6.77	6.743	6.88	6.72	4.464	2.378
	493	6.924	6.906	7.04	6.891	4.962	2.29
	494	6.665	6.645	6.747	6.605	4.776	2.564
	495	6.972	6.95	7.091	6.947	4.483	2.431
	496	7.017	7	7.083	6.96	4.617	2.362
	497	6.875	6.854	6.877	6.775	4.583	2.491
	498	6.806	6.789	6.908	6.767	5.018	2.255
	499	6.695	6.673	6.748	6.611	4.264	2.544
	500	6.754	6.738	6.858	6.71	4.407	2.514
	501	6.876	6.857	6.972	6.83	4.405	2.352
	502	6.723	6.701	6.814	6.668	4.613	2.593
	503	6.778	6.76	6.822	6.706	4.327	2.421
	504	7.025	7.008	7.155	7.008	4.649	2.358
	505	6.99	6.967	7.131	6.973	4.355	2.596
	506	7.022	7.004	7.158	7.001	4.33	2.384
	507	6.538	6.522	6.699	6.52	4.558	2.406
	508	6.635	6.614	6.743	6.584	4.236	2.507
	509	7.105	7.084	7.26	7.1	4.806	2.482
	510	6.913	6.894	7.018	6.871	4.779	2.499
	511	7.009	6.983	7.105	6.968	4.934	2.334
	512	7.497	7.479	7.586	7.471	4.548	2.475
	513	7.361	7.344	7.453	7.331	4.789	2.476
	514	7.293	7.275	7.398	7.271	4.86	2.352
	515	6.669	6.648	6.789	6.637	4.381	2.521
	516	6.691	6.666	6.757	6.629	4.603	2.486
	517	7.063	7.042	7.125	7.005	5.202	2.405
	518	6.701	6.681	6.816	6.662	4.696	2.394
	519	6.881	6.863	6.987	6.842	4.362	2.398
	520	6.827	6.808	6.889	6.763	4.626	2.519
	521	6.901	6.881	6.963	6.839	4.363	2.501
	522	6.665	6.646	6.758	6.613	4.399	2.384
	523	6.816	6.797	6.893	6.767	4.77	2.498
	524	6.599	6.581	6.667	6.534	4.704	2.446
	525	6.859	6.84	6.894	6.786	4.792	2.472
	526	6.767	6.753	6.815	6.706	4.441	2.432
	527	6.521	6.505	6.532	6.427	4.159	2.384
	528	6.525	6.511	6.546	6.431	4.534	2.421
	529	6.384	6.365	6.453	6.309	4.505	2.396
	530	6.476	6.458	6.514	6.391	4.427	2.386
	531	6.365	6.342	6.454	6.309	4.418	2.414
	532	6.643	6.622	6.696	6.575	4.349	2.481
	533	6.382	6.366	6.501	6.346	4.812	2.517
	534	6.668	6.646	6.819	6.661	4.598	2.392
	535	6.399	6.374	6.492	6.347	4.432	2.382
	536	6.428	6.403	6.502	6.367	4.327	2.349
	537	6.837	6.815	6.916	6.794	4.528	2.372
	538	7.208	7.187	7.268	7.163	4.29	2.329
	539	6.706	6.688	6.785	6.658	4.81	2.446
	540	6.523	6.503	6.576	6.456	4.34	2.39
	541	6.719	6.696	6.788	6.662	4.79	2.297
	542	6.57	6.55	6.637	6.505	4.335	2.341
	543	6.609	6.588	6.67	6.544	4.574	2.442
	544	6.646	6.621	6.743	6.591	4.585	2.36
	545	6.267	6.239	6.329	6.182	4.392	2.376
	546	6.731	6.706	6.771	6.648	4.608	2.477
	547	6.981	6.951	7.101	6.951	4.212	2.407
	548	6.708	6.679	6.828	6.668	4.475	2.391
	549	6.67	6.648	6.707	6.585	4.696	2.302
	550	6.564	6.543	6.678	6.519	4.45	2.462
	551	6.738	6.72	6.865	6.704	4.318	2.441
	552	6.92	6.902	6.986	6.859	4.345	2.377
	553	6.823	6.801	6.942	6.786	4.332	2.466
	554	6.847	6.825	6.964	6.811	4.128	2.308
	555	6.733	6.717	6.787	6.657	4.836	2.435
	556	6.568	6.552	6.601	6.48	4.903	2.47
	557	6.533	6.512	6.593	6.453	5.023	2.404
	558	6.225	6.206	6.281	6.132	4.956	2.466
	559	6.248	6.227	6.323	6.168	4.981	2.382
	560	6.395	6.379	6.477	6.327	4.408	2.431
	561	6.516	6.496	6.614	6.466	4.133	2.511
	562	6.522	6.501	6.576	6.449	4.603	2.543
	563	6.456	6.442	6.523	6.393	4.566	2.469
	564	6.495	6.477	6.567	6.426	5.103	2.271
	565	6.638	6.614	6.722	6.583	4.936	2.415
	566	6.503	6.475	6.576	6.424	4.806	2.455
	567	6.691	6.666	6.725	6.599	4.632	2.448
	568	6.704	6.676	6.733	6.617	4.833	2.396
	569	6.543	6.519	6.658	6.503	4.403	2.477
	570	6.602	6.577	6.691	6.548	4.342	2.493
	571	6.639	6.613	6.705	6.567	4.504	2.433
	572	6.613	6.589	6.713	6.566	4.303	2.363
	573	6.729	6.703	6.838	6.686	5.302	2.424
	574	6.587	6.564	6.649	6.51	4.528	2.535
	575	6.906	6.882	6.983	6.848	4.161	2.495
	576	6.846	6.821	6.927	6.788	4.571	2.412
	577	6.659	6.637	6.779	6.617	4.931	2.378
	578	6.662	6.637	6.788	6.626	4.678	2.497
	579	6.573	6.548	6.611	6.482	4.722	2.513
	580	6.677	6.655	6.737	6.601	5.387	2.502
	581	6.84	6.821	6.928	6.784	5.099	2.384
	582	6.856	6.83	6.988	6.832	4.791	2.46
	583	6.815	6.794	6.922	6.773	4.921	2.485
	584	6.789	6.765	6.898	6.753	4.639	2.374
	585	6.746	6.719	6.836	6.688	4.341	2.457
	586	6.543	6.519	6.659	6.495	4.943	2.353
	587	6.45	6.43	6.56	6.394	4.738	2.449
	588	6.463	6.441	6.512	6.371	5.401	2.381
	589	6.299	6.275	6.442	6.259	4.883	2.436
	590	6.474	6.451	6.578	6.421	4.299	2.41
	591	6.407	6.383	6.608	6.407	4.652	2.361
	592	6.482	6.459	6.587	6.423	5.31	2.408
	593	6.463	6.437	6.568	6.408	5.432	2.383
	594	6.162	6.136	6.258	6.086	5.708	2.281
	595	6.399	6.368	6.576	6.372	5.051	2.296
	596	6.13	6.108	6.405	6.155	5.051	2.356
	597	6.352	6.326	6.549	6.347	5.041	2.41
	598	6.405	6.376	6.607	6.407	5.076	2.349
	599	6.466	6.442	6.588	6.412	5.244	2.474
	600	6.327	6.305	6.438	6.265	4.823	2.374
	601	6.385	6.368	6.473	6.322	4.821	2.503
	602	6.377	6.358	6.382	6.263	4.649	2.479
	603	6.214	6.192	6.248	6.105	4.822	2.362
	604	6.148	6.125	6.237	6.072	4.664	2.356
	605	6.301	6.284	6.372	6.227	4.559	2.386
	606	6.39	6.375	6.455	6.313	4.986	2.488
	607	6.442	6.418	6.567	6.394	4.808	2.394
	608	6.394	6.372	6.478	6.322	4.821	2.396
	609	6.53	6.512	6.625	6.471	4.717	2.414
	610	6.317	6.299	6.39	6.234	5.291	2.343
	611	6.247	6.226	6.317	6.162	4.649	2.517
	612	6.364	6.346	6.468	6.301	4.731	2.427
	613	6.385	6.36	6.493	6.325	4.991	2.46
	614	6.569	6.547	6.654	6.509	4.695	2.453
	615	6.588	6.57	6.658	6.516	5.096	2.347
	616	6.35	6.327	6.416	6.265	4.761	2.316
	617	6.275	6.258	6.348	6.186	4.779	2.182
	618	6.458	6.438	6.527	6.374	4.836	2.375
	619	6.282	6.262	6.33	6.176	4.362	2.38
	620	6.253	6.236	6.296	6.148	4.378	2.458
	621	6.349	6.33	6.385	6.234	5.2	2.479
	622	6.198	6.178	6.222	6.074	4.757	2.386
	623	6.249	6.233	6.301	6.151	5.164	2.385
	624	6.432	6.41	6.449	6.315	5.115	2.352
	625	6.219	6.2	6.302	6.137	5.085	2.336
	626	6.288	6.269	6.319	6.184	5.351	2.335
	627	6.318	6.299	6.38	6.222	5.06	2.434
	628	6.366	6.342	6.425	6.28	4.866	2.517
	629	6.26	6.244	6.333	6.186	4.565	2.329
	630	6.32	6.303	6.365	6.233	4.714	2.374
	631	6.333	6.315	6.335	6.215	5.493	2.516
	632	6.456	6.44	6.479	6.349	5.257	2.297
	633	6.528	6.513	6.562	6.436	4.703	2.425
	634	6.406	6.393	6.452	6.313	4.888	2.313
	635	6.357	6.34	6.406	6.257	5.142	2.372
	636	6.578	6.564	6.579	6.46	4.991	2.513
	637	6.28	6.263	6.345	6.182	5.06	2.475
	638	6.374	6.356	6.426	6.267	5.569	2.432
	639	6.476	6.456	6.55	6.387	5.729	2.437
	640	6.355	6.336	6.435	6.279	4.894	2.306
	641	6.407	6.389	6.486	6.326	4.696	2.39
	642	6.368	6.347	6.437	6.282	5.153	2.37
	643	6.362	6.34	6.538	6.34	4.936	2.404
	644	6.499	6.482	6.704	6.497	4.84	2.376
	645	6.65	6.629	6.825	6.64	4.903	2.374
	646	6.703	6.687	6.829	6.674	4.846	2.425
	647	6.784	6.767	6.898	6.741	5.355	2.424
	648	6.86	6.845	6.952	6.818	4.916	2.458
	649	7.003	6.985	7.14	6.991	4.87	2.549
	650	7.198	7.181	7.292	7.163	5.055	2.31
	651	6.976	6.953	7.074	6.943	5.012	2.433
	652	6.593	6.575	6.704	6.551	4.68	2.43
	653	6.477	6.458	6.564	6.414	5.122	2.393
	654	6.966	6.948	6.988	6.879	4.707	2.396
	655	6.913	6.897	6.972	6.843	4.983	2.357
	656	6.973	6.953	7.036	6.91	5.206	2.433
	657	6.963	6.945	6.985	6.881	4.609	2.401
	658	6.92	6.899	6.981	6.856	5.109	2.306
	659	6.945	6.924	7.079	6.929	4.121	2.246
	660	6.554	6.537	6.654	6.498	4.32	2.396
	661	6.757	6.735	6.883	6.732	4.753	2.411
	662	6.663	6.649	6.759	6.62	4.831	2.412
	663	6.59	6.571	6.695	6.553	4.328	2.313
	664	6.417	6.398	6.554	6.382	4.739	2.357
	665	6.45	6.432	6.559	6.408	4.296	2.408
	666	6.302	6.282	6.371	6.237	4.275	2.427
	667	6.332	6.314	6.421	6.267	4.765	2.325
	668	6.523	6.504	6.626	6.48	5.035	2.367
	669	6.549	6.531	6.669	6.528	4.811	2.402
	670	6.561	6.539	6.686	6.526	4.725	2.454
	671	6.399	6.377	6.446	6.319	4.815	2.354
	672	6.375	6.352	6.457	6.305	4.909	2.399
	673	6.76	6.741	6.861	6.718	4.959	2.453
	674	6.777	6.743	6.935	6.76	4.789	2.389
	675	6.75	6.726	6.87	6.72	4.471	2.442
	676	6.574	6.555	6.658	6.521	4.821	2.392
	677	6.851	6.832	6.935	6.804	4.857	2.356
	678	6.921	6.906	7.046	6.903	4.81	2.415
	679	6.892	6.872	7.038	6.877	5.074	2.461
	680	6.751	6.734	6.869	6.715	4.583	2.351
	681	6.804	6.78	6.951	6.789	4.673	2.416
	682	6.779	6.755	6.874	6.734	4.732	2.402
	683	7.105	7.085	7.233	7.095	4.432	2.315
	684	6.789	6.771	6.901	6.764	4.098	2.315
	685	6.815	6.797	6.894	6.764	4.448	2.411
	686	6.779	6.753	6.86	6.721	4.437	2.348
	687	6.787	6.769	6.875	6.741	4.271	2.348
	688	7.043	7.028	7.147	7.01	4.328	2.359
	689	6.623	6.602	6.74	6.587	4.479	2.421
	690	6.926	6.902	6.982	6.85	4.916	2.295
	691	6.945	6.925	7.027	6.892	5.095	2.382
	692	6.979	6.96	7.199	7.005	4.57	2.444
	693	6.815	6.79	6.961	6.788	5.006	2.403
	694	6.981	6.96	7.167	6.977	5.228	2.304
	695	7.069	7.047	7.214	7.044	5.156	2.322
	696	7.289	7.273	7.49	7.307	4.797	2.355
	697	7.205	7.177	7.336	7.175	4.502	2.293
	698	7.117	7.088	7.242	7.08	4.771	2.347
	699	7.142	7.108	7.199	7.065	4.506	2.435
	700	7.051	7.021	7.112	6.98	5	2.36
	701	7.227	7.204	7.275	7.149	4.874	2.381
	702	7.049	7.019	7.113	6.978	4.664	2.366
	703	7.446	7.424	7.533	7.41	4.203	2.389
	704	7.377	7.351	7.401	7.299	4.58	2.374
	705	6.97	6.941	7.06	6.904	4.934	2.369
	706	7.082	7.052	7.163	7.018	4.499	2.221
	707	6.999	6.966	7.083	6.938	4.836	2.416
	708	7.123	7.097	7.215	7.077	4.703	2.396
	709	6.916	6.89	7.051	6.887	4.765	2.413
	710	7.015	6.995	7.136	6.985	4.308	2.357
	711	7.119	7.094	7.231	7.083	4.447	2.31
	712	7.217	7.189	7.3	7.173	4.49	2.318
	713	7.249	7.217	7.371	7.235	4.376	2.459
	714	7.071	7.043	7.192	7.041	4.374	2.355
	715	7.152	7.126	7.227	7.099	4.385	2.437
	716	6.932	6.913	6.991	6.872	4.467	2.376
	717	6.922	6.888	6.962	6.842	4.454	2.393
	718	6.934	6.904	6.965	6.847	4.606	2.398
	719	7.05	7.018	7.013	6.93	4.484	2.445
	720	7.024	6.999	6.981	6.898	4.657	2.425
	721	7.091	7.065	7.092	6.989	5.324	2.429
	722	7.123	7.099	7.135	7.028	4.871	2.438
	723	7.182	7.158	7.168	7.071	5.038	2.486
	724	7.178	7.154	7.179	7.076	4.792	2.558
	725	7.386	7.361	7.395	7.29	4.653	2.391
	726	7.432	7.404	7.434	7.333	4.774	2.371
	727	7.101	7.076	7.146	7.024	4.698	2.354
	728	7.449	7.422	7.537	7.404	4.329	2.402
	729	7.136	7.113	7.162	7.048	4.083	2.326
	730	7.232	7.205	7.234	7.148	4.238	2.299
	731	7.092	7.066	7.078	6.991	4.424	2.498
	732	7.207	7.181	7.172	7.098	4.239	2.416
	733	7.119	7.094	7.11	7.026	4.353	2.459
	734	7.076	7.048	7.105	6.998	4.497	2.497
	735	6.977	6.949	6.983	6.885	4.41	2.359
	736	7.236	7.212	7.225	7.143	4.599	2.415
	737	6.973	6.942	6.989	6.884	4.296	2.328
	738	7.017	6.99	7.054	6.942	4.472	2.467
	739	7.024	7.002	7.027	6.924	4.64	2.462
	740	7.069	7.043	7.042	6.948	5.053	2.365
	741	6.987	6.96	7.012	6.896	4.905	2.45
	742	7.127	7.101	7.14	7.03	5.078	2.464
	743	7.014	6.988	7.042	6.915	5.209	2.384
	744	7.208	7.184	7.226	7.111	5.076	2.394
	745	7.03	7.005	7.07	6.946	4.77	2.398
	746	6.955	6.934	6.928	6.834	5.048	2.393
	747	6.912	6.893	6.929	6.824	4.907	2.465
	748	6.819	6.795	6.8	6.705	4.942	2.552
	749	6.911	6.886	6.899	6.805	5.006	2.456
	750	7.02	6.995	7.029	6.922	4.899	2.439
	751	6.892	6.873	6.855	6.771	5.135	2.366
	752	6.881	6.856	6.864	6.767	5.037	2.39
	753	6.878	6.851	6.846	6.756	4.581	2.451
	754	6.884	6.866	6.876	6.784	4.961	2.304
	755	6.887	6.871	6.895	6.798	4.848	2.388
	756	6.869	6.851	6.878	6.777	4.625	2.373
	757	6.817	6.798	6.88	6.755	4.821	2.439
	758	6.752	6.725	6.791	6.668	4.837	2.442
	759	6.633	6.613	6.642	6.529	4.56	2.378
	760	6.875	6.852	6.829	6.748	4.685	2.439
	761	6.84	6.819	6.84	6.742	4.522	2.475
	762	6.899	6.877	6.937	6.825	4.541	2.382
	763	6.912	6.891	6.953	6.83	5.103	2.423
	764	6.938	6.918	6.928	6.833	5.1	2.36
	765	7.115	7.094	7.183	7.057	5.024	2.47
	766	7.065	7.044	7.052	6.96	4.978	2.306
	767	7.081	7.06	7.094	6.982	5.459	2.298
	768	6.953	6.927	6.908	6.821	4.883	2.225
	769	7.004	6.978	7.004	6.902	5.083	2.196
	770	7.117	7.092	7.14	7.031	5.149	2.317
	771	7.119	7.089	7.152	7.039	4.516	2.377
	772	6.877	6.849	6.936	6.802	4.554	2.383
	773	6.983	6.955	6.964	6.865	4.602	2.278
	774	7.111	7.081	7.111	7.004	4.514	2.317
	775	7.018	6.992	7.019	6.915	4.679	2.277
	776	7.125	7.099	7.128	7.026	5.246	2.329
	777	7.263	7.24	7.347	7.212	4.931	2.272
	778	7.061	7.036	7.102	6.981	4.599	2.291
	779	7.297	7.273	7.292	7.204	5.415	2.14
	780	7.319	7.3	7.296	7.21	4.795	2.237
	781	7.315	7.293	7.299	7.213	5.229	2.156
	782	7.449	7.429	7.395	7.333	5.327	2.263
	783	7.393	7.37	7.335	7.266	5.197	2.239
	784	7.121	7.097	7.103	7.015	5.397	2.251
	785	7.149	7.125	7.201	7.083	5.11	2.3
	786	7.05	7.025	7.022	6.935	5.64	2.282
	787	7.509	7.48	7.52	7.428	4.409	2.345
	788	7.135	7.106	7.143	7.035	4.921	2.266
	789	7.162	7.133	7.159	7.061	4.943	2.305
	790	7.021	6.992	7.093	6.956	5.031	2.319
	791	7.017	6.99	7.075	6.937	4.905	2.492
	792	7.073	7.049	7.147	7.016	4.77	2.179
	793	7.057	7.029	7.052	6.957	4.325	2.296
	794	7.066	7.041	7.122	6.994	4.79	2.29
	795	6.958	6.938	6.992	6.875	5.134	2.38
	796	7.049	7.025	7.073	6.962	5.087	2.282
	797	7.351	7.324	7.368	7.266	5.271	2.39
	798	7.415	7.388	7.445	7.337	5.125	2.38
	799	7.505	7.481	7.525	7.428	5.203	2.374
	800	7.462	7.439	7.478	7.384	4.618	2.341
	801	7.312	7.289	7.343	7.24	5.202	2.365
	802	7.09	7.067	7.096	7.001	4.721	2.307
	803	7.214	7.186	7.2	7.109	4.887	2.319
	804	6.983	6.958	7.05	6.923	5.093	2.253
	805	7.001	6.976	7.052	6.936	4.834	2.358
	806	7.126	7.101	7.142	7.047	4.755	2.347
	807	7.02	6.996	7.047	6.937	5.145	2.239
	808	7.1	7.08	7.13	7.026	5.253	2.361
	809	7.294	7.269	7.295	7.199	4.683	2.266
	810	7.45	7.423	7.477	7.38	5.088	2.245
	811	7.132	7.11	7.104	7.024	4.576	2.271
	812	7.124	7.101	7.157	7.043	5.189	2.241
	813	6.979	6.955	6.975	6.878	5.067	2.22
	814	6.957	6.937	6.96	6.862	4.751	2.227
	815	6.928	6.905	6.907	6.819	5.119	2.258
	816	7.227	7.204	7.173	7.091	5.191	2.287
	817	7.043	7.023	6.995	6.921	5.414	2.221
	818	7.027	7.003	7.001	6.9	5.022	2.21
	819	7.102	7.08	7.112	7.002	5.269	2.335
	820	6.941	6.915	6.994	6.868	5.106	2.285
	821	7.108	7.081	7.063	6.978	5.129	2.276
	822	7.056	7.037	7.053	6.96	5.193	2.33
	823	7.145	7.125	7.133	7.047	5.6	2.31
	824	7.223	7.194	7.222	7.127	4.523	2.285
	825	7.199	7.176	7.203	7.11	4.835	2.321
	826	7.175	7.152	7.194	7.101	5.58	2.263
	827	7.004	6.981	7.044	6.928	5.285	2.204
	828	7.242	7.221	7.269	7.166	5.092	2.298
	829	7.065	7.043	7.06	6.972	5.251	2.182
	830	7.355	7.334	7.36	7.27	5.153	2.279
	831	7.104	7.085	7.083	6.997	5.566	2.308
	832	7.26	7.24	7.253	7.173	5.255	2.338
	833	7.035	7.017	7.079	6.962	5.606	2.195
	834	7.174	7.154	7.186	7.088	5.714	2.236
	835	7.232	7.214	7.25	7.155	5.873	2.237
	836	7.249	7.231	7.302	7.196	5.414	2.259
	837	7.341	7.319	7.403	7.288	5.625	2.286
	838	7.668	7.643	7.709	7.616	5.184	2.179
	839	7.626	7.606	7.617	7.545	5.264	2.218
	840	7.428	7.405	7.433	7.346	5.7	2.184
	841	7.579	7.557	7.648	7.545	5.176	2.232
	842	7.575	7.545	7.586	7.497	5.8	2.211
	843	7.252	7.229	7.291	7.183	5.361	2.284
	844	7.286	7.264	7.318	7.206	5.693	2.245
	845	7.365	7.346	7.403	7.295	5.166	2.314
	846	7.441	7.417	7.448	7.351	6.275	2.182
	847	7.655	7.631	7.714	7.598	5.843	2.293
	848	7.672	7.652	7.694	7.604	5.314	2.318
	849	7.338	7.32	7.323	7.239	5.38	2.296
	850	7.342	7.321	7.36	7.257	5.696	2.244
	851	7.454	7.436	7.439	7.352	5.659	2.259
	852	7.291	7.268	7.279	7.179	5.754	2.281
	853	7.348	7.325	7.396	7.274	5.606	2.304
	854	7.608	7.586	7.616	7.524	5.66	2.216
	855	7.834	7.811	7.861	7.77	5.1	2.28
	856	7.633	7.61	7.655	7.563	5.997	2.319
	857	7.535	7.511	7.553	7.454	5.549	2.236
	858	7.58	7.558	7.554	7.474	5.461	2.182
	859	7.598	7.578	7.591	7.504	5.904	2.247
	860	7.263	7.243	7.212	7.141	6.033	2.294
	861	7.315	7.292	7.349	7.24	5.938	2.286
	862	7.606	7.582	7.579	7.508	5.721	2.278
	863	7.434	7.41	7.425	7.339	5.487	2.26
	864	7.783	7.76	7.813	7.735	4.997	2.264
	865	7.397	7.376	7.449	7.343	5.345	2.334
	866	7.417	7.397	7.435	7.342	5.425	2.314
	867	7.434	7.414	7.429	7.347	5.737	2.263
	868	7.493	7.477	7.504	7.422	5.521	2.281
	869	7.581	7.563	7.527	7.466	5.907	2.251
	870	7.418	7.402	7.423	7.341	6.498	2.192
	871	7.417	7.404	7.425	7.343	5.441	2.377
	872	7.396	7.382	7.399	7.315	5.756	2.289
	873	7.58	7.564	7.527	7.474	5.704	2.257
	874	7.475	7.458	7.46	7.389	5.722	2.291
	875	7.42	7.406	7.341	7.297	5.886	2.368
	876	7.539	7.519	7.512	7.441	5.713	2.357
	877	7.354	7.335	7.331	7.262	5.456	2.303
	878	7.647	7.629	7.673	7.591	5.654	2.297
	879	7.419	7.399	7.41	7.335	5.789	2.208
	880	7.29	7.271	7.296	7.215	5.118	2.377
	881	7.378	7.358	7.371	7.299	4.745	2.321
	882	7.464	7.445	7.49	7.403	4.784	2.333
	883	7.471	7.452	7.496	7.408	4.729	2.396
	884	7.163	7.147	7.177	7.086	4.909	2.321
	885	7.315	7.298	7.306	7.229	5.116	2.348
	886	7.431	7.412	7.415	7.347	4.823	2.313
	887	7.504	7.483	7.514	7.429	5.949	2.196
	888	7.577	7.556	7.551	7.493	5.58	2.239
	889	7.578	7.564	7.527	7.487	4.881	2.25
	890	7.622	7.601	7.564	7.52	5.5	2.298
	891	7.436	7.417	7.421	7.362	4.773	2.428
	892	7.489	7.469	7.474	7.409	5.554	2.281
	893	7.688	7.666	7.72	7.636	5.019	2.46
	894	7.519	7.499	7.526	7.448	5.267	2.382
	895	7.572	7.551	7.595	7.511	5.12	2.247
	896	7.73	7.711	7.793	7.693	4.794	2.348
	897	7.404	7.378	7.448	7.344	5.325	2.371
	898	7.413	7.394	7.355	7.297	4.938	2.226
	899	7.277	7.254	7.246	7.165	5.275	2.139
	900	7.307	7.284	7.268	7.186	5.179	2.342
	901	7.398	7.375	7.367	7.283	5.432	2.276
	902	7.211	7.191	7.155	7.081	4.856	2.281
	903	7.326	7.3	7.264	7.195	4.295	2.343
	904	7.198	7.179	7.153	7.078	4.701	2.374
	905	7.7	7.679	7.645	7.593	4.369	2.371
	906	7.359	7.336	7.295	7.234	4.941	2.36
	907	7.457	7.436	7.388	7.335	4.952	2.217
	908	7.397	7.372	7.277	7.233	5.277	2.346
	909	7.055	7.033	7.013	6.923	5.111	2.254
	910	7.314	7.293	7.244	7.186	5.103	2.191
	911	7.256	7.23	7.211	7.138	4.303	2.216
	912	7.418	7.396	7.416	7.334	3.977	2.251
	913	7.443	7.423	7.377	7.325	4.705	2.318
	914	7.278	7.252	7.23	7.158	4.529	2.418
	915	7.42	7.391	7.415	7.331	4.753	2.406
	916	7.4	7.372	7.419	7.317	5.213	2.335
	917	7.354	7.327	7.33	7.244	4.449	2.455
	918	7.163	7.14	7.152	7.055	5.067	2.336
	919	7.28	7.259	7.248	7.166	5.052	2.35
	920	7.241	7.219	7.203	7.12	4.879	2.327
	921	7.229	7.211	7.178	7.102	5.248	2.317
	922	7.437	7.417	7.386	7.318	5.197	2.246
	923	7.439	7.415	7.408	7.331	4.746	2.296
	924	7.173	7.152	7.132	7.047	5.369	2.293
	925	7.068	7.046	7.061	6.957	5.535	2.236
	926	7.146	7.119	7.141	7.038	5.086	2.316
	927	7.455	7.431	7.427	7.344	4.911	2.266
	928	7.272	7.247	7.27	7.177	5.024	2.269
	929	7.473	7.448	7.427	7.361	5	2.33
	930	7.207	7.181	7.204	7.109	4.758	2.292
	931	7.229	7.211	7.19	7.11	4.849	2.236
	932	7.179	7.15	7.139	7.051	4.962	2.23
	933	7.309	7.285	7.309	7.223	4.857	2.189
	934	7.5	7.479	7.431	7.377	4.962	2.197
	935	7.283	7.26	7.272	7.182	5.13	2.28
	936	7.341	7.323	7.304	7.233	4.945	2.215
	937	7.294	7.274	7.32	7.209	4.769	2.226
	938	7.413	7.389	7.42	7.318	4.44	2.363
	939	7.462	7.438	7.441	7.356	4.63	2.349
	940	7.567	7.543	7.545	7.473	4.709	2.264
	941	7.471	7.452	7.491	7.399	5.01	2.309
	942	7.765	7.747	7.735	7.67	4.442	2.258
	943	7.174	7.151	7.163	7.068	4.875	2.321
	944	7.273	7.249	7.23	7.157	4.907	2.244
	945	6.961	6.938	6.98	6.869	4.745	2.332
	946	7.361	7.338	7.354	7.272	4.304	2.345
	947	7.303	7.285	7.274	7.201	4.604	2.232
	948	7.291	7.268	7.256	7.183	4.689	2.278
	949	7.119	7.096	7.079	7.002	4.879	2.285
	950	7.39	7.365	7.32	7.268	4.348	2.279
	951	7.471	7.452	7.445	7.37	4.509	2.243
	952	7.28	7.262	7.244	7.171	4.544	2.226
	953	7.356	7.339	7.302	7.25	4.369	2.163
	954	7.455	7.436	7.442	7.361	4.607	2.174
	955	7.186	7.167	7.194	7.098	4.987	2.253
	956	7.402	7.382	7.414	7.331	4.14	2.299
	957	7.429	7.406	7.463	7.367	4.772	2.279
	958	7.501	7.482	7.528	7.439	4.322	2.298
	959	7.517	7.5	7.5	7.425	4.63	2.288
	960	7.415	7.395	7.438	7.345	4.065	2.449
	961	7.506	7.484	7.549	7.454	4.234	2.357
	962	7.372	7.351	7.373	7.284	4.578	2.251
	963	7.437	7.417	7.446	7.352	4.851	2.287
	964	7.299	7.28	7.306	7.214	4.861	2.316
	965	7.446	7.425	7.474	7.384	4.824	2.306
	966	7.546	7.526	7.547	7.466	5.12	2.279
	967	7.476	7.457	7.484	7.4	4.485	2.222
	968	7.412	7.388	7.434	7.335	4.524	2.341
	969	7.357	7.335	7.373	7.284	4.779	2.187
	970	7.296	7.274	7.335	7.229	4.845	2.241
	971	7.239	7.218	7.212	7.136	4.366	2.237
	972	7.407	7.385	7.424	7.331	4.808	2.221
	973	7.314	7.285	7.373	7.259	4.438	2.348
	974	7.395	7.369	7.455	7.337	4.353	2.362
	975	7.487	7.468	7.511	7.416	4.383	2.278
	976	7.332	7.31	7.372	7.265	4.533	2.29
	977	7.383	7.362	7.417	7.315	4.437	2.228
	978	7.274	7.248	7.308	7.196	4.69	2.285
	979	7.557	7.535	7.614	7.502	4.324	2.354
	980	7.399	7.379	7.433	7.33	4.52	2.312
	981	7.422	7.396	7.479	7.361	4.465	2.208
	982	7.557	7.538	7.571	7.484	4.757	2.252
	983	7.37	7.349	7.359	7.27	4.651	2.348
	984	7.304	7.286	7.243	7.176	4.899	2.341
	985	7.219	7.199	7.181	7.094	4.99	2.287
	986	7.282	7.262	7.186	7.121	5.084	2.324
	987	7.064	7.042	7.067	6.954	5.015	2.294
	988	7.335	7.31	7.275	7.204	4.559	2.318
	989	7.231	7.211	7.219	7.12	4.796	2.345
	990	7.232	7.21	7.244	7.139	4.915	2.329
	991	7.244	7.224	7.285	7.164	4.905	2.277
	992	7.249	7.228	7.256	7.154	4.876	2.401
	993	7.176	7.158	7.165	7.074	5.142	2.307
	994	7.126	7.108	7.137	7.027	4.503	2.212
	995	7.173	7.154	7.137	7.051	5.163	2.278
	996	6.943	6.922	6.911	6.814	4.795	2.351
	997	7.131	7.109	7.071	6.989	5.326	2.365
	998	7.081	7.061	7.014	6.934	4.58	2.353
	999	7.137	7.115	7.145	7.039	4.704	2.383
	1000	7.206	7.184	7.243	7.129	4.575	2.34

## Sheet: OMP19
	frame#	Prot_CA	Prot_Backbone	Prot_Sidechain	Prot_All_Heavy	Lig_wrt_Protein	Lig_wrt_Ligand
	0	0	0	0	0	0	0
	1	2.369	2.375	2.84	2.55	1.369	0.899
	2	2.604	2.608	3.063	2.776	2.23	1.461
	3	2.905	2.906	3.349	3.061	2.655	1.34
	4	2.615	2.616	3.173	2.833	3.159	1.047
	5	2.996	3	3.401	3.144	2.758	1.119
	6	2.931	2.935	3.346	3.071	2.981	1.109
	7	2.814	2.817	3.334	3	3.165	1.339
	8	2.791	2.789	3.244	2.933	3.733	1.758
	9	2.958	2.963	3.458	3.117	3.483	1.943
	10	3.198	3.194	3.712	3.37	3.393	1.766
	11	3.498	3.489	3.938	3.638	3.673	1.83
	12	3.965	3.956	4.29	4.052	3.962	1.99
	13	4.003	3.991	4.248	4.04	3.817	1.887
	14	4.051	4.042	4.327	4.097	3.399	1.902
	15	3.921	3.912	4.177	3.966	3.233	1.754
	16	4.058	4.046	4.274	4.075	3.583	1.727
	17	4.001	3.99	4.386	4.112	3.342	1.941
	18	3.883	3.871	4.3	4.014	4.289	1.536
	19	4.086	4.077	4.384	4.154	5.291	1.471
	20	3.856	3.84	4.192	3.933	5	1.532
	21	3.883	3.873	4.329	4.023	6.51	1.648
	22	3.934	3.92	4.369	4.081	5.614	1.282
	23	4.064	4.053	4.5	4.212	6.34	1.443
	24	3.725	3.715	4.187	3.876	5.268	1.367
	25	3.698	3.691	4.102	3.825	5.933	1.606
	26	3.794	3.785	4.31	3.974	4.844	1.48
	27	3.526	3.516	4.09	3.723	5.594	1.601
	28	3.747	3.735	4.138	3.853	5.201	1.478
	29	3.905	3.896	4.339	4.041	5.162	1.432
	30	3.805	3.789	4.286	3.959	6.21	1.512
	31	3.858	3.841	4.297	3.99	6.11	1.529
	32	4.054	4.034	4.428	4.149	6.607	1.505
	33	4.062	4.048	4.492	4.206	5.977	1.63
	34	3.701	3.688	4.212	3.875	6.469	1.776
	35	3.631	3.619	4.156	3.808	4.746	1.093
	36	4.078	4.063	4.551	4.237	6.219	0.913
	37	4.416	4.4	4.812	4.537	6.284	1.223
	38	4.264	4.251	4.743	4.431	6.262	0.983
	39	4.751	4.729	5.07	4.819	5.371	0.633
	40	4.976	4.957	5.244	5.031	5.36	0.849
	41	5.082	5.062	5.148	5.018	5.402	0.881
	42	5.279	5.26	5.332	5.212	4.372	1.293
	43	5.116	5.098	5.254	5.085	5.091	1.727
	44	5.078	5.056	5.284	5.083	4.848	1.216
	45	5.518	5.499	5.655	5.49	4.465	1.355
	46	5.07	5.046	5.275	5.062	4.589	1.384
	47	5.795	5.771	5.851	5.723	4.523	1.452
	48	5.689	5.671	5.652	5.568	5.232	1.479
	49	6.231	6.213	6.118	6.079	4.358	1.102
	50	6.18	6.163	5.99	5.98	4.049	1.354
	51	5.935	5.92	5.84	5.793	4.228	1.376
	52	5.814	5.794	5.839	5.726	4.671	1.431
	53	5.964	5.94	6.063	5.919	4.494	1.428
	54	6.047	6.025	6.086	5.976	4.171	0.908
	55	6.626	6.604	6.532	6.484	4.121	0.979
	56	6.597	6.576	6.51	6.46	5.009	0.915
	57	6.169	6.149	6.156	6.079	4.362	0.983
	58	5.708	5.689	5.816	5.668	4.885	0.85
	59	5.849	5.834	5.998	5.848	5.093	0.714
	60	5.82	5.805	5.967	5.82	5.237	0.875
	61	6.192	6.172	6.158	6.093	5.124	0.837
	62	5.819	5.802	5.777	5.707	4.749	1.124
	63	5.965	5.95	5.95	5.865	4.929	1.406
	64	5.744	5.729	5.874	5.723	4.474	1.162
	65	5.436	5.421	5.626	5.431	5.094	1.413
	66	5.589	5.571	5.68	5.533	4.416	1.628
	67	5.795	5.782	5.827	5.702	5.145	1.376
	68	5.358	5.337	5.526	5.341	5.505	1.563
	69	5.552	5.534	5.6	5.471	4.766	1.339
	70	5.343	5.326	5.462	5.31	4.609	1.388
	71	5.174	5.155	5.292	5.148	4.691	1.334
	72	4.984	4.965	5.191	4.996	5.406	1.293
	73	5.027	5.008	5.194	5.02	5.238	1.072
	74	5.082	5.06	5.301	5.096	5.338	1.198
	75	5.039	5.024	5.309	5.086	5.466	1.425
	76	4.927	4.915	5.251	4.993	4.742	1.333
	77	5.301	5.286	5.496	5.297	5.325	1.627
	78	5.545	5.532	5.654	5.499	5.218	1.137
	79	5.833	5.819	5.914	5.799	4.61	1.103
	80	5.373	5.353	5.608	5.406	4.6	0.876
	81	5.433	5.415	5.617	5.448	4.99	1.113
	82	5.281	5.257	5.487	5.3	5.47	1.459
	83	5.298	5.283	5.569	5.365	5.561	1.244
	84	5.384	5.365	5.64	5.436	4.695	1.262
	85	5.998	5.977	6.251	6.055	4.746	1.536
	86	5.888	5.863	6.1	5.902	5.321	1.257
	87	6.142	6.119	6.366	6.184	4.922	1.1
	88	6.119	6.1	6.361	6.156	4.986	0.967
	89	5.994	5.976	6.229	6.033	5.238	1.109
	90	5.871	5.859	6.191	5.967	5.431	0.874
	91	5.837	5.822	6.146	5.932	4.461	1.851
	92	5.886	5.872	6.209	5.992	4.559	1.451
	93	6.567	6.55	6.707	6.568	4.603	0.988
	94	6.82	6.807	6.947	6.825	4.528	1.082
	95	6.875	6.859	7.02	6.889	3.751	0.897
	96	6.928	6.908	7.078	6.943	4.597	1.059
	97	6.597	6.579	6.729	6.592	4.265	1.833
	98	6.804	6.788	6.955	6.825	4.443	1.294
	99	6.394	6.375	6.573	6.409	4.997	1.546
	100	6.288	6.274	6.49	6.328	4.131	1.111
	101	6.555	6.541	6.697	6.553	4.672	1.561
	102	6.311	6.298	6.585	6.391	5.074	1.296
	103	6.71	6.695	6.847	6.721	4.177	1.311
	104	6.67	6.657	6.851	6.703	5.258	0.945
	105	6.646	6.63	6.877	6.701	4.199	1.208
	106	6.675	6.657	6.848	6.685	4.967	1.759
	107	6.686	6.673	6.881	6.729	5.082	1.625
	108	6.809	6.793	6.991	6.843	4.419	1.408
	109	6.632	6.617	6.726	6.608	4.816	1.248
	110	6.75	6.726	6.931	6.76	4.936	1.266
	111	6.181	6.164	6.371	6.198	4.217	1.191
	112	6.205	6.186	6.476	6.258	4.532	1.319
	113	6.708	6.692	6.821	6.688	5.071	0.861
	114	6.804	6.782	6.965	6.802	5.014	1.303
	115	6.317	6.302	6.472	6.317	5.001	1.657
	116	6.771	6.753	6.771	6.682	4.784	1.656
	117	7.313	7.296	7.332	7.25	5.234	1.199
	118	6.818	6.802	6.926	6.795	5.351	1.123
	119	6.667	6.65	6.818	6.659	5.618	0.841
	120	6.684	6.669	6.745	6.635	5.724	0.39
	121	7.137	7.122	7.152	7.067	5.685	0.961
	122	7.603	7.586	7.53	7.49	5.973	0.692
	123	7.063	7.043	7.092	6.987	5.637	0.869
	124	7.06	7.052	7.056	6.971	5.264	0.989
	125	7.05	7.04	7.014	6.946	5.496	1.064
	126	6.698	6.675	6.741	6.622	4.966	0.883
	127	6.804	6.79	6.955	6.801	5.413	0.987
	128	6.85	6.835	6.932	6.808	5.057	1.034
	129	7.061	7.05	7.083	6.995	4.697	0.974
	130	7.424	7.408	7.321	7.296	4.693	0.871
	131	7.357	7.342	7.31	7.256	4.78	1.045
	132	6.976	6.961	6.975	6.893	5.071	0.968
	133	7.194	7.171	7.227	7.121	5.158	1.139
	134	7.527	7.508	7.434	7.386	4.743	1.068
	135	7.75	7.735	7.647	7.618	5.68	0.843
	136	7.311	7.3	7.222	7.186	5.103	1.082
	137	7.752	7.736	7.532	7.56	4.298	0.902
	138	7.693	7.677	7.504	7.52	4.165	1.349
	139	7.799	7.787	7.586	7.617	4.438	1.424
	140	7.889	7.878	7.65	7.697	3.991	1.667
	141	7.571	7.552	7.368	7.382	4.381	1.18
	142	7.705	7.691	7.486	7.511	3.524	1.741
	143	7.693	7.679	7.513	7.516	3.994	1.337
	144	7.742	7.728	7.566	7.577	4.112	1.326
	145	7.816	7.799	7.616	7.634	4.665	1.03
	146	7.771	7.752	7.598	7.595	4.394	1.492
	147	7.729	7.715	7.545	7.56	4.05	0.783
	148	7.508	7.495	7.298	7.325	4.683	0.764
	149	7.681	7.661	7.485	7.49	4.704	1.176
	150	7.418	7.395	7.239	7.221	4.593	1.084
	151	7.503	7.478	7.307	7.3	3.798	1.235
	152	7.548	7.527	7.359	7.353	4.56	1.44
	153	7.587	7.564	7.417	7.4	3.81	1.261
	154	7.772	7.756	7.617	7.604	4.133	1.091
	155	7.867	7.847	7.728	7.707	4.268	1.198
	156	7.706	7.685	7.573	7.545	4.249	1.065
	157	7.911	7.892	7.814	7.775	4.731	1.249
	158	7.938	7.923	7.813	7.785	4.124	1.356
	159	8.014	7.996	7.892	7.868	4.573	1.273
	160	8.06	8.041	7.936	7.916	4.298	1.205
	161	7.805	7.785	7.681	7.652	4.499	1.243
	162	7.707	7.691	7.599	7.559	4.461	1.222
	163	7.828	7.806	7.685	7.66	4.523	1.266
	164	7.823	7.806	7.696	7.664	4.653	1.356
	165	7.813	7.793	7.675	7.654	4.773	0.953
	166	7.855	7.838	7.751	7.719	5.104	0.874
	167	7.755	7.738	7.662	7.628	5.624	1.014
	168	7.735	7.72	7.627	7.6	4.998	0.952
	169	7.677	7.663	7.578	7.545	5.325	0.894
	170	7.769	7.759	7.617	7.6	4.763	0.892
	171	7.798	7.787	7.704	7.658	5.445	0.749
	172	7.469	7.455	7.404	7.34	5.45	0.766
	173	7.385	7.37	7.341	7.268	5.899	0.908
	174	7.271	7.252	7.268	7.175	5.002	0.901
	175	7.668	7.657	7.592	7.545	5.788	0.531
	176	7.463	7.444	7.448	7.364	6.847	0.572
	177	7.305	7.283	7.266	7.182	6.659	1.148
	178	7.075	7.059	7.096	6.984	6.954	1.158
	179	7.219	7.199	7.172	7.09	6.532	1.005
	180	7.506	7.494	7.452	7.38	5.683	0.868
	181	7.565	7.553	7.467	7.425	5.386	0.889
	182	7.541	7.525	7.492	7.422	5.85	1.128
	183	7.471	7.454	7.381	7.328	6.363	1.374
	184	7.88	7.866	7.783	7.743	5.841	1.112
	185	7.673	7.658	7.598	7.545	5.933	0.923
	186	7.785	7.778	7.664	7.634	5.464	1.224
	187	7.767	7.753	7.657	7.621	5.946	0.804
	188	7.739	7.72	7.659	7.618	5.295	0.854
	189	7.927	7.909	7.773	7.761	4.911	1.111
	190	8.012	7.994	7.823	7.827	6.16	0.731
	191	7.82	7.804	7.696	7.665	8.266	1.06
	192	7.643	7.628	7.488	7.48	8.661	1.072
	193	7.895	7.876	7.695	7.703	8.793	1.012
	194	7.802	7.786	7.657	7.641	8.751	1.264
	195	7.9	7.879	7.693	7.705	8.581	1.023
	196	7.848	7.827	7.654	7.653	8.613	1.518
	197	7.942	7.916	7.78	7.77	8.634	1.088
	198	7.991	7.972	7.832	7.824	9.034	1.007
	199	7.761	7.746	7.573	7.571	9.799	0.9
	200	7.735	7.718	7.629	7.587	8.488	1.276
	201	7.815	7.799	7.656	7.64	8.668	1.019
	202	7.606	7.587	7.463	7.436	8.204	1.156
	203	7.495	7.477	7.359	7.333	8.438	0.812
	204	7.718	7.7	7.58	7.554	8.761	1.254
	205	7.779	7.759	7.577	7.58	8.879	1.014
	206	7.779	7.759	7.591	7.6	8.789	0.839
	207	7.925	7.912	7.788	7.775	8.243	0.932
	208	7.922	7.901	7.777	7.759	7.354	1.281
	209	7.785	7.765	7.642	7.616	8.713	1.358
	210	7.713	7.696	7.623	7.571	8.625	0.856
	211	7.495	7.474	7.435	7.355	8.401	0.929
	212	7.595	7.574	7.501	7.443	8.598	0.738
	213	7.642	7.62	7.553	7.498	10.042	0.697
	214	7.611	7.599	7.461	7.435	11.463	0.528
	215	7.83	7.809	7.734	7.693	9.182	0.735
	216	8.082	8.061	7.964	7.936	8.469	0.977
	217	7.945	7.926	7.847	7.805	7.008	0.863
	218	7.883	7.864	7.807	7.745	7.065	1.045
	219	7.64	7.625	7.544	7.49	9.262	0.774
	220	7.803	7.783	7.687	7.647	8.839	0.5
	221	7.969	7.955	7.82	7.808	9.654	1.152
	222	8.107	8.087	7.993	7.966	9.652	1.007
	223	7.816	7.799	7.665	7.647	8.859	0.765
	224	7.942	7.923	7.864	7.812	8.713	1.065
	225	7.754	7.735	7.683	7.62	8.436	0.835
	226	7.84	7.822	7.776	7.71	9.03	0.592
	227	7.921	7.899	7.857	7.803	8.258	0.93
	228	7.954	7.938	7.875	7.819	7.385	1.08
	229	7.539	7.516	7.501	7.417	7.961	0.68
	230	7.647	7.623	7.578	7.509	8.536	0.719
	231	7.684	7.662	7.609	7.551	8.758	0.575
	232	7.771	7.751	7.629	7.606	8.817	0.936
	233	7.65	7.628	7.569	7.509	9.02	0.959
	234	7.523	7.502	7.434	7.371	9.394	1.122
	235	7.916	7.89	7.783	7.751	10.135	1.237
	236	7.769	7.748	7.647	7.609	9.724	0.514
	237	7.868	7.847	7.755	7.714	9.141	0.734
	238	7.702	7.676	7.621	7.556	8.655	1.017
	239	7.583	7.566	7.484	7.439	8.371	1
	240	7.822	7.803	7.711	7.675	9.124	1.353
	241	7.826	7.809	7.65	7.639	8.808	1.182
	242	8.089	8.07	7.971	7.941	8.999	1.168
	243	7.649	7.633	7.532	7.485	8.171	0.812
	244	7.64	7.621	7.526	7.485	9.193	0.982
	245	7.884	7.864	7.81	7.754	8.663	1.05
	246	7.651	7.637	7.538	7.495	9.612	1.026
	247	7.654	7.639	7.514	7.483	9.173	1.332
	248	7.606	7.597	7.505	7.456	7.693	1.266
	249	7.621	7.602	7.564	7.495	8.939	0.808
	250	7.741	7.724	7.707	7.629	8.318	0.948
	251	7.802	7.789	7.727	7.67	8.102	1.536
	252	7.833	7.812	7.787	7.708	8.968	0.822
	253	7.827	7.807	7.815	7.721	9.528	1.467
	254	7.849	7.836	7.778	7.724	8.921	1.146
	255	7.974	7.954	7.923	7.854	8.247	1.048
	256	7.78	7.761	7.715	7.644	9.58	1.112
	257	7.985	7.968	7.911	7.855	9.83	1.295
	258	7.833	7.82	7.764	7.705	9.48	1.072
	259	7.81	7.792	7.778	7.694	8.806	1.025
	260	7.799	7.785	7.748	7.676	9.343	1.148
	261	7.606	7.582	7.572	7.483	9.146	1.034
	262	7.872	7.853	7.826	7.751	10.882	1.159
	263	7.534	7.518	7.488	7.402	10.273	1.558
	264	7.804	7.784	7.73	7.66	11.13	1.356
	265	7.563	7.544	7.482	7.422	10.042	0.526
	266	7.482	7.462	7.417	7.344	10.185	0.812
	267	7.741	7.719	7.721	7.623	9.903	0.793
	268	7.76	7.745	7.719	7.634	9.951	0.687
	269	8.127	8.106	8.102	8.029	11.09	0.591
	270	8.126	8.107	8.087	8.018	10.088	0.482
	271	8.188	8.169	8.191	8.108	10.39	0.49
	272	7.718	7.7	7.706	7.608	10.867	0.546
	273	7.631	7.612	7.545	7.48	11.555	0.626
	274	7.681	7.661	7.634	7.553	10.865	0.678
	275	7.575	7.553	7.51	7.438	11.848	0.664
	276	7.592	7.568	7.508	7.447	10.549	0.588
	277	7.542	7.522	7.469	7.398	10.862	0.642
	278	7.508	7.491	7.463	7.369	10.018	0.711
	279	7.455	7.44	7.394	7.318	10.441	0.624
	280	7.597	7.582	7.531	7.463	10.746	0.678
	281	7.59	7.57	7.553	7.475	10.958	0.53
	282	7.605	7.586	7.555	7.484	9.123	0.563
	283	7.612	7.597	7.578	7.499	10.966	0.7
	284	7.512	7.499	7.465	7.393	11.487	0.58
	285	7.635	7.613	7.552	7.491	12.426	0.798
	286	7.564	7.541	7.493	7.42	11.626	0.809
	287	7.675	7.654	7.587	7.537	12.304	0.99
	288	7.842	7.824	7.728	7.68	11.631	0.79
	289	7.901	7.879	7.857	7.785	11.208	0.787
	290	8.027	8.007	7.954	7.908	11.642	0.588
	291	7.722	7.699	7.652	7.595	12.3	1.108
	292	8.024	8.007	7.922	7.888	11.08	1.059
	293	7.68	7.665	7.596	7.541	11.628	0.806
	294	7.667	7.649	7.603	7.533	11.749	0.503
	295	7.626	7.602	7.554	7.48	11.779	0.797
	296	7.618	7.596	7.516	7.461	12.087	0.771
	297	7.846	7.829	7.785	7.727	13.739	0.87
	298	7.817	7.795	7.699	7.657	14.924	0.649
	299	7.742	7.725	7.669	7.605	14.875	0.87
	300	7.714	7.692	7.656	7.574	14.607	0.845
	301	8.125	8.106	8.057	7.995	14.845	0.848
	302	8.096	8.076	8.031	7.976	13.945	0.848
	303	7.925	7.905	7.853	7.796	13.619	0.958
	304	7.847	7.826	7.727	7.69	14.374	0.809
	305	7.796	7.775	7.699	7.655	13.557	0.71
	306	7.85	7.829	7.784	7.735	15.36	0.966
	307	7.758	7.738	7.706	7.634	14.374	0.542
	308	7.866	7.841	7.915	7.807	13.863	0.853
	309	7.496	7.474	7.564	7.431	14.014	0.959
	310	7.852	7.829	7.883	7.788	13.469	0.851
	311	7.746	7.72	7.774	7.663	13.472	0.79
	312	7.721	7.701	7.721	7.631	14.588	0.783
	313	7.76	7.736	7.803	7.698	14.757	0.748
	314	7.862	7.838	7.881	7.781	15.588	0.952
	315	8.014	7.992	8	7.922	15.663	0.978
	316	7.695	7.673	7.65	7.572	15.32	0.744
	317	7.54	7.515	7.516	7.421	14.623	0.875
	318	7.947	7.925	7.935	7.844	13.786	0.897
	319	7.746	7.72	7.693	7.612	14.257	0.951
	320	7.608	7.583	7.523	7.459	13.414	1.073
	321	7.842	7.816	7.701	7.658	14.169	1.027
	322	7.791	7.769	7.717	7.644	14.222	0.973
	323	8.108	8.082	8.044	7.978	13.553	0.942
	324	7.734	7.709	7.681	7.605	13.951	0.978
	325	7.929	7.907	7.814	7.771	13.843	1.148
	326	7.858	7.835	7.765	7.703	13.376	1.018
	327	7.943	7.926	7.817	7.775	13.675	1.099
	328	7.834	7.809	7.738	7.69	13.432	0.963
	329	7.827	7.805	7.759	7.692	14.025	0.976
	330	7.91	7.887	7.88	7.799	14.496	0.923
	331	7.629	7.61	7.561	7.491	14.555	0.943
	332	7.604	7.587	7.591	7.505	14.898	0.807
	333	7.618	7.597	7.571	7.493	14.695	0.866
	334	7.841	7.82	7.776	7.711	13.475	0.938
	335	7.662	7.645	7.648	7.566	14.568	0.971
	336	7.63	7.612	7.699	7.576	15.014	1.107
	337	7.474	7.452	7.57	7.426	14.793	0.855
	338	7.846	7.825	7.918	7.79	15.789	0.837
	339	7.718	7.694	7.741	7.632	15.558	0.828
	340	7.745	7.723	7.772	7.663	15.246	0.941
	341	7.684	7.662	7.699	7.591	15.854	0.828
	342	7.797	7.777	7.705	7.648	15.674	0.752
	343	7.721	7.702	7.679	7.592	14.88	0.862
	344	8.007	7.989	7.948	7.877	15.577	0.762
	345	7.927	7.909	7.854	7.797	15.154	0.888
	346	8.113	8.096	8.069	7.994	14.87	0.7
	347	8.063	8.045	8.046	7.966	14.958	1.013
	348	8.006	7.989	7.958	7.89	15.716	0.746
	349	7.963	7.941	7.931	7.851	14.621	0.752
	350	8.003	7.983	8.035	7.927	15.322	0.892
	351	7.985	7.968	7.943	7.867	15.078	0.823
	352	8.041	8.018	8.051	7.951	14.261	0.71
	353	7.883	7.863	7.915	7.805	15.753	0.846
	354	7.923	7.904	7.929	7.832	15.044	1.056
	355	8.051	8.035	8.038	7.953	15.406	0.892
	356	7.96	7.942	7.867	7.814	15.376	0.712
	357	8.21	8.187	8.181	8.097	14.88	0.798
	358	7.852	7.831	7.861	7.757	15.57	0.661
	359	7.957	7.935	7.92	7.833	15.989	0.785
	360	8.11	8.09	8.106	8.009	14.962	0.723
	361	8.011	7.989	7.993	7.906	15.439	0.833
	362	8.132	8.109	8.134	8.048	14.707	0.906
	363	7.939	7.923	7.949	7.852	15.546	0.772
	364	7.878	7.853	7.859	7.768	14.659	0.65
	365	7.779	7.763	7.781	7.683	15.302	0.734
	366	7.773	7.755	7.798	7.684	14.905	0.735
	367	7.84	7.816	7.772	7.697	15.964	0.765
	368	7.569	7.547	7.54	7.443	16.144	0.611
	369	7.73	7.706	7.764	7.644	15.419	0.823
	370	7.7	7.676	7.69	7.598	16.139	0.665
	371	7.738	7.718	7.748	7.636	16.637	0.96
	372	7.731	7.714	7.731	7.633	15.318	0.74
	373	7.703	7.685	7.687	7.595	14.795	0.712
	374	7.631	7.611	7.624	7.522	14.86	0.739
	375	7.823	7.805	7.822	7.732	15.072	0.743
	376	7.98	7.961	7.989	7.887	15.062	0.717
	377	7.644	7.624	7.604	7.523	14.858	0.775
	378	7.925	7.902	7.904	7.819	15.38	0.753
	379	7.839	7.823	7.813	7.73	14.728	0.749
	380	8.042	8.019	8.058	7.96	16.189	0.828
	381	8.023	8.004	8.054	7.952	16.159	0.917
	382	7.925	7.914	7.939	7.85	15.871	0.744
	383	7.754	7.741	7.8	7.687	14.772	0.612
	384	7.88	7.865	7.878	7.784	15.322	0.617
	385	8	7.983	8.056	7.945	15.183	0.654
	386	7.801	7.786	7.806	7.712	15.328	0.887
	387	8.254	8.229	8.196	8.138	15.776	0.771
	388	8.228	8.206	8.183	8.122	15.935	0.755
	389	8.322	8.308	8.283	8.23	15.892	0.757
	390	8.031	8.018	7.998	7.938	15.241	0.797
	391	8.195	8.185	8.09	8.07	15.559	1.09
	392	7.757	7.744	7.776	7.679	15.058	0.845
	393	7.914	7.903	7.909	7.825	15.711	0.805
	394	7.682	7.671	7.722	7.624	15.136	0.884
	395	7.846	7.834	7.923	7.807	15.38	0.862
	396	7.661	7.646	7.792	7.649	14.502	0.925
	397	7.791	7.778	7.862	7.755	15.312	0.779
	398	7.736	7.719	7.743	7.651	15.315	0.605
	399	7.779	7.766	7.831	7.727	15.444	0.731
	400	7.664	7.657	7.787	7.648	15.113	0.791
	401	7.757	7.743	7.873	7.732	15.274	0.667
	402	7.926	7.917	7.996	7.89	15.5	0.772
	403	7.902	7.888	7.95	7.84	15.167	0.972
	404	8.129	8.119	8.112	8.034	14.03	0.742
	405	8.075	8.069	8.056	7.989	14.129	0.852
	406	7.92	7.901	7.978	7.865	14.105	0.894
	407	7.825	7.812	7.928	7.797	13.94	0.876
	408	7.716	7.706	7.74	7.64	13.797	0.886
	409	7.599	7.59	7.713	7.567	14.292	0.873
	410	7.816	7.796	7.802	7.721	14.102	0.845
	411	7.851	7.834	7.78	7.731	14.516	0.945
	412	8.036	8.017	7.98	7.932	15.128	0.94
	413	7.997	7.975	7.984	7.908	14.509	0.678
	414	7.802	7.78	7.824	7.736	14.805	0.82
	415	8.017	7.997	7.907	7.878	14.821	0.859
	416	7.828	7.805	7.839	7.754	14.264	1.015
	417	7.767	7.748	7.887	7.75	13.315	0.834
	418	7.558	7.539	7.69	7.542	15.256	0.811
	419	7.689	7.675	7.803	7.674	14.629	0.824
	420	8.122	8.104	8.111	8.046	13.891	0.958
	421	7.685	7.669	7.801	7.672	14.944	0.85
	422	7.458	7.442	7.602	7.459	14.326	0.939
	423	7.708	7.69	7.833	7.699	14.474	0.921
	424	7.865	7.843	7.958	7.834	13.713	0.737
	425	7.967	7.952	8.045	7.939	14.095	1.041
	426	8.005	7.991	8.027	7.945	14.095	1.019
	427	7.862	7.853	7.804	7.756	13.57	0.939
	428	7.893	7.878	7.865	7.796	13.739	0.949
	429	8.012	7.998	7.994	7.93	13.502	0.928
	430	8.151	8.129	8.109	8.058	13.377	0.947
	431	8.238	8.215	8.23	8.157	14.164	1.124
	432	8.279	8.262	8.239	8.192	13.058	0.952
	433	8.079	8.056	8.076	7.998	13.802	0.929
	434	8.132	8.115	8.079	8.031	14.444	0.907
	435	7.793	7.76	7.699	7.654	13.926	0.819
	436	8.103	8.08	8.036	7.986	14.109	1.093
	437	7.81	7.785	7.722	7.679	14.92	0.949
	438	8.183	8.159	8.167	8.091	13.952	0.867
	439	8.136	8.116	8.073	8.022	14.542	0.895
	440	8.148	8.134	8.111	8.05	14.68	0.922
	441	8.184	8.168	8.089	8.046	14.153	0.938
	442	8.251	8.233	8.198	8.148	14.879	0.815
	443	8.184	8.161	8.174	8.106	14.461	0.943
	444	8.386	8.366	8.333	8.279	14.907	0.905
	445	8.352	8.335	8.323	8.263	15.446	0.952
	446	7.983	7.966	7.967	7.898	15.282	0.942
	447	7.821	7.803	7.852	7.756	14.787	0.911
	448	7.945	7.928	7.913	7.854	15.391	0.867
	449	7.798	7.784	7.805	7.724	14.634	0.889
	450	7.949	7.936	7.852	7.814	15.704	0.679
	451	7.97	7.95	7.95	7.884	13.716	0.809
	452	8.074	8.056	7.983	7.948	14.044	0.785
	453	7.982	7.965	7.916	7.872	14.264	0.855
	454	8.146	8.126	8.048	8.012	13.69	1.116
	455	8.152	8.132	8.054	8.02	14.638	0.89
	456	7.961	7.94	7.913	7.85	13.374	0.882
	457	7.942	7.923	7.902	7.836	13.893	0.916
	458	8.167	8.147	8.119	8.063	14.26	0.929
	459	8.229	8.208	8.108	8.081	14.633	0.886
	460	8.302	8.282	8.199	8.169	14.332	0.783
	461	8.011	7.989	7.915	7.875	14.532	0.83
	462	8.342	8.318	8.261	8.215	14.84	0.984
	463	8.274	8.253	8.164	8.125	14.923	0.869
	464	8.135	8.116	8.02	7.989	15.34	0.82
	465	8.292	8.273	8.233	8.184	14.544	0.77
	466	8.28	8.259	8.211	8.171	15.072	0.748
	467	8.051	8.033	7.982	7.935	14.648	0.857
	468	8.38	8.361	8.287	8.259	14.889	0.918
	469	8.356	8.333	8.27	8.227	14.595	0.832
	470	8.149	8.128	8.028	7.996	14.029	0.869
	471	8.494	8.47	8.358	8.34	14.804	0.902
	472	8.399	8.379	8.298	8.264	15.191	0.795
	473	8.246	8.223	8.11	8.083	14.824	0.817
	474	8.262	8.244	8.141	8.111	15.83	0.896
	475	8.162	8.143	8.043	8.01	14.885	0.773
	476	8.524	8.501	8.438	8.398	14.729	0.989
	477	8.355	8.336	8.216	8.198	14.421	0.84
	478	8.464	8.439	8.372	8.324	14.155	0.949
	479	8.405	8.385	8.274	8.252	14.075	0.966
	480	8.251	8.229	8.168	8.119	13.524	0.879
	481	8.121	8.099	8.03	7.981	13.93	0.833
	482	8.424	8.405	8.317	8.288	14.264	0.776
	483	8.425	8.405	8.34	8.301	14.288	0.856
	484	8.518	8.498	8.484	8.422	14.168	0.875
	485	8.232	8.216	8.193	8.121	13.458	0.937
	486	8.093	8.074	8.007	7.955	14.289	0.793
	487	8.134	8.117	8.021	7.993	14.05	0.979
	488	7.913	7.895	7.807	7.767	13.461	1.033
	489	8.144	8.12	8.051	8.005	13.763	0.789
	490	7.878	7.858	7.751	7.712	14.411	0.816
	491	7.957	7.936	7.797	7.782	14.039	0.889
	492	7.776	7.756	7.707	7.639	13.6	1.032
	493	8.01	7.995	7.901	7.872	14.031	0.919
	494	7.795	7.775	7.713	7.666	15.242	0.809
	495	7.765	7.742	7.728	7.646	14.702	0.897
	496	7.784	7.759	7.719	7.653	14.458	0.819
	497	7.745	7.721	7.699	7.627	14.897	0.785
	498	7.91	7.885	7.816	7.77	14.495	0.932
	499	7.82	7.798	7.735	7.682	15.005	0.799
	500	7.773	7.75	7.668	7.622	13.778	0.821
	501	7.825	7.803	7.749	7.697	14.789	0.885
	502	8.084	8.062	8.028	7.967	14.603	0.706
	503	8.158	8.133	8.085	8.034	14.919	0.743
	504	8.233	8.205	8.144	8.089	14.489	0.703
	505	8.201	8.181	8.085	8.057	15.076	0.765
	506	8.12	8.099	8.019	7.982	14.84	0.781
	507	8.046	8.026	7.914	7.892	14.497	0.825
	508	8.038	8.015	7.899	7.871	15.314	0.822
	509	7.9	7.877	7.779	7.743	14.74	0.809
	510	8.014	7.992	7.892	7.853	15.001	0.894
	511	7.918	7.898	7.771	7.744	15.016	0.824
	512	7.945	7.924	7.821	7.786	14.557	0.866
	513	8.48	8.46	8.345	8.33	14.535	0.891
	514	8.136	8.115	8.001	7.979	15.351	0.807
	515	7.933	7.911	7.843	7.792	15.422	0.694
	516	7.928	7.91	7.8	7.766	15.694	0.755
	517	7.923	7.908	7.777	7.754	14.818	0.704
	518	7.943	7.922	7.819	7.781	15.34	0.942
	519	8.012	7.997	7.884	7.863	15.026	1.003
	520	8.006	7.987	7.881	7.865	14.57	0.863
	521	7.798	7.786	7.707	7.664	14.469	1.056
	522	7.862	7.846	7.722	7.701	14.45	0.942
	523	7.946	7.93	7.819	7.795	15.556	0.896
	524	7.981	7.963	7.859	7.83	14.701	1.077
	525	7.695	7.68	7.578	7.539	13.722	0.863
	526	8.1	8.077	8.018	7.974	14.381	0.903
	527	7.911	7.895	7.829	7.783	14.162	0.93
	528	7.936	7.918	7.828	7.798	15.539	1.008
	529	7.734	7.716	7.627	7.596	14.21	1.023
	530	8.061	8.044	7.939	7.929	14.465	0.742
	531	8.247	8.228	8.127	8.111	15.937	0.728
	532	8.113	8.089	7.993	7.976	15.155	0.92
	533	7.961	7.94	7.851	7.831	15.029	1.212
	534	7.963	7.947	7.878	7.835	15.252	0.895
	535	7.817	7.796	7.68	7.656	15.682	1.01
	536	7.772	7.754	7.66	7.623	14.125	0.778
	537	7.695	7.679	7.527	7.51	16.691	0.803
	538	8.025	8.007	7.905	7.879	16.35	0.911
	539	7.79	7.77	7.655	7.637	17.045	0.887
	540	8.195	8.176	8.074	8.057	16.465	1.113
	541	8.488	8.47	8.395	8.368	15.117	0.904
	542	8.105	8.09	7.965	7.952	15.224	0.878
	543	7.849	7.832	7.729	7.694	15.066	0.899
	544	7.801	7.778	7.743	7.673	14.867	0.846
	545	8.043	8.026	7.99	7.928	15.097	1.105
	546	8.005	7.982	7.924	7.874	13.695	0.919
	547	7.861	7.85	7.833	7.759	15.148	1.044
	548	7.953	7.934	7.811	7.786	16.586	0.843
	549	8.038	8.015	7.942	7.9	16.005	0.975
	550	8.057	8.038	7.919	7.901	16.064	0.806
	551	7.882	7.86	7.757	7.723	16.676	0.939
	552	8.156	8.134	8.053	8.011	16.314	0.913
	553	7.901	7.879	7.786	7.738	15.758	0.884
	554	8.169	8.148	8.061	8.025	14.63	0.954
	555	8.233	8.209	8.163	8.113	14.877	0.982
	556	8.067	8.049	7.967	7.927	16.105	0.805
	557	8.134	8.11	8.059	8.007	15.448	0.855
	558	8.167	8.151	8.09	8.041	15.35	0.878
	559	8.08	8.06	7.985	7.936	14.767	0.877
	560	8.095	8.076	7.963	7.931	14.654	0.989
	561	8.114	8.093	8.03	7.978	15.21	0.883
	562	8.542	8.523	8.489	8.433	15.531	0.793
	563	8.203	8.181	8.07	8.049	15.467	1.052
	564	8.275	8.255	8.166	8.134	15.046	0.757
	565	8.126	8.104	8.013	7.976	14.745	0.865
	566	8.404	8.384	8.326	8.279	15.142	0.927
	567	8.461	8.441	8.319	8.306	14.498	0.863
	568	8.455	8.435	8.42	8.35	15.956	0.858
	569	8.477	8.454	8.4	8.345	16.94	0.974
	570	8.284	8.265	8.183	8.138	16.741	1.051
	571	8.201	8.182	8.065	8.042	15.329	0.947
	572	8.373	8.349	8.223	8.21	14.962	1.21
	573	8.484	8.455	8.398	8.357	14.858	0.9
	574	8.094	8.066	7.955	7.924	15.525	1.11
	575	7.983	7.957	7.864	7.818	17.479	1.01
	576	7.919	7.895	7.787	7.747	18.351	0.865
	577	8.085	8.063	7.959	7.921	17.473	0.923
	578	7.967	7.943	7.882	7.824	17.383	0.968
	579	8.276	8.251	8.197	8.137	17.901	0.914
	580	8.278	8.26	8.197	8.143	16.834	0.959
	581	8.136	8.113	8.05	7.992	16.685	0.934
	582	8.483	8.458	8.383	8.336	16.16	0.868
	583	8.249	8.229	8.126	8.097	16.559	1.019
	584	8.27	8.251	8.163	8.127	17.982	0.994
	585	7.911	7.887	7.842	7.782	17.401	0.959
	586	8.083	8.061	7.982	7.931	18.124	1.053
	587	8.132	8.111	8.05	7.994	17.406	1.171
	588	8.062	8.036	8.021	7.947	17.701	0.98
	589	8.229	8.2	8.2	8.124	16.965	1.236
	590	8.204	8.182	8.124	8.07	17.298	1.085
	591	8.257	8.229	8.186	8.126	18.75	0.969
	592	8.326	8.301	8.224	8.18	18.779	0.93
	593	8.227	8.203	8.149	8.098	17.731	1.064
	594	8.349	8.326	8.312	8.244	16.464	0.847
	595	8.497	8.469	8.409	8.378	16.434	0.969
	596	8.555	8.528	8.497	8.446	14.852	0.961
	597	8.639	8.615	8.598	8.537	14.688	0.984
	598	8.641	8.619	8.564	8.529	15.417	0.984
	599	8.504	8.482	8.435	8.389	14.555	1.068
	600	8.754	8.728	8.687	8.649	14.004	0.898
	601	8.446	8.419	8.383	8.332	15.496	0.86
	602	8.432	8.411	8.361	8.314	15.672	0.919
	603	8.393	8.369	8.306	8.267	16.575	0.793
	604	8.4	8.376	8.339	8.286	16.426	0.898
	605	8.501	8.477	8.448	8.391	15.962	0.888
	606	8.417	8.395	8.342	8.293	15.883	0.853
	607	8.224	8.201	8.121	8.084	15.717	0.841
	608	8.368	8.347	8.247	8.224	16.306	0.903
	609	8.516	8.494	8.457	8.406	15.866	1.084
	610	8.649	8.628	8.597	8.547	15.161	1.031
	611	8.553	8.526	8.522	8.45	14.515	0.805
	612	8.382	8.359	8.306	8.25	14.747	0.944
	613	8.513	8.482	8.401	8.368	15.023	0.977
	614	8.426	8.401	8.342	8.294	14.555	0.893
	615	8.268	8.243	8.218	8.144	14.869	0.864
	616	8.651	8.624	8.572	8.526	14.38	0.942
	617	8.706	8.68	8.591	8.569	13.913	0.913
	618	8.43	8.41	8.3	8.285	14.152	0.959
	619	8.404	8.379	8.311	8.278	14.828	0.951
	620	8.279	8.254	8.208	8.159	14.623	1.037
	621	8.59	8.566	8.484	8.456	14.293	1.154
	622	8.632	8.609	8.503	8.495	14.541	0.933
	623	8.625	8.598	8.495	8.481	14.55	0.989
	624	8.589	8.57	8.508	8.48	14.588	0.964
	625	8.218	8.19	8.15	8.095	14.627	0.952
	626	8.426	8.403	8.346	8.307	14.279	0.892
	627	8.653	8.635	8.58	8.546	14.496	0.918
	628	8.528	8.509	8.439	8.407	16.126	0.819
	629	8.638	8.614	8.506	8.49	14.799	1.004
	630	8.596	8.573	8.518	8.479	14.427	0.875
	631	8.317	8.293	8.262	8.21	16.431	1.004
	632	8.455	8.435	8.374	8.334	15.928	0.721
	633	8.53	8.504	8.49	8.429	15.305	0.844
	634	8.236	8.21	8.135	8.093	15.5	0.832
	635	8.286	8.261	8.197	8.153	14.5	1.045
	636	8.535	8.51	8.445	8.41	15.705	0.927
	637	8.377	8.355	8.295	8.255	15.844	1.039
	638	8.562	8.539	8.472	8.431	16.194	0.944
	639	8.484	8.452	8.392	8.34	14.745	0.76
	640	8.663	8.638	8.588	8.547	15.753	0.831
	641	8.483	8.459	8.393	8.348	16.143	0.81
	642	8.29	8.264	8.161	8.136	15.851	0.833
	643	8.444	8.424	8.337	8.304	15.771	0.912
	644	8.336	8.319	8.202	8.173	15.298	1.009
	645	8.334	8.313	8.241	8.197	16.106	1.209
	646	8.306	8.284	8.226	8.175	15.431	1.125
	647	8.101	8.08	7.949	7.929	15.242	1.087
	648	8.197	8.172	8.107	8.057	15.17	1
	649	8.324	8.298	8.221	8.18	14.547	0.833
	650	8.339	8.315	8.227	8.193	15.424	0.836
	651	8.39	8.365	8.271	8.238	14.983	0.82
	652	8.435	8.411	8.321	8.296	15.659	0.992
	653	8.207	8.18	8.108	8.06	15.363	0.814
	654	8.326	8.297	8.221	8.178	15.621	0.927
	655	8.142	8.117	7.972	7.954	14.897	0.814
	656	8.134	8.109	7.996	7.966	14.3	0.977
	657	8.364	8.341	8.257	8.214	13.712	0.921
	658	8.285	8.265	8.208	8.148	14.089	1.04
	659	8.486	8.465	8.394	8.358	13.759	0.94
	660	8.457	8.437	8.363	8.32	14.4	1.066
	661	8.345	8.317	8.205	8.185	14.937	0.679
	662	8.602	8.576	8.508	8.468	14.798	0.881
	663	8.226	8.198	8.133	8.086	14.237	0.874
	664	8.348	8.328	8.232	8.204	14.103	0.866
	665	8.583	8.56	8.451	8.429	14.576	0.851
	666	8.352	8.328	8.242	8.208	14.518	0.836
	667	8.599	8.575	8.489	8.455	14.776	0.827
	668	8.476	8.455	8.362	8.326	14.377	0.871
	669	8.477	8.455	8.362	8.33	14.455	0.91
	670	8.403	8.379	8.295	8.249	14.322	0.753
	671	8.512	8.493	8.353	8.339	14.103	0.861
	672	8.575	8.555	8.435	8.416	14.158	0.742
	673	8.441	8.419	8.26	8.251	14.537	0.797
	674	8.56	8.54	8.425	8.401	14.381	0.821
	675	8.102	8.079	7.99	7.949	15.015	0.767
	676	8.45	8.428	8.311	8.294	14.446	0.883
	677	8.494	8.472	8.326	8.318	14.563	0.733
	678	8.259	8.242	8.106	8.092	14.896	0.971
	679	8.289	8.266	8.175	8.134	14.549	0.773
	680	8.16	8.136	8.051	8.007	15.057	0.837
	681	8.478	8.454	8.37	8.327	14.673	0.835
	682	8.343	8.317	8.234	8.193	14.977	0.936
	683	8.493	8.472	8.363	8.34	14.307	0.857
	684	8.043	8.025	7.936	7.894	14.466	0.744
	685	8.302	8.281	8.156	8.137	14.648	0.778
	686	8.22	8.2	8.114	8.075	14.947	0.958
	687	8.284	8.26	8.188	8.145	14.801	0.836
	688	8.249	8.228	8.13	8.098	14.54	0.719
	689	8.296	8.276	8.154	8.131	14.775	0.753
	690	7.959	7.937	7.85	7.813	15.953	0.77
	691	8.26	8.237	8.141	8.107	15.002	0.889
	692	8.481	8.459	8.366	8.344	15.325	0.762
	693	8.187	8.164	8.08	8.038	15.007	0.758
	694	8.375	8.355	8.278	8.24	14.573	1.108
	695	8.429	8.401	8.34	8.29	15.614	0.925
	696	7.972	7.946	7.88	7.83	17.015	0.889
	697	8.109	8.09	8.007	7.974	17.68	1.122
	698	8.04	8.018	7.93	7.896	16.053	0.889
	699	8.393	8.368	8.343	8.281	16.439	0.7
	700	8.378	8.354	8.262	8.24	14.922	0.937
	701	8.252	8.234	8.135	8.11	14.149	0.826
	702	8.526	8.505	8.47	8.427	13.432	0.995
	703	8.528	8.507	8.431	8.406	13.012	0.863
	704	8.37	8.348	8.266	8.232	13.379	0.959
	705	8.411	8.392	8.291	8.27	13.289	0.9
	706	8.049	8.027	7.935	7.9	14.216	0.929
	707	8.302	8.285	8.161	8.152	13.114	0.989
	708	8.272	8.249	8.157	8.126	13.377	0.913
	709	8.344	8.325	8.251	8.214	12.958	1.017
	710	8.39	8.373	8.341	8.284	12.977	0.913
	711	8.503	8.485	8.418	8.383	12.233	0.971
	712	8.348	8.328	8.286	8.234	12.978	0.916
	713	8.18	8.16	8.066	8.035	12.73	0.896
	714	8.193	8.176	8.101	8.065	12.951	0.876
	715	8.285	8.27	8.223	8.17	13.261	0.945
	716	8.256	8.236	8.181	8.137	12.702	0.942
	717	8.351	8.334	8.28	8.229	11.211	0.95
	718	8.228	8.21	8.114	8.077	11.892	0.884
	719	8.281	8.257	8.193	8.141	11.17	1.049
	720	8.638	8.617	8.553	8.509	12.424	1.062
	721	8.444	8.418	8.385	8.32	11.936	1.083
	722	8.238	8.217	8.182	8.116	12.044	0.893
	723	8.161	8.145	8.073	8.022	12.264	0.97
	724	7.981	7.967	7.868	7.824	11.631	0.889
	725	8.147	8.139	8.055	8.007	10.863	0.837
	726	8.47	8.453	8.38	8.335	11.349	1.093
	727	8.221	8.201	8.147	8.09	11.373	1.043
	728	8.607	8.586	8.544	8.489	12.036	1.058
	729	8.091	8.069	7.991	7.947	11.912	1.109
	730	8.239	8.214	8.142	8.094	11.758	1.026
	731	8.249	8.233	8.155	8.108	12.292	1.151
	732	8.123	8.109	8.073	8.013	11.918	1.126
	733	7.945	7.931	7.962	7.868	12.269	0.822
	734	7.968	7.953	7.893	7.838	12.09	1.055
	735	8.34	8.326	8.255	8.212	11.392	0.979
	736	8.009	7.993	7.932	7.875	11.865	1.071
	737	7.756	7.738	7.706	7.626	12.551	0.936
	738	7.944	7.929	7.89	7.832	12.744	0.958
	739	8.143	8.124	8.069	8.015	11.09	1.186
	740	8.147	8.129	8.066	8.019	12.706	1.039
	741	8.304	8.288	8.224	8.191	11.907	1.065
	742	8.116	8.103	7.984	7.964	11.921	0.961
	743	8.303	8.284	8.189	8.151	12.106	0.948
	744	8.15	8.13	8.113	8.043	11.735	1.045
	745	7.966	7.949	7.888	7.834	12.243	1.005
	746	7.949	7.937	7.903	7.832	12.313	1.047
	747	8.086	8.075	7.998	7.948	10.693	0.976
	748	8.004	7.994	7.926	7.87	11.257	1.014
	749	8.318	8.299	8.261	8.203	10.906	1.061
	750	8.309	8.294	8.3	8.219	10.982	1.171
	751	8.279	8.267	8.214	8.165	10.141	1.069
	752	8.41	8.399	8.298	8.275	10.48	1.069
	753	8.44	8.426	8.321	8.298	11.329	0.927
	754	8.388	8.375	8.335	8.277	11.404	1.014
	755	8.342	8.322	8.276	8.218	10.749	0.909
	756	8.102	8.076	8.046	7.974	12.088	1.049
	757	8.235	8.213	8.158	8.111	12.425	1.139
	758	8.315	8.297	8.214	8.174	11.725	0.985
	759	8.423	8.402	8.338	8.291	12.226	1.022
	760	8.37	8.363	8.274	8.242	12.036	1.06
	761	8.208	8.186	8.114	8.062	11.567	0.955
	762	8.137	8.112	8.023	7.976	11.345	1.127
	763	8.346	8.328	8.28	8.23	11.211	1.126
	764	8.547	8.527	8.438	8.409	11.811	1.052
	765	8.488	8.466	8.402	8.362	12.098	0.755
	766	8.164	8.146	8.046	8.01	12.188	0.989
	767	8.137	8.117	8.016	7.984	13.616	0.9
	768	8.187	8.165	8.085	8.046	13.663	0.861
	769	8.197	8.175	8.057	8.031	15.045	0.917
	770	8.361	8.344	8.208	8.194	13.345	1.049
	771	8.197	8.179	8.065	8.038	13.637	0.982
	772	8.253	8.233	8.135	8.097	13.231	0.795
	773	8.302	8.284	8.182	8.144	13.646	0.866
	774	8.364	8.343	8.218	8.195	12.01	0.918
	775	8.039	8.021	7.939	7.89	11.958	1.042
	776	8.029	8.01	7.908	7.864	12.901	0.735
	777	8.159	8.136	8.042	7.993	14.798	0.907
	778	7.964	7.94	7.876	7.806	14.038	1.048
	779	7.909	7.889	7.756	7.72	14.458	0.804
	780	7.928	7.904	7.837	7.769	15.76	0.892
	781	7.888	7.864	7.798	7.732	14.474	0.898
	782	8.257	8.235	8.166	8.102	13.289	0.635
	783	8.298	8.274	8.182	8.142	14.535	0.698
	784	8.222	8.202	8.068	8.046	14.079	0.723
	785	7.92	7.898	7.791	7.749	14.319	0.742
	786	8.164	8.141	8	7.982	13.802	0.812
	787	8.307	8.285	8.2	8.152	13.539	0.854
	788	8.286	8.268	8.19	8.142	13.433	0.845
	789	8.179	8.156	8.078	8.021	13.122	0.962
	790	8.112	8.093	7.98	7.94	13.553	0.788
	791	8.31	8.293	8.213	8.169	12.995	0.973
	792	8.34	8.325	8.221	8.185	14.396	0.855
	793	8.414	8.394	8.328	8.277	12.837	1.064
	794	8.292	8.269	8.205	8.15	12.102	1.046
	795	8.355	8.338	8.27	8.228	12.042	0.634
	796	8.334	8.314	8.223	8.178	12.832	1.06
	797	8.322	8.307	8.186	8.155	12.742	0.753
	798	8.234	8.22	8.091	8.064	13.707	0.811
	799	8.401	8.387	8.27	8.243	13.14	0.738
	800	8.123	8.113	8.017	7.97	13.416	0.763
	801	8.309	8.291	8.214	8.163	13.428	0.752
	802	8.238	8.219	8.08	8.063	12.797	0.79
	803	8.464	8.452	8.33	8.307	12.38	0.772
	804	8.445	8.423	8.3	8.279	13.436	0.834
	805	8.44	8.426	8.294	8.277	13.828	0.809
	806	8.43	8.413	8.282	8.265	14.138	0.914
	807	8.866	8.851	8.718	8.716	13.541	0.752
	808	8.66	8.641	8.567	8.531	13.668	0.962
	809	8.643	8.623	8.533	8.508	13.919	0.792
	810	8.554	8.536	8.398	8.392	14.52	0.904
	811	8.795	8.776	8.654	8.641	14.291	0.781
	812	8.391	8.372	8.251	8.227	14.633	0.961
	813	8.413	8.402	8.279	8.258	14.619	0.811
	814	8.477	8.466	8.316	8.314	15.344	0.816
	815	8.453	8.435	8.302	8.29	15.067	0.769
	816	8.439	8.425	8.301	8.279	14.854	0.842
	817	8.466	8.453	8.348	8.323	13.715	1.052
	818	8.465	8.45	8.322	8.304	13.954	0.888
	819	8.526	8.507	8.398	8.37	13.97	1.005
	820	8.551	8.533	8.421	8.396	14.512	0.816
	821	8.401	8.391	8.252	8.241	14.643	0.985
	822	8.382	8.364	8.253	8.227	14.259	0.785
	823	8.657	8.641	8.526	8.509	14.385	0.808
	824	8.409	8.394	8.255	8.242	14.711	0.798
	825	8.667	8.645	8.556	8.53	14.192	0.999
	826	8.47	8.453	8.355	8.32	13.772	0.943
	827	8.385	8.365	8.254	8.221	14.265	0.984
	828	8.307	8.287	8.194	8.155	15.162	1.009
	829	8.381	8.361	8.223	8.205	14.755	0.841
	830	8.417	8.393	8.309	8.266	14.166	0.808
	831	8.505	8.485	8.363	8.344	14.411	1.085
	832	8.508	8.492	8.36	8.348	14.299	1.097
	833	8.473	8.459	8.319	8.307	14.172	0.897
	834	8.34	8.328	8.173	8.166	13.568	1.049
	835	8.495	8.475	8.347	8.333	12.24	1.016
	836	8.45	8.427	8.335	8.291	12.875	0.839
	837	8.344	8.319	8.215	8.178	12.64	0.779
	838	8.436	8.416	8.278	8.262	12.774	1.079
	839	8.68	8.663	8.512	8.505	12.877	0.891
	840	8.557	8.537	8.402	8.381	13.601	0.819
	841	8.669	8.653	8.473	8.474	13.295	1.046
	842	8.313	8.294	8.149	8.129	15.018	0.723
	843	8.198	8.182	8.038	8.012	15.16	1.033
	844	8.435	8.416	8.266	8.254	14.237	1.019
	845	8.691	8.669	8.54	8.525	13.614	1.178
	846	8.644	8.63	8.504	8.478	13.913	1.232
	847	8.561	8.545	8.447	8.408	14.076	0.991
	848	8.369	8.35	8.267	8.212	13.79	1.013
	849	8.391	8.373	8.266	8.227	13.865	1.115
	850	8.694	8.672	8.603	8.553	14.123	0.888
	851	8.667	8.65	8.568	8.532	14.49	1.04
	852	8.819	8.806	8.716	8.688	14.96	1.015
	853	8.695	8.683	8.563	8.549	14.442	0.886
	854	8.867	8.851	8.769	8.745	14.502	0.819
	855	8.695	8.676	8.619	8.572	14.15	0.817
	856	9.012	8.992	8.926	8.889	14.721	0.795
	857	8.978	8.955	8.909	8.864	14.511	1
	858	9.037	9.027	8.944	8.924	14.621	1.101
	859	8.664	8.649	8.561	8.535	14.145	0.952
	860	9.072	9.058	8.995	8.955	13.689	0.902
	861	8.644	8.626	8.569	8.523	14.361	0.898
	862	8.575	8.553	8.487	8.447	14.347	1.027
	863	9.075	9.059	8.962	8.952	14.676	0.803
	864	8.943	8.926	8.873	8.841	13.202	1.035
	865	8.823	8.805	8.769	8.726	14.048	0.889
	866	8.757	8.738	8.638	8.617	14.401	0.737
	867	8.771	8.754	8.652	8.636	14.195	0.736
	868	8.713	8.69	8.586	8.564	14.514	0.645
	869	8.644	8.628	8.512	8.494	14.951	0.952
	870	8.721	8.7	8.598	8.572	14.392	0.839
	871	8.609	8.589	8.461	8.448	14.28	0.991
	872	8.703	8.682	8.6	8.555	13.93	0.915
	873	8.454	8.44	8.33	8.309	14.016	0.782
	874	8.968	8.952	8.83	8.817	14.826	0.703
	875	8.956	8.939	8.841	8.816	15.49	0.869
	876	8.713	8.699	8.591	8.565	14.428	0.921
	877	9.085	9.062	8.974	8.95	15.309	1.093
	878	8.894	8.884	8.788	8.762	14.141	0.987
	879	8.622	8.603	8.532	8.489	13.854	0.949
	880	8.963	8.944	8.881	8.841	14.18	0.925
	881	8.849	8.83	8.726	8.707	13.262	0.869
	882	8.618	8.606	8.483	8.469	14.31	0.651
	883	8.604	8.589	8.508	8.473	14.237	0.835
	884	8.693	8.678	8.609	8.569	14.877	0.912
	885	8.654	8.633	8.52	8.497	15.354	1.064
	886	8.935	8.916	8.849	8.815	14.918	0.925
	887	8.736	8.72	8.594	8.586	14.768	0.855
	888	8.746	8.726	8.604	8.587	14.668	1.016
	889	8.758	8.739	8.667	8.624	13.776	0.742
	890	8.595	8.579	8.5	8.465	15.36	0.767
	891	8.586	8.577	8.457	8.437	15.43	0.815
	892	8.639	8.626	8.473	8.474	15.201	0.909
	893	8.361	8.339	8.248	8.207	14.877	1.012
	894	8.488	8.468	8.365	8.33	15.045	0.778
	895	8.557	8.536	8.421	8.393	14.939	0.744
	896	8.629	8.611	8.475	8.463	14.117	0.911
	897	8.339	8.315	8.248	8.197	14.851	0.854
	898	8.382	8.359	8.287	8.237	14.845	0.732
	899	8.749	8.728	8.661	8.619	14.974	0.747
	900	8.536	8.518	8.388	8.373	15.047	0.72
	901	8.717	8.703	8.559	8.557	15.466	0.866
	902	8.541	8.526	8.399	8.385	15.418	0.876
	903	8.653	8.634	8.533	8.511	14.751	1.062
	904	8.691	8.678	8.565	8.554	13.231	1.274
	905	8.606	8.588	8.475	8.46	14.257	1.05
	906	8.394	8.378	8.245	8.227	14.996	1.007
	907	8.301	8.278	8.124	8.117	14.883	0.92
	908	8.973	8.954	8.824	8.817	14.75	0.95
	909	8.654	8.634	8.497	8.482	13.869	0.955
	910	8.685	8.671	8.578	8.552	14.53	0.767
	911	8.343	8.326	8.197	8.174	16.116	0.974
	912	8.355	8.343	8.191	8.184	15.295	0.838
	913	8.633	8.614	8.528	8.49	14.19	0.843
	914	8.457	8.445	8.318	8.301	14.257	0.944
	915	8.708	8.689	8.564	8.547	14.892	0.839
	916	8.623	8.603	8.497	8.462	14.775	0.842
	917	8.655	8.63	8.519	8.499	14.189	0.889
	918	8.399	8.377	8.3	8.265	15.146	0.725
	919	8.508	8.487	8.407	8.373	15.027	1.002
	920	8.52	8.5	8.408	8.377	15.486	0.848
	921	8.789	8.775	8.671	8.649	15.072	0.757
	922	8.855	8.841	8.723	8.708	15.613	0.737
	923	8.238	8.221	8.144	8.1	15.383	0.79
	924	8.48	8.467	8.351	8.331	15.344	0.867
	925	8.484	8.468	8.349	8.329	15.669	0.734
	926	8.413	8.397	8.342	8.292	16.106	0.791
	927	8.19	8.177	8.108	8.056	15.284	0.855
	928	8.525	8.504	8.414	8.381	15.197	0.999
	929	8.498	8.47	8.371	8.337	15.967	0.82
	930	8.431	8.41	8.329	8.29	15.775	0.924
	931	8.269	8.255	8.159	8.124	15.344	0.83
	932	8.504	8.486	8.448	8.392	15.552	0.954
	933	8.659	8.646	8.548	8.523	15.621	0.76
	934	8.828	8.805	8.701	8.688	14.824	1.304
	935	8.674	8.657	8.55	8.535	15.871	1.024
	936	9.064	9.044	8.946	8.935	15.331	0.89
	937	8.753	8.736	8.615	8.612	15.629	1.026
	938	8.819	8.797	8.702	8.692	15.307	0.961
	939	8.703	8.681	8.581	8.571	15.046	0.949
	940	8.903	8.879	8.807	8.775	13.838	0.81
	941	8.873	8.856	8.766	8.74	15.749	0.88
	942	8.687	8.667	8.57	8.551	15.598	0.87
	943	8.805	8.785	8.738	8.69	15.026	0.864
	944	8.422	8.402	8.297	8.278	14.485	0.989
	945	8.646	8.625	8.557	8.517	14.98	0.738
	946	8.719	8.696	8.597	8.581	15.445	0.871
	947	8.783	8.768	8.702	8.668	15.385	0.82
	948	8.357	8.334	8.274	8.221	15.898	0.714
	949	8.593	8.569	8.467	8.443	15.708	0.733
	950	8.669	8.65	8.557	8.526	15.615	0.721
	951	8.664	8.644	8.582	8.538	14.897	0.915
	952	8.519	8.497	8.429	8.387	14.498	0.893
	953	8.57	8.545	8.492	8.439	14.653	0.997
	954	8.53	8.509	8.393	8.369	14.679	1.064
	955	8.614	8.591	8.492	8.472	14.984	1.111
	956	8.763	8.744	8.666	8.637	15.779	0.931
	957	8.656	8.635	8.555	8.518	15.272	0.884
	958	8.527	8.505	8.402	8.374	14.325	1.133
	959	8.763	8.747	8.642	8.619	15.143	0.967
	960	8.823	8.802	8.743	8.702	14.404	0.932
	961	8.689	8.67	8.633	8.584	15.37	1.04
	962	8.812	8.794	8.721	8.687	15.397	1.189
	963	8.801	8.785	8.7	8.672	14.797	1.083
	964	8.891	8.873	8.856	8.8	15.458	1.004
	965	8.757	8.735	8.782	8.694	15.253	1.001
	966	8.614	8.598	8.618	8.532	15.164	0.974
	967	8.613	8.589	8.638	8.542	14.947	1.154
	968	8.208	8.188	8.164	8.093	15.493	1.071
	969	8.511	8.493	8.49	8.414	14.908	1.093
	970	8.546	8.533	8.534	8.448	14.169	1.041
	971	8.505	8.489	8.454	8.394	15.348	1.058
	972	8.576	8.557	8.538	8.472	14.737	1.041
	973	8.151	8.131	8.139	8.055	14.785	1.171
	974	8.463	8.442	8.413	8.352	16.076	1.025
	975	8.397	8.374	8.351	8.284	15.335	1.006
	976	8.472	8.454	8.462	8.383	16.565	0.985
	977	8.613	8.597	8.612	8.538	15.524	0.858
	978	8.501	8.484	8.509	8.42	15.37	0.947
	979	8.469	8.452	8.473	8.382	15.843	0.979
	980	8.576	8.558	8.57	8.492	14.572	0.891
	981	8.625	8.606	8.563	8.521	15.914	0.769
	982	8.688	8.666	8.678	8.601	14.487	1.13
	983	8.831	8.811	8.835	8.757	14.379	0.864
	984	8.872	8.853	8.907	8.807	14.689	0.774
	985	8.798	8.778	8.832	8.725	15.546	0.828
	986	8.541	8.523	8.499	8.429	15.628	0.726
	987	8.895	8.879	8.885	8.814	15.161	0.949
	988	8.763	8.741	8.789	8.693	14.97	0.675
	989	8.752	8.735	8.725	8.661	15.488	0.855
	990	8.554	8.535	8.568	8.483	14.874	0.844
	991	8.631	8.612	8.65	8.556	15.701	0.963
	992	8.55	8.534	8.56	8.479	14.733	0.931
	993	8.692	8.673	8.701	8.619	15.605	0.695
	994	8.741	8.731	8.723	8.66	15.272	0.589
	995	8.542	8.527	8.534	8.461	15.248	0.787
	996	8.59	8.57	8.564	8.5	15.579	0.744
	997	8.379	8.362	8.348	8.283	14.449	0.894
	998	8.394	8.379	8.361	8.297	14.775	0.702
	999	8.759	8.74	8.749	8.686	15.482	0.556
	1000	8.877	8.86	8.862	8.803	14.738	0.826

## Sheet: OMP21
	frame#	Prot_CA	Prot_Backbone	Prot_Sidechain	Prot_All_Heavy	Lig_wrt_Protein	Lig_wrt_Ligand
	0	0	0	0	0	0	0
	1	2.211	2.209	2.663	2.364	1.588	0.249
	2	2.184	2.18	2.75	2.386	1.804	0.46
	3	2.609	2.611	3.139	2.815	1.712	0.52
	4	2.864	2.852	3.393	3.076	1.356	0.48
	5	3.32	3.312	3.808	3.516	2.444	0.417
	6	3.424	3.416	3.872	3.604	2.504	0.256
	7	3.572	3.563	3.991	3.74	1.959	0.283
	8	3.825	3.821	4.286	4.029	2.545	0.523
	9	4.134	4.131	4.605	4.343	2.324	0.322
	10	3.692	3.687	4.227	3.929	2.564	0.554
	11	3.824	3.819	4.35	4.049	2.583	0.431
	12	3.443	3.434	3.998	3.67	2.61	0.361
	13	3.819	3.806	4.338	4.04	2.964	0.865
	14	3.993	3.986	4.476	4.193	2.996	0.603
	15	3.506	3.499	4.019	3.712	2.405	0.541
	16	3.772	3.772	4.231	3.956	2.847	0.725
	17	3.582	3.576	4.126	3.8	3.352	0.779
	18	3.277	3.277	3.881	3.526	3	0.936
	19	3.683	3.668	4.145	3.849	2.901	0.911
	20	3.732	3.719	4.241	3.924	2.814	0.482
	21	4.313	4.299	4.753	4.494	3.13	0.546
	22	3.9	3.89	4.413	4.112	3.246	0.76
	23	4.202	4.182	4.711	4.408	3.957	0.925
	24	4.099	4.081	4.654	4.327	3.124	0.58
	25	4.048	4.035	4.65	4.306	2.158	0.383
	26	3.907	3.895	4.521	4.171	2.951	0.873
	27	3.964	3.953	4.548	4.215	2.607	0.66
	28	4.217	4.207	4.693	4.411	2.54	0.643
	29	4.103	4.095	4.567	4.284	2.353	0.649
	30	3.978	3.963	4.507	4.202	2.318	0.778
	31	3.941	3.929	4.467	4.162	2.438	0.675
	32	4.492	4.485	5.018	4.731	2.633	0.775
	33	3.859	3.85	4.429	4.088	2.929	0.752
	34	3.675	3.665	4.302	3.923	2.608	0.735
	35	3.381	3.374	4.009	3.621	3.219	0.763
	36	3.536	3.516	4.206	3.795	2.788	0.725
	37	3.679	3.662	4.298	3.918	3.024	0.633
	38	3.83	3.815	4.426	4.051	2.384	0.546
	39	4.011	3.995	4.556	4.199	1.984	0.6
	40	4.6	4.586	5.066	4.765	1.619	0.656
	41	4.159	4.141	4.697	4.355	2.994	0.897
	42	4.142	4.124	4.684	4.338	2.956	0.494
	43	3.942	3.919	4.513	4.152	2.104	0.316
	44	3.954	3.934	4.578	4.205	1.698	0.373
	45	3.737	3.718	4.406	4.008	2.344	0.527
	46	3.881	3.861	4.472	4.113	1.27	0.434
	47	3.546	3.531	4.189	3.788	1.682	0.426
	48	3.842	3.835	4.445	4.093	1.889	0.35
	49	3.97	3.959	4.499	4.179	1.866	0.504
	50	3.903	3.887	4.403	4.096	1.959	0.756
	51	4.211	4.197	4.727	4.411	1.647	0.632
	52	4.094	4.081	4.536	4.257	1.671	0.531
	53	4.349	4.336	4.85	4.545	2.698	0.48
	54	4.275	4.262	4.748	4.461	1.65	0.665
	55	4.162	4.147	4.706	4.378	1.584	0.396
	56	4.52	4.505	4.991	4.705	2.379	0.372
	57	4.399	4.385	4.97	4.632	2.217	0.445
	58	4.242	4.227	4.773	4.446	2.32	0.692
	59	4.486	4.472	4.948	4.651	2.893	0.551
	60	4.222	4.208	4.722	4.401	3.058	0.562
	61	4.863	4.843	5.271	5.009	3.3	0.531
	62	4.729	4.719	5.169	4.893	2.949	0.388
	63	4.562	4.544	4.988	4.716	3.199	0.532
	64	4.687	4.676	5.111	4.832	2.249	0.569
	65	4.261	4.241	4.762	4.439	1.77	0.492
	66	4.443	4.427	4.927	4.614	1.701	0.271
	67	4.167	4.152	4.788	4.407	2.325	0.335
	68	4.033	4.015	4.625	4.263	1.642	0.278
	69	4.218	4.202	4.786	4.439	2.187	0.473
	70	4.243	4.23	4.873	4.505	2.13	0.385
	71	4.601	4.59	5.187	4.85	1.878	0.337
	72	4.376	4.365	5.001	4.634	1.646	0.489
	73	4.312	4.304	4.967	4.602	1.511	0.467
	74	4.207	4.201	4.861	4.488	1.747	0.577
	75	4.421	4.415	5.044	4.701	1.128	0.464
	76	4.726	4.715	5.277	4.966	1.332	0.445
	77	4.389	4.383	5.042	4.68	1.556	0.43
	78	4.37	4.365	5.013	4.656	1.443	0.725
	79	4.705	4.703	5.318	4.981	1.518	0.578
	80	4.937	4.928	5.559	5.224	1.552	0.658
	81	5.353	5.343	5.921	5.621	2.494	0.721
	82	5.001	4.998	5.585	5.269	2.138	0.741
	83	4.893	4.885	5.443	5.137	2.052	0.47
	84	5.16	5.154	5.682	5.391	1.847	0.499
	85	5.153	5.145	5.69	5.393	1.816	0.447
	86	5.257	5.246	5.769	5.485	1.964	0.616
	87	5.524	5.524	5.982	5.729	2.203	0.496
	88	5.626	5.623	6.133	5.864	2.036	0.745
	89	5.405	5.4	5.853	5.603	1.731	0.631
	90	5.476	5.469	5.96	5.697	1.644	0.587
	91	5.567	5.56	5.996	5.758	1.957	0.663
	92	5.135	5.13	5.649	5.37	1.741	0.444
	93	5.025	5.017	5.459	5.212	1.44	0.483
	94	4.96	4.95	5.447	5.172	1.581	0.581
	95	5.345	5.331	5.739	5.502	1.367	0.513
	96	5.408	5.39	5.811	5.564	2.177	0.613
	97	5.198	5.176	5.699	5.404	2.324	0.594
	98	5.056	5.038	5.607	5.285	3.037	0.568
	99	5.161	5.143	5.719	5.395	2.775	0.423
	100	5.157	5.146	5.682	5.386	1.983	0.727
	101	5.212	5.205	5.719	5.428	2.212	0.62
	102	5.522	5.503	5.934	5.681	2.071	0.419
	103	5.514	5.495	5.964	5.695	2.575	0.456
	104	5.609	5.597	6.108	5.832	2.531	0.625
	105	5.311	5.298	5.82	5.534	2.215	0.631
	106	5.334	5.319	5.838	5.544	1.76	0.361
	107	5.383	5.361	5.839	5.567	2.282	0.49
	108	5.439	5.425	5.842	5.593	1.76	0.496
	109	5.516	5.498	5.971	5.708	2.089	0.656
	110	5.707	5.697	6.128	5.89	2.045	0.604
	111	5.773	5.762	6.171	5.949	1.798	0.667
	112	5.316	5.3	5.705	5.469	1.968	0.713
	113	4.826	4.81	5.353	5.048	2.156	0.619
	114	5.5	5.483	5.996	5.717	2.307	0.35
	115	5.81	5.793	6.169	5.953	2.224	0.47
	116	6.255	6.236	6.601	6.394	2.64	0.486
	117	5.99	5.975	6.351	6.137	2.462	0.366
	118	6.081	6.059	6.438	6.214	3.124	0.487
	119	5.943	5.926	6.373	6.125	2.744	0.623
	120	5.703	5.692	6.251	5.949	2.491	0.606
	121	5.155	5.145	5.719	5.405	2.983	0.638
	122	5.153	5.14	5.761	5.421	2.644	0.582
	123	5.423	5.41	5.948	5.652	2.368	0.276
	124	5.542	5.528	6.08	5.783	2.344	0.482
	125	5.607	5.59	6.11	5.83	2.403	0.473
	126	5.91	5.896	6.384	6.121	2.33	0.732
	127	5.937	5.92	6.37	6.125	2.564	0.569
	128	5.994	5.98	6.414	6.175	2.353	0.432
	129	6.342	6.328	6.615	6.444	2.771	0.35
	130	6.352	6.34	6.646	6.466	2.603	0.572
	131	6.293	6.278	6.666	6.453	2.347	0.398
	132	6.066	6.05	6.362	6.182	1.488	0.586
	133	6.227	6.209	6.424	6.285	2.376	0.707
	134	6.822	6.803	6.948	6.84	2.285	0.616
	135	6.863	6.845	6.932	6.854	2.293	0.419
	136	7.027	7.009	7.171	7.057	2.217	0.802
	137	6.756	6.738	6.929	6.803	2.266	0.712
	138	6.496	6.477	6.755	6.591	2.347	0.754
	139	6.785	6.761	7.005	6.853	2.74	0.812
	140	6.953	6.942	7.137	7.007	2.21	0.712
	141	6.85	6.836	7.059	6.922	2.31	0.587
	142	6.84	6.82	7.03	6.904	2.416	0.538
	143	6.957	6.94	7.05	6.96	2.165	0.427
	144	7.101	7.085	7.2	7.116	2.066	0.656
	145	7.28	7.262	7.308	7.255	2.066	0.639
	146	7.556	7.54	7.598	7.529	2.103	0.601
	147	7.671	7.656	7.73	7.654	2.447	0.647
	148	7.737	7.725	7.907	7.798	1.74	0.422
	149	7.021	7.007	7.312	7.142	2.48	0.577
	150	6.933	6.925	7.215	7.04	2.809	0.654
	151	7.025	7.018	7.302	7.131	2.074	0.387
	152	7.2	7.191	7.424	7.277	1.92	0.412
	153	6.883	6.869	7.196	7.014	1.389	0.34
	154	7.204	7.193	7.427	7.285	1.895	0.498
	155	6.997	6.988	7.226	7.083	1.629	0.555
	156	7.264	7.256	7.535	7.366	1.733	0.527
	157	6.95	6.942	7.205	7.036	2.277	0.413
	158	6.978	6.969	7.199	7.048	3.318	0.537
	159	6.859	6.851	7.129	6.956	3.514	0.433
	160	7.515	7.501	7.666	7.545	3.343	0.447
	161	7.792	7.782	7.966	7.838	3.175	0.464
	162	7.076	7.057	7.334	7.161	2.551	0.5
	163	7.21	7.191	7.426	7.278	2.98	0.464
	164	7.644	7.628	7.819	7.7	2.494	0.437
	165	7.169	7.156	7.52	7.314	2.285	0.34
	166	6.951	6.935	7.235	7.062	2.11	0.541
	167	6.541	6.529	6.956	6.726	2.255	0.506
	168	6.416	6.402	6.839	6.605	1.98	0.42
	169	6.194	6.182	6.672	6.411	2.187	0.443
	170	6.133	6.121	6.578	6.325	1.954	0.463
	171	6.061	6.045	6.531	6.259	2.738	0.269
	172	6.211	6.194	6.648	6.389	2.633	0.254
	173	5.859	5.839	6.369	6.084	1.824	0.501
	174	6.401	6.391	6.772	6.553	1.532	0.485
	175	5.76	5.744	6.195	5.948	2.461	0.5
	176	6.015	5.996	6.435	6.192	2.501	0.463
	177	6.167	6.154	6.567	6.328	2.124	0.433
	178	5.874	5.849	6.258	6.018	2.996	0.486
	179	5.903	5.884	6.349	6.089	3.282	0.418
	180	5.579	5.555	6.019	5.744	2.491	0.489
	181	5.72	5.701	6.086	5.846	2.852	0.514
	182	6.905	6.881	7.082	6.931	3.491	0.589
	183	6.578	6.557	6.693	6.566	3.011	0.401
	184	6.208	6.187	6.371	6.227	2.672	0.443
	185	5.72	5.694	5.947	5.765	2.566	0.518
	186	5.677	5.654	5.894	5.728	3.136	0.404
	187	5.285	5.269	5.673	5.435	3.265	0.386
	188	5.666	5.641	5.934	5.752	2.698	0.476
	189	5.362	5.336	5.637	5.44	2.947	0.473
	190	5.774	5.746	5.951	5.794	2.934	0.302
	191	6	5.974	6.109	5.984	1.792	0.452
	192	6.045	6.019	6.091	5.998	1.83	0.442
	193	6.214	6.191	6.253	6.152	2.475	0.43
	194	6.633	6.607	6.566	6.528	3.521	0.431
	195	6.482	6.448	6.479	6.396	2.718	0.522
	196	7.125	7.096	6.991	6.976	2.409	0.406
	197	7.249	7.218	7.109	7.091	2.968	0.308
	198	7.57	7.548	7.325	7.362	2.573	0.322
	199	7.447	7.415	7.334	7.313	2.722	0.479
	200	7.807	7.784	7.592	7.61	3.804	0.356
	201	7.75	7.718	7.452	7.511	3.056	0.42
	202	7.661	7.635	7.404	7.442	3.201	0.468
	203	7.876	7.85	7.666	7.685	3.308	0.498
	204	7.433	7.41	7.208	7.225	2.93	0.353
	205	8.162	8.14	7.805	7.883	3.318	0.444
	206	8.039	8.02	7.627	7.735	3.444	0.391
	207	7.57	7.548	7.273	7.319	2.537	0.389
	208	7.67	7.644	7.413	7.436	3.529	0.357
	209	7.394	7.369	7.216	7.21	3.994	0.439
	210	7.591	7.566	7.407	7.405	3.636	0.417
	211	7.452	7.423	7.2	7.225	3.696	0.557
	212	7.313	7.291	7.248	7.193	3.281	0.489
	213	7.068	7.041	6.883	6.876	3.767	0.558
	214	6.815	6.801	6.871	6.776	3.121	0.428
	215	6.447	6.42	6.531	6.41	3.128	0.541
	216	5.959	5.935	6.23	6.021	3.124	0.47
	217	6.089	6.072	6.324	6.139	2.579	0.375
	218	5.934	5.913	6.256	6.03	2.832	0.5
	219	5.673	5.655	5.917	5.717	3.341	0.421
	220	5.673	5.653	5.875	5.69	2.565	0.371
	221	5.411	5.385	5.678	5.462	2.925	0.459
	222	5.464	5.442	5.735	5.526	2.735	0.368
	223	5.653	5.626	5.764	5.6	2.499	0.416
	224	5.853	5.83	6.022	5.842	2.77	0.348
	225	6.006	5.983	6.146	5.997	2.514	0.446
	226	6.328	6.305	6.508	6.346	2.696	0.428
	227	6.343	6.318	6.525	6.36	3.484	0.503
	228	6.077	6.058	6.304	6.122	2.866	0.391
	229	5.642	5.618	5.789	5.63	2.607	0.306
	230	5.629	5.608	5.854	5.675	2.311	0.485
	231	5.367	5.35	5.666	5.459	1.838	0.515
	232	5.711	5.685	6.04	5.82	1.906	0.33
	233	5.842	5.825	6.143	5.939	2.215	0.643
	234	5.822	5.807	6.095	5.899	1.967	0.367
	235	5.932	5.912	6.224	6.018	1.977	0.473
	236	6.136	6.116	6.395	6.197	2.096	0.443
	237	5.785	5.768	6.147	5.901	3.13	0.508
	238	6.233	6.215	6.515	6.308	2.91	0.357
	239	6.315	6.294	6.484	6.331	3.718	0.354
	240	6.443	6.421	6.671	6.491	2.97	0.543
	241	6.42	6.398	6.614	6.455	2.907	0.417
	242	5.919	5.894	6.128	5.963	2.58	0.473
	243	6.201	6.181	6.499	6.287	2.129	0.395
	244	5.868	5.853	6.33	6.057	2.383	0.455
	245	6.002	5.986	6.353	6.113	2.03	0.409
	246	5.856	5.846	6.064	5.892	2.173	0.598
	247	6.022	6.007	6.321	6.103	2.279	0.501
	248	6.06	6.044	6.314	6.117	2.97	0.543
	249	5.909	5.897	6.151	5.958	1.896	0.459
	250	6.311	6.3	6.492	6.334	1.297	0.377
	251	6.246	6.231	6.432	6.269	1.442	0.475
	252	6.396	6.38	6.703	6.484	1.543	0.509
	253	6.437	6.432	6.654	6.486	1.36	0.462
	254	6.075	6.055	6.325	6.129	2.007	0.673
	255	6.123	6.105	6.523	6.263	1.164	0.506
	256	5.642	5.627	5.98	5.748	1.403	0.675
	257	5.742	5.728	6.199	5.919	1.583	0.379
	258	5.583	5.566	5.966	5.72	1.385	0.489
	259	5.524	5.509	5.877	5.636	1.648	0.803
	260	5.865	5.851	6.218	5.988	1.766	0.741
	261	5.78	5.77	6.147	5.907	1.025	0.384
	262	5.568	5.559	6.004	5.729	1.321	0.629
	263	5.317	5.303	5.772	5.485	1.808	0.416
	264	5.625	5.613	6.007	5.76	2.161	0.573
	265	5.632	5.625	6.043	5.793	1.641	0.446
	266	5.203	5.191	5.724	5.422	2.468	0.544
	267	5.749	5.739	6.185	5.942	1.295	0.624
	268	5.52	5.509	5.975	5.714	0.772	0.397
	269	5.077	5.065	5.659	5.329	1.771	0.394
	270	4.951	4.933	5.487	5.172	1.64	0.376
	271	5.117	5.102	5.671	5.361	1.453	0.55
	272	4.996	4.978	5.515	5.208	1.946	0.64
	273	5.504	5.486	5.916	5.658	1.275	0.393
	274	5.184	5.169	5.622	5.348	1.611	0.394
	275	4.913	4.897	5.38	5.089	1.012	0.438
	276	5.753	5.738	6.144	5.91	1.426	0.599
	277	5.827	5.817	6.247	6	1.318	0.422
	278	5.437	5.418	5.856	5.59	1.402	0.473
	279	5.399	5.381	5.699	5.478	1.664	0.544
	280	6.171	6.152	6.41	6.227	1.513	0.324
	281	6.276	6.257	6.399	6.261	1.612	0.476
	282	6.196	6.178	6.375	6.208	1.522	0.4
	283	6.031	6.012	6.215	6.046	1.532	0.604
	284	6.336	6.316	6.523	6.355	1.714	0.534
	285	6.598	6.581	6.722	6.591	2.102	0.68
	286	6.689	6.668	6.848	6.699	1.329	0.47
	287	6.917	6.896	7.067	6.932	1.591	0.464
	288	6.569	6.549	6.736	6.581	1.739	0.558
	289	6.558	6.541	6.668	6.553	2.229	0.59
	290	6.787	6.769	6.869	6.761	2.132	0.6
	291	6.836	6.816	6.955	6.83	1.82	0.554
	292	6.36	6.343	6.453	6.345	1.621	0.395
	293	6.751	6.731	6.821	6.713	2.437	0.77
	294	6.793	6.779	6.923	6.793	2.206	0.587
	295	6.181	6.166	6.476	6.265	3.2	0.831
	296	6.316	6.299	6.535	6.354	3.131	0.564
	297	6.491	6.471	6.618	6.471	2.953	0.632
	298	6.639	6.623	6.82	6.653	2.691	0.496
	299	6.343	6.322	6.491	6.336	3.226	0.597
	300	6.337	6.323	6.493	6.332	2.243	0.323
	301	6.264	6.25	6.412	6.252	3.151	0.669
	302	6.337	6.318	6.412	6.278	3.71	0.581
	303	6.646	6.628	6.782	6.633	4.135	0.549
	304	6.574	6.554	6.682	6.549	3.776	0.473
	305	6.504	6.483	6.657	6.521	3.627	0.574
	306	6.755	6.742	6.853	6.729	3.378	0.561
	307	6.421	6.399	6.548	6.396	3.327	0.827
	308	6.534	6.512	6.72	6.548	2.95	0.497
	309	5.865	5.851	6.12	5.91	3.418	0.522
	310	6.059	6.043	6.301	6.097	3.252	0.684
	311	6.409	6.384	6.622	6.435	3.106	0.712
	312	6.28	6.26	6.374	6.244	3.115	0.546
	313	6.224	6.198	6.342	6.203	3.038	0.748
	314	6.517	6.495	6.715	6.547	3.821	0.739
	315	6.788	6.772	6.843	6.738	3.648	0.715
	316	6.513	6.496	6.538	6.449	3.368	0.613
	317	6.526	6.504	6.557	6.459	3.237	0.578
	318	6.773	6.754	6.845	6.713	4.048	0.828
	319	6.794	6.772	6.835	6.727	2.578	0.985
	320	6.621	6.599	6.693	6.573	2.669	0.831
	321	7.231	7.209	7.075	7.06	3.238	0.904
	322	7.474	7.45	7.368	7.329	3.534	0.735
	323	7.494	7.468	7.309	7.298	3.5	1.012
	324	7.433	7.411	7.259	7.25	3.494	0.754
	325	6.8	6.778	6.744	6.683	3.751	0.724
	326	6.635	6.611	6.554	6.494	3.754	0.707
	327	6.043	6.015	6.146	5.995	3.257	0.657
	328	6.672	6.647	6.536	6.507	3.865	0.673
	329	6.806	6.787	6.684	6.647	3.907	0.84
	330	6.646	6.62	6.511	6.48	3.106	0.64
	331	6.923	6.906	6.821	6.773	3.916	0.771
	332	7.234	7.211	6.975	7.005	3.564	0.554
	333	6.908	6.887	6.831	6.777	3.638	0.597
	334	6.684	6.663	6.722	6.624	3.181	0.701
	335	6.909	6.885	6.93	6.836	2.912	0.543
	336	7.373	7.353	7.268	7.243	4.312	0.812
	337	6.964	6.942	6.913	6.849	4.186	0.602
	338	7.01	6.99	6.935	6.875	3.849	0.537
	339	6.875	6.86	6.657	6.662	3.93	0.572
	340	7.212	7.192	7.035	7.016	3.718	0.746
	341	6.796	6.777	6.652	6.623	4.01	0.631
	342	6.542	6.525	6.45	6.398	2.981	0.737
	343	6.316	6.294	6.313	6.207	3.172	0.717
	344	6.31	6.287	6.358	6.244	3.242	0.987
	345	6.234	6.208	6.304	6.175	3.454	0.902
	346	6.914	6.885	6.831	6.77	2.526	1.005
	347	6.915	6.895	6.79	6.753	3.791	0.879
	348	6.953	6.927	6.785	6.76	3.44	0.695
	349	6.87	6.847	6.696	6.674	3.131	0.488
	350	7.15	7.126	6.964	6.955	3.22	0.715
	351	6.844	6.822	6.662	6.645	3.158	0.706
	352	6.97	6.95	6.713	6.732	3.166	0.596
	353	6.459	6.436	6.357	6.297	3.004	0.734
	354	6.832	6.806	6.696	6.655	3.799	0.717
	355	6.99	6.963	6.82	6.795	2.867	0.857
	356	7.537	7.514	7.193	7.261	2.92	0.739
	357	7.154	7.131	6.948	6.942	3.231	0.735
	358	7.457	7.438	7.173	7.215	3.506	0.778
	359	7.448	7.424	7.146	7.193	3.85	0.748
	360	7.654	7.634	7.366	7.4	3.503	0.697
	361	8.232	8.21	7.788	7.898	4.318	0.911
	362	8.175	8.153	7.686	7.819	3.997	0.792
	363	7.881	7.857	7.564	7.617	3.945	0.631
	364	7.821	7.806	7.481	7.563	3.376	0.639
	365	7.585	7.561	7.213	7.303	3.513	0.608
	366	7.332	7.311	7.096	7.124	4.789	0.715
	367	7.327	7.309	7.114	7.126	4.433	0.602
	368	7.687	7.667	7.395	7.441	4.496	0.62
	369	7.76	7.743	7.454	7.515	3.646	0.654
	370	7.85	7.833	7.604	7.639	4.255	0.722
	371	7.924	7.905	7.546	7.646	4.537	0.735
	372	8.129	8.11	7.621	7.779	4.166	1.132
	373	8.353	8.328	7.811	7.973	4.615	0.975
	374	8.491	8.47	7.869	8.069	4.422	0.792
	375	7.931	7.906	7.426	7.571	5.019	0.904
	376	8.002	7.982	7.471	7.631	4.491	0.86
	377	8.16	8.146	7.605	7.781	3.47	0.626
	378	7.974	7.955	7.495	7.627	4.482	0.884
	379	8.005	7.982	7.51	7.647	4.539	0.71
	380	7.855	7.833	7.402	7.516	3.873	0.634
	381	7.877	7.859	7.363	7.516	3.741	0.701
	382	8.022	8.003	7.582	7.7	3.728	0.92
	383	8.116	8.097	7.556	7.734	2.649	0.65
	384	7.933	7.911	7.389	7.564	3.65	0.504
	385	8.193	8.171	7.725	7.858	3.379	0.553
	386	8.567	8.547	7.906	8.127	4.18	0.514
	387	8.265	8.242	7.627	7.841	4.038	0.774
	388	7.677	7.652	7.188	7.322	3.72	0.647
	389	7.784	7.761	7.397	7.485	3.489	0.669
	390	7.669	7.649	7.22	7.345	3.613	0.587
	391	7.119	7.096	6.874	6.896	3.483	0.752
	392	6.954	6.928	6.686	6.725	3.497	0.731
	393	7.267	7.242	6.925	7.002	3.42	0.689
	394	7.438	7.414	7.062	7.146	2.508	0.51
	395	7.487	7.459	7.041	7.149	3.555	0.597
	396	7.503	7.482	7.063	7.167	3.445	0.626
	397	7.485	7.466	7.079	7.167	4.117	0.75
	398	7.785	7.765	7.318	7.432	3.816	0.618
	399	7.896	7.873	7.328	7.499	3.615	0.955
	400	7.93	7.906	7.373	7.546	3.8	0.574
	401	7.595	7.572	7.167	7.276	3.46	0.572
	402	7.901	7.883	7.368	7.529	2.715	0.806
	403	7.955	7.947	7.355	7.552	2.897	0.794
	404	8.329	8.319	7.749	7.936	3.586	0.554
	405	7.995	7.991	7.485	7.639	3.398	0.779
	406	8.491	8.479	7.916	8.115	3.314	0.723
	407	8.443	8.431	7.871	8.067	3.918	1.247
	408	8.346	8.332	7.739	7.94	2.958	0.787
	409	8.41	8.394	7.842	8.026	3.383	0.914
	410	8.206	8.19	7.665	7.833	2.275	0.708
	411	8.058	8.043	7.63	7.752	3.346	0.673
	412	7.844	7.827	7.363	7.499	3.198	0.904
	413	7.994	7.975	7.661	7.733	2.302	0.814
	414	7.759	7.743	7.506	7.533	3.074	1.034
	415	7.684	7.664	7.343	7.416	3.29	0.818
	416	7.767	7.744	7.492	7.528	3.648	0.705
	417	8.235	8.209	7.858	7.95	3.087	0.89
	418	8.109	8.089	7.763	7.837	3.748	0.77
	419	8.215	8.193	7.946	7.993	3.54	0.944
	420	7.429	7.415	7.381	7.324	3.756	0.85
	421	7.523	7.508	7.445	7.396	3.411	0.812
	422	7.864	7.844	7.765	7.732	3.114	0.956
	423	7.697	7.677	7.512	7.52	2.829	0.969
	424	7.474	7.457	7.308	7.301	2.923	0.818
	425	7.248	7.228	7.144	7.096	2.131	0.862
	426	7.079	7.061	7.011	6.946	2.425	1.009
	427	7.668	7.646	7.447	7.454	2.475	0.911
	428	7.74	7.716	7.474	7.508	3.013	0.783
	429	7.586	7.563	7.397	7.397	3.541	0.542
	430	7.964	7.938	7.565	7.659	3.326	0.857
	431	7.619	7.602	7.308	7.356	3.992	0.635
	432	8.21	8.191	7.728	7.861	3.212	0.797
	433	8.303	8.281	7.752	7.914	3.15	0.51
	434	8.625	8.604	7.977	8.189	3.174	0.611
	435	8.376	8.358	7.813	7.979	3.201	1.07
	436	8.419	8.4	7.857	8.028	3.111	0.982
	437	8.511	8.494	7.864	8.079	2.662	0.66
	438	8.467	8.452	7.86	8.058	3.014	0.557
	439	8.523	8.509	7.976	8.146	3.163	0.836
	440	8.353	8.335	7.807	7.973	3.901	0.843
	441	8.364	8.342	7.844	7.994	3.22	0.923
	442	7.936	7.914	7.569	7.654	2.683	0.678
	443	7.866	7.846	7.52	7.584	3.557	0.806
	444	8.424	8.406	8.105	8.159	3.679	0.641
	445	8.359	8.343	7.87	8.007	3.925	0.98
	446	8.261	8.242	7.866	7.957	3.141	0.882
	447	8.143	8.132	7.832	7.889	3.101	0.735
	448	7.893	7.877	7.48	7.581	3.339	0.809
	449	7.764	7.748	7.413	7.478	3.003	0.965
	450	8.07	8.051	7.653	7.746	2.662	0.887
	451	8.517	8.494	8.002	8.144	3.434	0.666
	452	8.377	8.36	7.796	7.975	4.038	0.565
	453	8.69	8.675	8.132	8.307	4.832	0.38
	454	8.237	8.219	7.831	7.926	4.585	0.502
	455	8.08	8.066	7.727	7.803	4.026	0.61
	456	8.318	8.299	7.854	7.985	4.194	0.63
	457	8.538	8.524	8.053	8.196	4.132	0.706
	458	8.275	8.257	7.843	7.953	4.303	0.607
	459	8.582	8.565	8.001	8.181	3.634	0.556
	460	8.361	8.341	7.862	8.002	3.929	0.676
	461	8.259	8.248	7.837	7.947	3.331	0.641
	462	8.434	8.411	7.993	8.104	3.139	0.352
	463	8.054	8.022	7.569	7.697	3.695	0.469
	464	8.374	8.351	7.78	7.962	3.708	0.615
	465	8.568	8.547	7.97	8.154	4.447	0.554
	466	8.714	8.692	8.041	8.259	4.556	0.443
	467	8.515	8.489	7.858	8.068	4.327	0.802
	468	8.586	8.563	7.949	8.152	3.931	0.565
	469	8.451	8.428	7.962	8.096	3.814	0.517
	470	8.269	8.245	7.714	7.878	3.904	0.632
	471	8.313	8.291	7.79	7.938	3.827	0.57
	472	8.29	8.265	7.763	7.915	2.671	0.543
	473	8.536	8.517	7.857	8.08	2.606	0.633
	474	8.447	8.422	7.868	8.041	2.683	0.476
	475	8.396	8.374	7.854	8.016	3.005	0.487
	476	8.779	8.754	8.155	8.36	3.691	0.577
	477	8.603	8.582	7.966	8.176	4.345	0.698
	478	8.881	8.855	8.334	8.505	4.184	0.675
	479	8.524	8.498	7.962	8.137	3.315	0.619
	480	8.528	8.508	8.022	8.176	2.303	0.707
	481	8.243	8.217	7.761	7.899	2.619	0.878
	482	8.393	8.368	7.896	8.045	2.523	0.586
	483	8.425	8.399	7.976	8.101	2.5	0.649
	484	8.631	8.608	8.052	8.239	3.602	0.588
	485	8.602	8.576	8.017	8.198	2.788	0.813
	486	8.24	8.22	7.692	7.856	3.321	0.655
	487	8.832	8.809	8.185	8.402	2.793	0.694
	488	8.432	8.406	7.946	8.079	3.931	1.157
	489	8.421	8.396	7.881	8.041	2.975	1.077
	490	8.247	8.221	7.727	7.877	3.671	0.917
	491	8.406	8.38	7.805	7.993	2.732	0.879
	492	8.234	8.216	7.621	7.819	3.308	1.238
	493	7.923	7.904	7.353	7.525	3.186	0.756
	494	8.244	8.218	7.749	7.889	2.817	0.746
	495	8.535	8.517	7.99	8.153	3.418	0.638
	496	8.615	8.593	8.011	8.203	3.329	0.491
	497	8.556	8.535	7.916	8.117	3.245	0.852
	498	8.657	8.636	8.083	8.253	3.194	0.491
	499	8.716	8.693	8.054	8.267	4.184	1.117
	500	8.773	8.753	8.116	8.33	4.104	1.142
	501	8.833	8.812	8.144	8.374	2.528	0.7
	502	8.968	8.946	8.238	8.487	3.168	0.825
	503	8.745	8.722	8.061	8.294	2.649	0.663
	504	8.744	8.723	8.037	8.271	2.975	0.79
	505	8.397	8.372	7.732	7.943	4.305	0.723
	506	8.42	8.4	7.75	7.968	3.598	0.621
	507	8.491	8.468	7.804	8.026	3.616	1.128
	508	8.536	8.515	7.859	8.08	2.391	0.765
	509	8.51	8.491	7.841	8.06	3.309	1.006
	510	8.829	8.804	8.198	8.409	3.512	0.649
	511	8.991	8.967	8.367	8.571	2.976	0.695
	512	8.663	8.644	7.93	8.189	3.138	0.971
	513	8.55	8.528	7.903	8.11	4.169	1.133
	514	8.674	8.656	7.994	8.219	3.941	1.102
	515	8.744	8.723	8.037	8.277	3.665	1.149
	516	8.681	8.661	7.971	8.207	3.675	0.756
	517	8.622	8.606	7.963	8.181	3.65	0.72
	518	8.534	8.518	7.933	8.127	4.229	0.946
	519	8.682	8.662	8.116	8.288	3.966	0.862
	520	8.652	8.63	8.049	8.231	4.082	0.656
	521	8.989	8.972	8.275	8.524	4.161	0.698
	522	8.918	8.9	8.25	8.473	3.959	0.678
	523	8.853	8.838	8.175	8.402	3.19	0.651
	524	8.781	8.762	8.09	8.316	3.19	0.701
	525	8.842	8.821	8.115	8.356	2.831	0.62
	526	8.944	8.931	8.226	8.48	2.718	0.584
	527	8.574	8.558	7.946	8.156	3.385	0.525
	528	8.472	8.455	7.873	8.059	2.8	0.603
	529	8.339	8.332	7.708	7.918	3.335	0.708
	530	8.596	8.585	7.948	8.165	3.032	0.643
	531	9.068	9.053	8.453	8.656	3.221	0.717
	532	8.589	8.573	8.036	8.209	3.554	0.804
	533	8.917	8.903	8.309	8.506	2.636	0.652
	534	8.773	8.758	8.167	8.365	3.075	0.623
	535	8.443	8.421	8.015	8.117	2.84	0.621
	536	8.543	8.524	8.082	8.209	3.62	0.928
	537	8.62	8.601	8.19	8.299	3.025	0.539
	538	8.294	8.271	7.867	7.972	2.562	0.57
	539	8.436	8.412	8.028	8.132	2.468	0.556
	540	8.965	8.945	8.415	8.6	2.446	0.628
	541	8.746	8.729	8.184	8.368	2.892	0.645
	542	8.74	8.72	8.322	8.435	2.954	0.712
	543	8.968	8.95	8.44	8.6	3.569	1.414
	544	9.007	8.987	8.486	8.646	2.681	0.506
	545	8.987	8.973	8.425	8.603	3.228	1.119
	546	8.99	8.975	8.432	8.61	2.95	0.559
	547	9.29	9.274	8.768	8.934	2.393	0.85
	548	9.064	9.048	8.569	8.714	2.36	0.976
	549	8.816	8.799	8.318	8.471	2.578	0.874
	550	8.462	8.443	8.052	8.146	2.688	0.719
	551	8.596	8.578	8.17	8.277	2.518	0.65
	552	8.447	8.426	7.964	8.094	2.928	0.714
	553	8.719	8.704	8.22	8.369	2.574	1.015
	554	8.729	8.708	8.059	8.281	3.041	1.062
	555	8.568	8.549	8.061	8.202	2.581	0.852
	556	8.998	8.98	8.403	8.595	1.904	0.781
	557	8.948	8.935	8.317	8.525	2.431	0.503
	558	9.003	8.995	8.43	8.614	2.76	0.841
	559	9.208	9.193	8.57	8.787	2.812	0.696
	560	8.909	8.897	8.367	8.532	2.89	0.615
	561	9.094	9.076	8.509	8.699	2.493	0.692
	562	9.218	9.204	8.48	8.747	3.589	0.952
	563	8.991	8.969	8.272	8.517	5.476	1.188
	564	9.045	9.031	8.409	8.622	2.715	0.649
	565	8.855	8.838	8.241	8.438	3.382	0.825
	566	9.156	9.143	8.515	8.734	2.544	0.786
	567	8.977	8.959	8.252	8.495	3.161	1.156
	568	9.019	9.005	8.301	8.546	3.029	0.663
	569	9.023	9.011	8.272	8.535	2.395	0.6
	570	8.823	8.812	8.16	8.381	3.014	0.649
	571	8.754	8.743	8.026	8.269	2.61	0.561
	572	8.719	8.712	7.927	8.203	2.607	0.6
	573	8.624	8.616	8.016	8.209	2.886	0.712
	574	8.524	8.518	7.96	8.123	1.979	0.671
	575	8.847	8.838	8.252	8.441	1.824	0.695
	576	8.791	8.78	8.21	8.38	2.023	0.699
	577	8.871	8.864	8.244	8.441	2.051	0.661
	578	8.884	8.869	8.195	8.411	2.085	0.668
	579	9.134	9.12	8.434	8.67	1.897	0.668
	580	9.165	9.146	8.402	8.668	2.404	0.818
	581	9.126	9.109	8.387	8.646	2.839	0.941
	582	9.144	9.127	8.543	8.738	2.219	0.871
	583	9.048	9.03	8.462	8.649	2.671	1.373
	584	8.964	8.946	8.416	8.582	2.883	0.988
	585	9.182	9.162	8.581	8.772	2.381	0.584
	586	8.774	8.759	8.27	8.412	2.836	0.716
	587	9.078	9.064	8.552	8.702	2.082	0.645
	588	8.863	8.85	8.338	8.494	2.151	0.81
	589	8.945	8.927	8.357	8.54	2.528	0.775
	590	9.163	9.144	8.582	8.766	2.161	0.853
	591	9.056	9.042	8.395	8.617	2.67	0.712
	592	8.919	8.902	8.306	8.503	2.334	0.736
	593	9.273	9.264	8.598	8.834	2.564	1.219
	594	9.239	9.227	8.612	8.824	2.127	0.599
	595	9.283	9.27	8.647	8.87	2.511	0.974
	596	9.316	9.304	8.729	8.928	2.455	1.081
	597	9.132	9.113	8.579	8.754	2.457	1.001
	598	9.042	9.022	8.503	8.68	2.803	0.734
	599	9.104	9.085	8.504	8.708	3.185	1.053
	600	9.11	9.091	8.594	8.763	2.356	0.747
	601	8.797	8.779	8.248	8.419	1.998	0.79
	602	9.341	9.324	8.758	8.953	2.797	0.828
	603	9.098	9.086	8.408	8.647	2.738	0.82
	604	9.23	9.221	8.43	8.725	2.207	0.691
	605	8.893	8.884	8.195	8.441	3.173	0.958
	606	8.782	8.768	8.141	8.351	2.717	0.769
	607	8.401	8.378	7.864	8.021	2.885	0.914
	608	8.976	8.957	8.415	8.585	2.691	1.036
	609	9.009	8.992	8.442	8.617	2.509	0.946
	610	8.652	8.635	8.076	8.25	2.925	1.23
	611	8.999	8.982	8.365	8.569	2.989	1.384
	612	9.189	9.169	8.544	8.758	3.173	1.34
	613	9.033	9.018	8.423	8.62	2.818	1.273
	614	9.06	9.051	8.346	8.596	2.93	1.334
	615	9.098	9.086	8.463	8.675	2.014	0.525
	616	9.616	9.6	8.946	9.182	2.214	0.592
	617	9.022	9.009	8.396	8.601	2.676	0.769
	618	8.933	8.917	8.339	8.529	2.511	0.673
	619	9.296	9.277	8.759	8.919	2.241	0.888
	620	8.892	8.874	8.414	8.533	1.909	0.724
	621	8.686	8.665	8.201	8.328	2.194	0.697
	622	9.338	9.321	8.675	8.898	1.875	0.685
	623	9.276	9.261	8.595	8.828	1.839	0.6
	624	9.216	9.201	8.558	8.768	2.194	0.69
	625	9.228	9.216	8.525	8.76	1.792	0.591
	626	9.117	9.104	8.432	8.653	1.63	0.597
	627	9.154	9.14	8.444	8.681	2.24	0.56
	628	8.974	8.958	8.336	8.531	1.834	0.76
	629	8.998	8.984	8.362	8.565	1.789	0.33
	630	9.173	9.163	8.514	8.733	1.852	0.445
	631	9.336	9.319	8.702	8.919	2.352	0.622
	632	9.172	9.155	8.525	8.745	2.887	0.788
	633	9.075	9.064	8.396	8.628	2.775	0.566
	634	9.246	9.23	8.586	8.818	2.486	0.686
	635	9.11	9.088	8.389	8.641	2.937	0.654
	636	9.19	9.173	8.52	8.747	2.94	0.657
	637	9.251	9.237	8.593	8.818	2.313	0.451
	638	8.803	8.782	8.219	8.401	2.859	0.643
	639	8.78	8.765	8.176	8.371	2.257	0.517
	640	8.697	8.676	8.109	8.299	2.737	0.565
	641	9.01	8.994	8.461	8.639	2.09	0.64
	642	8.986	8.973	8.355	8.574	3.061	0.893
	643	8.992	8.98	8.33	8.563	3.272	0.876
	644	9.215	9.198	8.59	8.806	2.195	0.43
	645	9.412	9.391	8.749	8.979	2.473	0.581
	646	9.387	9.373	8.736	8.967	2.581	0.6
	647	9.462	9.448	8.862	9.066	2.81	0.777
	648	9.605	9.59	8.963	9.19	2.897	0.65
	649	9.579	9.566	8.9	9.145	3.014	0.842
	650	9.48	9.473	8.777	9.042	3.133	0.65
	651	9.317	9.304	8.697	8.916	2.802	0.627
	652	9.17	9.152	8.596	8.787	1.886	0.761
	653	9.314	9.297	8.748	8.943	2.862	0.991
	654	9.214	9.194	8.725	8.878	3.71	1.328
	655	9.197	9.182	8.624	8.823	3.103	1.534
	656	9.293	9.275	8.764	8.941	2.844	0.933
	657	9.508	9.494	8.85	9.086	3.015	1.503
	658	9.168	9.158	8.597	8.788	3.344	1.731
	659	9.543	9.529	8.944	9.151	3.524	2.022
	660	9.419	9.405	8.817	9.012	3.739	2
	661	9.29	9.283	8.61	8.848	3.515	1.878
	662	9.34	9.324	8.754	8.948	3.617	1.821
	663	9.028	9.02	8.402	8.607	3.281	1.628
	664	9.312	9.297	8.732	8.928	3.128	0.755
	665	9.266	9.254	8.695	8.891	3.079	0.758
	666	9.489	9.475	8.857	9.078	2.467	0.945
	667	9.473	9.46	8.797	9.036	2.896	1.567
	668	9.281	9.269	8.622	8.865	2.95	0.686
	669	9.315	9.304	8.649	8.891	3.245	0.804
	670	9.253	9.237	8.595	8.826	2.655	1.068
	671	9.088	9.077	8.381	8.636	3.249	1.25
	672	9.334	9.316	8.67	8.905	3.775	1.649
	673	9.178	9.165	8.448	8.714	3.146	1.161
	674	9.286	9.277	8.61	8.856	2.501	0.737
	675	9.354	9.345	8.698	8.934	2.951	0.948
	676	9.484	9.47	8.732	9.007	2.485	1.027
	677	9.132	9.114	8.431	8.681	2.443	0.693
	678	9.416	9.402	8.749	8.983	2.275	0.53
	679	9.493	9.484	8.763	9.03	2.283	0.861
	680	9.561	9.545	8.907	9.14	3.864	1.78
	681	9.57	9.557	9	9.197	3.158	1.207
	682	9.199	9.183	8.652	8.833	3.238	1.638
	683	8.976	8.96	8.431	8.604	2.126	0.496
	684	9.08	9.065	8.46	8.675	2.613	1.064
	685	9.048	9.035	8.479	8.674	2.397	1.109
	686	9.217	9.2	8.601	8.813	2.585	0.871
	687	9.21	9.199	8.506	8.757	2.477	0.833
	688	8.947	8.935	8.255	8.499	3.503	1.354
	689	8.93	8.916	8.275	8.501	3.912	1.494
	690	8.792	8.774	8.182	8.381	3.943	1.562
	691	8.896	8.881	8.249	8.468	3.046	1.336
	692	9.52	9.505	8.804	9.064	2.474	1.08
	693	9.211	9.198	8.499	8.758	2.159	0.768
	694	8.821	8.803	8.142	8.374	2.263	0.729
	695	9.098	9.078	8.482	8.689	2.23	0.901
	696	8.789	8.773	8.265	8.42	2.237	0.775
	697	8.888	8.869	8.295	8.481	1.912	0.714
	698	9.021	9.002	8.383	8.587	2.495	0.74
	699	8.916	8.895	8.265	8.479	2.664	1.25
	700	8.922	8.905	8.265	8.481	2.615	0.793
	701	8.651	8.636	8.048	8.239	2.53	0.783
	702	8.704	8.685	8.157	8.31	2.534	0.699
	703	8.961	8.946	8.314	8.527	2.348	0.701
	704	8.724	8.704	8.091	8.301	2.655	1.244
	705	8.596	8.574	8.075	8.228	2.811	0.82
	706	8.753	8.737	8.174	8.363	2.901	0.694
	707	8.742	8.724	8.166	8.355	2.91	0.836
	708	8.826	8.811	8.185	8.405	2.252	0.65
	709	8.93	8.906	8.294	8.505	2.236	0.684
	710	9.04	9.022	8.443	8.638	2.055	0.789
	711	8.789	8.776	8.229	8.41	2.211	1.006
	712	8.232	8.214	7.721	7.876	2.817	0.815
	713	8.418	8.396	7.923	8.065	2.81	1.227
	714	8.05	8.03	7.618	7.728	2.16	0.665
	715	7.773	7.754	7.34	7.442	3.219	1.041
	716	7.659	7.635	7.313	7.372	2.291	0.619
	717	7.415	7.396	7.148	7.181	2.378	0.678
	718	7.427	7.402	7.155	7.191	2.601	0.822
	719	7.532	7.51	7.294	7.315	2.954	0.96
	720	7.576	7.553	7.346	7.364	2.719	1.065
	721	7.74	7.715	7.494	7.527	2.556	0.801
	722	7.063	7.037	7.037	6.954	2.772	0.873
	723	7.27	7.244	7.339	7.222	3.045	0.906
	724	7.073	7.044	7.159	7.035	3.322	0.961
	725	7.377	7.351	7.287	7.246	3.115	0.897
	726	7.178	7.154	7.115	7.064	3.484	0.756
	727	6.913	6.887	6.895	6.812	3.265	0.733
	728	7.622	7.602	7.442	7.443	2.596	0.742
	729	7.422	7.401	7.311	7.274	2.68	0.932
	730	7	6.972	7.023	6.912	2.555	0.98
	731	7.018	6.997	6.977	6.9	2.661	1.3
	732	7.123	7.101	7.054	6.988	3.291	1.654
	733	6.885	6.862	6.875	6.785	2.606	0.987
	734	6.826	6.804	6.844	6.74	2.105	0.621
	735	6.72	6.694	6.713	6.61	2.045	0.631
	736	6.804	6.777	6.892	6.748	2.182	0.948
	737	7.051	7.026	7.083	6.973	1.912	0.775
	738	7.172	7.153	7.164	7.078	2.834	1.597
	739	7.192	7.173	7.117	7.063	2.738	1.484
	740	7.64	7.619	7.483	7.477	3.605	1.9
	741	7.622	7.604	7.41	7.428	2.622	1.359
	742	7.56	7.539	7.361	7.377	2.469	1.404
	743	7.536	7.515	7.266	7.309	2.413	0.765
	744	7.813	7.79	7.595	7.615	1.859	0.672
	745	7.825	7.803	7.725	7.696	1.61	0.681
	746	7.804	7.782	7.668	7.652	1.802	0.492
	747	7.596	7.572	7.35	7.387	2.264	0.782
	748	7.671	7.648	7.475	7.483	1.977	0.629
	749	7.632	7.612	7.482	7.47	2.263	0.62
	750	7.252	7.227	7.073	7.063	1.638	0.813
	751	7.711	7.685	7.545	7.542	2.1	0.964
	752	7.59	7.57	7.511	7.468	2.383	1.295
	753	7.538	7.516	7.383	7.371	3.184	0.996
	754	7.253	7.229	7.105	7.085	2.41	0.819
	755	7.56	7.535	7.398	7.388	2.491	0.998
	756	7.308	7.282	7.218	7.168	2.186	0.639
	757	7.458	7.43	7.354	7.313	2.29	0.678
	758	7.229	7.2	7.161	7.097	2.669	0.713
	759	7.037	7.01	7.009	6.93	1.672	0.752
	760	7.364	7.339	7.213	7.194	2.135	0.63
	761	7.52	7.499	7.293	7.308	2.271	1.029
	762	7.517	7.495	7.387	7.36	2.031	0.623
	763	7.716	7.695	7.516	7.532	2.417	0.752
	764	7.331	7.304	7.117	7.122	1.914	0.667
	765	7.62	7.598	7.396	7.416	2.322	0.864
	766	7.925	7.905	7.705	7.73	1.941	0.782
	767	8.051	8.034	7.824	7.858	2.309	0.817
	768	7.679	7.657	7.478	7.496	2.587	1.259
	769	7.541	7.52	7.398	7.383	1.848	0.697
	770	7.822	7.799	7.613	7.63	2.094	0.601
	771	7.363	7.338	7.225	7.197	1.877	0.555
	772	7.487	7.464	7.31	7.305	2.163	0.792
	773	7.432	7.408	7.349	7.304	1.963	0.789
	774	7.442	7.419	7.341	7.301	2.575	1.313
	775	7.813	7.794	7.672	7.66	2.17	0.986
	776	7.434	7.41	7.303	7.273	2.723	1.227
	777	7.508	7.487	7.377	7.348	3.411	1.581
	778	7.319	7.294	7.176	7.147	2.478	1.177
	779	7.361	7.336	7.275	7.218	2.461	1.012
	780	7.815	7.794	7.684	7.667	2.222	0.848
	781	7.481	7.457	7.329	7.304	2.515	1.038
	782	7.738	7.715	7.628	7.599	2.516	1.069
	783	7.648	7.625	7.49	7.474	2.377	1.163
	784	7.468	7.443	7.338	7.31	2.633	0.916
	785	7.604	7.577	7.469	7.44	3.405	1.414
	786	7.551	7.529	7.314	7.338	3.01	1.45
	787	7.556	7.529	7.41	7.386	3.845	1.844
	788	7.862	7.835	7.711	7.693	3.734	1.535
	789	7.606	7.581	7.517	7.469	2.917	1.369
	790	7.743	7.715	7.547	7.541	3.876	1.542
	791	7.839	7.811	7.633	7.632	3.988	1.521
	792	7.492	7.47	7.316	7.301	3.407	1.592
	793	7.406	7.38	7.296	7.256	3.659	1.801
	794	7.595	7.573	7.509	7.462	3.396	1.979
	795	7.663	7.641	7.595	7.543	3.744	1.723
	796	7.525	7.498	7.472	7.401	4.548	1.472
	797	7.949	7.923	7.784	7.778	3.468	1.692
	798	7.527	7.502	7.361	7.35	3.595	1.146
	799	7.458	7.432	7.265	7.259	3.456	1.374
	800	7.523	7.505	7.371	7.358	2.506	1.121
	801	7.616	7.592	7.435	7.435	3.245	1.491
	802	7.257	7.242	7.041	7.051	3.488	1.861
	803	7.313	7.289	7.104	7.105	2.789	1.557
	804	7.262	7.237	7.098	7.074	3.838	1.794
	805	7.567	7.54	7.414	7.392	4.042	1.817
	806	7.528	7.496	7.333	7.331	4.011	1.808
	807	7.45	7.428	7.292	7.277	3.597	1.751
	808	7.57	7.545	7.302	7.337	4.169	1.959
	809	7.696	7.676	7.458	7.485	3.82	1.778
	810	7.665	7.646	7.457	7.469	3.246	1.6
	811	7.626	7.602	7.454	7.444	3.722	1.684
	812	7.677	7.646	7.499	7.49	3.267	1.609
	813	7.37	7.347	7.268	7.227	4.009	1.806
	814	7.426	7.403	7.277	7.256	4.083	1.967
	815	7.549	7.525	7.381	7.368	3.907	1.765
	816	7.475	7.45	7.356	7.317	4.415	2.205
	817	7.514	7.484	7.399	7.354	4.512	2.267
	818	7.658	7.636	7.502	7.482	5.001	2.499
	819	7.163	7.133	7.102	7.028	4.207	2.348
	820	7.479	7.454	7.393	7.349	4.455	2.277
	821	7.666	7.642	7.537	7.513	4.588	2.071
	822	7.522	7.502	7.358	7.34	4.615	2.178
	823	7.105	7.081	6.958	6.926	4.825	2.166
	824	7.283	7.26	7.168	7.131	4.933	2.126
	825	7.362	7.34	7.252	7.213	4.547	2.173
	826	7.539	7.521	7.356	7.36	4.41	2.242
	827	7.606	7.581	7.481	7.451	4.462	2.14
	828	7.561	7.536	7.458	7.42	4.366	2.284
	829	7.459	7.433	7.277	7.269	4.728	2.263
	830	7.477	7.449	7.304	7.29	4.584	2.262
	831	7.464	7.44	7.274	7.27	4.312	2.15
	832	7.582	7.559	7.407	7.401	4.403	2.315
	833	7.744	7.721	7.527	7.545	3.98	2.233
	834	7.772	7.745	7.658	7.627	4.333	2.399
	835	7.557	7.527	7.544	7.462	4.142	2.309
	836	7.745	7.721	7.75	7.665	3.762	2.344
	837	7.693	7.67	7.627	7.575	4.02	2.342
	838	7.777	7.749	7.713	7.656	4.562	2.297
	839	7.601	7.576	7.519	7.462	4.374	2.15
	840	7.72	7.696	7.641	7.59	4.195	2.453
	841	7.696	7.669	7.524	7.514	4.296	2.51
	842	7.807	7.785	7.695	7.669	4.553	2.389
	843	7.968	7.943	7.862	7.835	4.39	2.507
	844	8.26	8.24	8.02	8.067	4.392	2.241
	845	7.948	7.925	7.83	7.814	4.268	2.418
	846	7.684	7.66	7.585	7.549	4.224	2.293
	847	8.018	7.989	7.93	7.891	3.848	2.369
	848	7.705	7.683	7.673	7.61	4.243	2.197
	849	7.582	7.564	7.456	7.434	4.072	2.731
	850	7.829	7.804	7.711	7.684	4.099	2.374
	851	7.584	7.558	7.522	7.46	4.34	2.669
	852	7.792	7.766	7.68	7.643	4.444	2.261
	853	8.146	8.122	7.976	7.978	3.63	2.403
	854	7.933	7.907	7.83	7.793	4.057	2.366
	855	7.798	7.775	7.743	7.681	3.958	2.427
	856	8.085	8.066	7.964	7.941	4.264	2.536
	857	7.751	7.725	7.675	7.623	4.135	2.436
	858	7.52	7.497	7.518	7.427	4.006	2.624
	859	7.524	7.501	7.482	7.404	4.27	2.421
	860	7.723	7.702	7.702	7.626	3.97	2.569
	861	7.29	7.262	7.324	7.209	3.795	2.464
	862	7.199	7.168	7.179	7.08	4.102	2.49
	863	7.408	7.38	7.424	7.315	3.898	2.212
	864	7.425	7.397	7.406	7.313	3.552	2.11
	865	7.79	7.77	7.664	7.643	3.708	2.146
	866	7.626	7.601	7.503	7.469	3.966	2.166
	867	7.796	7.771	7.703	7.66	4.624	2.446
	868	7.678	7.655	7.563	7.53	3.669	2.181
	869	7.621	7.593	7.437	7.426	3.864	2.353
	870	7.552	7.52	7.43	7.392	3.714	2.08
	871	7.604	7.578	7.482	7.449	3.866	2.208
	872	7.561	7.532	7.466	7.416	3.87	2.213
	873	7.54	7.514	7.416	7.385	3.685	2.109
	874	7.539	7.512	7.426	7.388	3.979	2.046
	875	7.299	7.279	7.125	7.111	4.08	2.116
	876	7.506	7.483	7.41	7.371	3.989	2.032
	877	7.579	7.553	7.473	7.437	4.049	2.349
	878	7.665	7.638	7.605	7.55	3.809	2.266
	879	7.434	7.405	7.383	7.318	4.114	2.342
	880	7.616	7.588	7.513	7.47	3.981	2.376
	881	7.647	7.622	7.434	7.443	3.777	2.175
	882	7.61	7.58	7.658	7.545	4.238	2.407
	883	7.893	7.871	7.777	7.751	3.821	2.373
	884	7.577	7.55	7.456	7.424	3.863	2.301
	885	7.9	7.871	7.827	7.771	3.866	2.268
	886	7.765	7.738	7.621	7.603	3.911	1.726
	887	7.676	7.649	7.534	7.515	3.066	1.835
	888	7.557	7.53	7.452	7.411	3.959	2.321
	889	7.524	7.493	7.4	7.365	3.325	1.801
	890	7.659	7.632	7.562	7.518	3.513	1.973
	891	7.485	7.459	7.326	7.308	2.87	1.704
	892	7.405	7.376	7.271	7.243	3.009	1.221
	893	7.664	7.641	7.543	7.517	2.509	1.278
	894	7.248	7.219	7.144	7.088	3.248	1.555
	895	7.488	7.462	7.344	7.319	3.011	1.49
	896	7.606	7.58	7.475	7.445	2.773	1.608
	897	7.357	7.328	7.261	7.211	2.88	1.785
	898	7.62	7.592	7.458	7.443	3.233	1.829
	899	7.657	7.634	7.478	7.471	2.499	1.049
	900	7.685	7.659	7.581	7.539	2.393	0.846
	901	7.803	7.772	7.68	7.646	2.358	0.779
	902	7.683	7.652	7.615	7.558	2.391	0.973
	903	7.759	7.73	7.676	7.628	2.316	1.119
	904	8.013	7.981	7.973	7.907	2.583	1.132
	905	7.935	7.906	7.882	7.817	2.217	1.015
	906	7.876	7.845	7.744	7.709	3.2	1.873
	907	7.671	7.641	7.636	7.562	3.232	1.876
	908	7.576	7.542	7.547	7.469	3.373	1.881
	909	7.616	7.583	7.652	7.546	3.011	1.837
	910	7.746	7.718	7.763	7.676	3.218	1.896
	911	7.485	7.455	7.474	7.393	3.272	1.873
	912	7.541	7.51	7.574	7.471	3.476	2.121
	913	7.501	7.47	7.458	7.393	3.358	1.84
	914	7.592	7.559	7.485	7.435	3.731	1.966
	915	7.405	7.385	7.31	7.261	2.929	1.731
	916	7.552	7.523	7.519	7.442	3.914	1.97
	917	7.526	7.496	7.467	7.404	3.806	2.123
	918	7.503	7.474	7.373	7.344	3.143	2.012
	919	7.596	7.566	7.5	7.452	3.424	2.156
	920	7.675	7.645	7.586	7.536	3.087	1.89
	921	7.639	7.61	7.605	7.531	2.972	1.903
	922	7.679	7.644	7.649	7.573	3.528	1.839
	923	7.549	7.518	7.485	7.433	3.632	1.867
	924	7.374	7.339	7.349	7.267	3.479	1.857
	925	7.442	7.413	7.441	7.355	3.42	1.967
	926	7.505	7.474	7.479	7.413	3.845	1.952
	927	7.616	7.582	7.65	7.546	3.548	2.145
	928	7.622	7.598	7.645	7.551	3.515	1.974
	929	7.656	7.633	7.645	7.572	4.113	2.029
	930	7.64	7.614	7.607	7.538	3.692	1.641
	931	7.447	7.418	7.468	7.372	3.476	2.133
	932	7.508	7.478	7.55	7.443	3.582	2.014
	933	7.934	7.904	7.947	7.863	3.465	2.009
	934	7.93	7.898	8.007	7.891	3.289	2.116
	935	7.624	7.597	7.644	7.56	3.669	1.673
	936	7.76	7.728	7.748	7.672	4.335	1.858
	937	7.753	7.722	7.725	7.651	3.845	2.055
	938	7.323	7.294	7.331	7.232	3.099	1.918
	939	7.627	7.596	7.595	7.523	3.449	1.664
	940	7.6	7.574	7.469	7.451	3.311	1.723
	941	7.401	7.372	7.22	7.206	4.145	1.714
	942	7.598	7.57	7.587	7.499	3.571	1.754
	943	7.725	7.698	7.673	7.614	3.716	1.742
	944	7.754	7.724	7.703	7.642	3.731	1.987
	945	7.975	7.947	7.877	7.845	3.906	2.03
	946	7.945	7.916	7.891	7.837	3.477	2.086
	947	7.676	7.648	7.59	7.542	3.391	1.73
	948	7.528	7.501	7.518	7.439	3.358	1.955
	949	7.712	7.687	7.656	7.603	3.078	1.745
	950	7.779	7.756	7.72	7.672	3.922	2.091
	951	7.597	7.565	7.59	7.506	3.638	1.821
	952	7.508	7.483	7.437	7.38	3.488	2.035
	953	7.793	7.764	7.707	7.665	3.263	1.847
	954	7.673	7.648	7.616	7.56	3.159	1.913
	955	7.779	7.744	7.7	7.648	2.85	1.718
	956	7.919	7.885	7.851	7.797	2.913	1.773
	957	7.593	7.558	7.503	7.454	4	1.831
	958	7.416	7.385	7.334	7.275	3.68	1.896
	959	7.578	7.549	7.471	7.427	3.395	1.856
	960	7.371	7.336	7.263	7.208	3.342	1.661
	961	7.258	7.224	7.164	7.103	3.312	1.55
	962	7.495	7.469	7.391	7.348	3.827	2.049
	963	7.549	7.519	7.332	7.332	3.705	1.805
	964	7.309	7.278	7.18	7.14	4.006	1.986
	965	7.508	7.479	7.356	7.337	3.934	1.767
	966	7.36	7.333	7.257	7.205	3.528	1.901
	967	7.321	7.291	7.294	7.203	3.417	1.763
	968	7.282	7.25	7.273	7.174	3.494	1.896
	969	7.498	7.474	7.531	7.421	3.057	1.864
	970	7.281	7.253	7.355	7.223	3.397	1.73
	971	7.44	7.416	7.431	7.342	3.503	1.726
	972	7.514	7.48	7.493	7.405	3.333	1.94
	973	7.54	7.511	7.586	7.471	3.847	1.723
	974	7.95	7.919	7.963	7.881	3.503	1.822
	975	7.802	7.77	7.858	7.748	4.027	1.919
	976	7.884	7.855	7.92	7.83	3.995	1.768
	977	7.865	7.836	7.902	7.806	4.679	1.985
	978	7.87	7.844	7.887	7.802	3.505	1.985
	979	7.925	7.889	7.967	7.864	3.888	1.83
	980	8.1	8.073	8.182	8.068	3.259	1.964
	981	7.87	7.839	7.903	7.805	3.867	2.093
	982	8.064	8.035	8.131	8.026	3.675	1.825
	983	7.975	7.944	7.983	7.893	3.277	1.731
	984	7.894	7.863	7.844	7.779	3.982	1.857
	985	7.971	7.941	7.96	7.884	3.954	1.747
	986	7.968	7.944	7.927	7.865	3.604	1.852
	987	7.874	7.844	7.838	7.777	3.454	1.88
	988	7.937	7.91	7.881	7.825	3.408	1.841
	989	8.019	7.987	7.979	7.917	4.081	1.902
	990	7.896	7.871	7.881	7.813	3.716	1.888
	991	8.246	8.213	8.267	8.183	3.456	1.767
	992	7.836	7.8	7.891	7.779	3.507	1.6
	993	7.981	7.951	8.043	7.931	3.961	1.618
	994	7.862	7.832	7.882	7.791	3.978	1.791
	995	7.916	7.889	7.943	7.853	3.858	1.758
	996	7.925	7.898	7.996	7.885	4.183	1.708
	997	8.008	7.977	8.056	7.953	3.944	1.812
	998	8.091	8.066	8.132	8.035	3.519	1.746
	999	8.224	8.201	8.269	8.174	4.79	1.915
	1000	8.387	8.366	8.407	8.33	4.416	1.852

## Sheet: RMSD
frame#	OMP	OMP3	OMP19	OMP21
0	0	0	0	0
1	2.225	1.957	2.369	2.211
2	2.556	2.394	2.604	2.184
3	2.74	2.834	2.905	2.609
4	2.756	3.088	2.615	2.864
5	2.35	2.761	2.996	3.32
6	2.574	2.786	2.931	3.424
7	2.617	2.661	2.814	3.572
8	2.789	2.68	2.791	3.825
9	2.632	2.968	2.958	4.134
10	3.177	3.07	3.198	3.692
11	2.904	3.27	3.498	3.824
12	3.087	3.039	3.965	3.443
13	2.996	2.74	4.003	3.819
14	3.332	2.948	4.051	3.993
15	3.406	2.92	3.921	3.506
16	3.366	3.142	4.058	3.772
17	3.455	3.366	4.001	3.582
18	4.005	3.472	3.883	3.277
19	4.379	3.386	4.086	3.683
20	3.966	3.435	3.856	3.732
21	3.965	3.498	3.883	4.313
22	4.179	3.588	3.934	3.9
23	4.626	3.654	4.064	4.202
24	4.146	3.694	3.725	4.099
25	4.03	3.307	3.698	4.048
26	3.668	3.464	3.794	3.907
27	3.682	3.549	3.526	3.964
28	4.355	3.29	3.747	4.217
29	4.436	2.898	3.905	4.103
30	4.568	3.433	3.805	3.978
31	4.935	3.619	3.858	3.941
32	4.938	3.635	4.054	4.492
33	4.267	3.911	4.062	3.859
34	4.189	4.263	3.701	3.675
35	3.985	4.045	3.631	3.381
36	4.204	4.059	4.078	3.536
37	4.832	3.824	4.416	3.679
38	4.78	3.592	4.264	3.83
39	4.552	3.73	4.751	4.011
40	4.803	3.99	4.976	4.6
41	4.846	3.913	5.082	4.159
42	4.545	3.973	5.279	4.142
43	4.57	3.677	5.116	3.942
44	4.47	3.806	5.078	3.954
45	4.495	4.022	5.518	3.737
46	4.474	4.397	5.07	3.881
47	4.291	4.176	5.795	3.546
48	4.203	4.248	5.689	3.842
49	4.042	4.211	6.231	3.97
50	4.367	3.822	6.18	3.903
51	4.301	4.506	5.935	4.211
52	4.231	4.461	5.814	4.094
53	3.978	4.653	5.964	4.349
54	4.196	4.584	6.047	4.275
55	4.43	4.583	6.626	4.162
56	4.892	4.553	6.597	4.52
57	4.864	4.469	6.169	4.399
58	4.934	4.811	5.708	4.242
59	4.975	5.075	5.849	4.486
60	5.136	4.396	5.82	4.222
61	5.393	4.513	6.192	4.863
62	5.356	4.687	5.819	4.729
63	5.473	4.637	5.965	4.562
64	5.328	5.688	5.744	4.687
65	5.444	5.361	5.436	4.261
66	5.277	5.166	5.589	4.443
67	4.641	5.102	5.795	4.167
68	4.997	5.561	5.358	4.033
69	4.993	5.341	5.552	4.218
70	5.045	5.176	5.343	4.243
71	4.545	5.444	5.174	4.601
72	4.416	5.608	4.984	4.376
73	4.362	5.84	5.027	4.312
74	4.404	5.769	5.082	4.207
75	4.508	5.948	5.039	4.421
76	4.644	5.889	4.927	4.726
77	4.876	6.111	5.301	4.389
78	4.401	6.209	5.545	4.37
79	3.903	6.104	5.833	4.705
80	4.02	5.783	5.373	4.937
81	4.119	6.137	5.433	5.353
82	4.234	6.219	5.281	5.001
83	4.033	6.213	5.298	4.893
84	4.207	6.246	5.384	5.16
85	3.91	6.068	5.998	5.153
86	4.163	6.182	5.888	5.257
87	3.814	5.998	6.142	5.524
88	4.052	5.934	6.119	5.626
89	4.442	6.073	5.994	5.405
90	4.499	5.868	5.871	5.476
91	4.301	6.003	5.837	5.567
92	4.325	5.973	5.886	5.135
93	4.419	5.893	6.567	5.025
94	4.161	5.811	6.82	4.96
95	4.22	5.936	6.875	5.345
96	3.841	6.156	6.928	5.408
97	3.724	6.182	6.597	5.198
98	3.769	6.103	6.804	5.056
99	3.82	6.191	6.394	5.161
100	4.107	6.382	6.288	5.157
101	3.882	6.126	6.555	5.212
102	3.698	6.131	6.311	5.522
103	3.915	6.157	6.71	5.514
104	3.62	6.28	6.67	5.609
105	3.778	6.098	6.646	5.311
106	3.611	5.922	6.675	5.334
107	3.869	6.049	6.686	5.383
108	4.144	5.978	6.809	5.439
109	3.557	6.059	6.632	5.516
110	3.945	5.881	6.75	5.707
111	4.315	5.801	6.181	5.773
112	4.063	5.827	6.205	5.316
113	3.976	5.665	6.708	4.826
114	4.415	5.836	6.804	5.5
115	4.134	5.773	6.317	5.81
116	4.665	5.956	6.771	6.255
117	4.749	5.843	7.313	5.99
118	4.333	5.856	6.818	6.081
119	4.096	6.143	6.667	5.943
120	4.05	6.031	6.684	5.703
121	4.431	6.128	7.137	5.155
122	4.572	6.092	7.603	5.153
123	4.561	5.953	7.063	5.423
124	4.467	6.065	7.06	5.542
125	4.438	6.083	7.05	5.607
126	4.45	6.144	6.698	5.91
127	4.574	6.191	6.804	5.937
128	4.18	6.052	6.85	5.994
129	4.01	6.055	7.061	6.342
130	3.838	6.03	7.424	6.352
131	3.488	5.984	7.357	6.293
132	3.302	6.108	6.976	6.066
133	3.395	6.133	7.194	6.227
134	3.861	5.765	7.527	6.822
135	4.05	5.849	7.75	6.863
136	4.05	5.944	7.311	7.027
137	4.244	6.084	7.752	6.756
138	4.12	5.84	7.693	6.496
139	4.114	5.825	7.799	6.785
140	3.941	6.188	7.889	6.953
141	3.897	5.861	7.571	6.85
142	4.035	5.912	7.705	6.84
143	3.669	5.931	7.693	6.957
144	4.113	5.891	7.742	7.101
145	3.894	5.931	7.816	7.28
146	4.224	5.91	7.771	7.556
147	3.946	5.98	7.729	7.671
148	3.992	5.924	7.508	7.737
149	3.989	5.851	7.681	7.021
150	4.055	5.884	7.418	6.933
151	4.331	5.842	7.503	7.025
152	4.046	5.933	7.548	7.2
153	3.871	5.738	7.587	6.883
154	4.114	6.026	7.772	7.204
155	3.875	5.841	7.867	6.997
156	3.655	6.107	7.706	7.264
157	3.454	5.951	7.911	6.95
158	4.137	6.135	7.938	6.978
159	3.967	6.056	8.014	6.859
160	4.086	6.19	8.06	7.515
161	4.235	6.062	7.805	7.792
162	4.336	6.057	7.707	7.076
163	4.745	6.026	7.828	7.21
164	4.764	6.416	7.823	7.644
165	5.342	6.188	7.813	7.169
166	5.137	6.254	7.855	6.951
167	5.199	6.276	7.755	6.541
168	4.942	6.355	7.735	6.416
169	5.167	6.396	7.677	6.194
170	4.715	6.412	7.769	6.133
171	4.521	6.517	7.798	6.061
172	4.866	6.479	7.469	6.211
173	5.272	6.361	7.385	5.859
174	4.883	6.289	7.271	6.401
175	4.986	6.414	7.668	5.76
176	4.932	6.344	7.463	6.015
177	4.875	6.214	7.305	6.167
178	4.884	6.138	7.075	5.874
179	4.872	6.019	7.219	5.903
180	5.214	6.151	7.506	5.579
181	4.744	6.155	7.565	5.72
182	4.923	6.411	7.541	6.905
183	4.869	6.261	7.471	6.578
184	4.87	6.192	7.88	6.208
185	5.007	6.342	7.673	5.72
186	4.941	6.411	7.785	5.677
187	4.932	6.449	7.767	5.285
188	5.183	6.463	7.739	5.666
189	5.564	6.352	7.927	5.362
190	5.614	6.302	8.012	5.774
191	5.331	6.189	7.82	6
192	5.088	6.216	7.643	6.045
193	5.63	6.112	7.895	6.214
194	5.28	6.325	7.802	6.633
195	5.415	6.398	7.9	6.482
196	5.638	6.266	7.848	7.125
197	5.736	6.335	7.942	7.249
198	5.352	6.302	7.991	7.57
199	5.33	6.403	7.761	7.447
200	5.543	6.582	7.735	7.807
201	5.975	6.409	7.815	7.75
202	6.126	6.384	7.606	7.661
203	5.97	6.281	7.495	7.876
204	6.599	6.435	7.718	7.433
205	6.177	6.194	7.779	8.162
206	6.367	6.269	7.779	8.039
207	5.935	6.39	7.925	7.57
208	6.023	6.283	7.922	7.67
209	5.891	6.516	7.785	7.394
210	5.608	6.227	7.713	7.591
211	5.776	6.093	7.495	7.452
212	5.92	6.203	7.595	7.313
213	5.86	6.347	7.642	7.068
214	6.68	6.223	7.611	6.815
215	6.814	6.227	7.83	6.447
216	6.6	6.239	8.082	5.959
217	6.365	6.197	7.945	6.089
218	6.325	6.303	7.883	5.934
219	6.194	6.342	7.64	5.673
220	6.088	6.196	7.803	5.673
221	6.291	6.168	7.969	5.411
222	5.785	6.315	8.107	5.464
223	5.522	6.263	7.816	5.653
224	5.949	6.383	7.942	5.853
225	6.401	6.303	7.754	6.006
226	6.297	6.233	7.84	6.328
227	6.23	6.093	7.921	6.343
228	5.292	6.099	7.954	6.077
229	5.665	6.326	7.539	5.642
230	5.571	6.137	7.647	5.629
231	5.456	6.172	7.684	5.367
232	5.578	6.096	7.771	5.711
233	5.521	6.37	7.65	5.842
234	5.38	6.391	7.523	5.822
235	5.546	6.236	7.916	5.932
236	5.725	6.451	7.769	6.136
237	5.696	6.274	7.868	5.785
238	5.642	6.447	7.702	6.233
239	5.346	6.488	7.583	6.315
240	5.248	6.607	7.822	6.443
241	5.728	6.613	7.826	6.42
242	5.623	6.626	8.089	5.919
243	5.334	6.664	7.649	6.201
244	5.724	6.602	7.64	5.868
245	5.567	6.409	7.884	6.002
246	5.023	6.623	7.651	5.856
247	5.193	6.893	7.654	6.022
248	5.243	6.617	7.606	6.06
249	5.129	6.629	7.621	5.909
250	4.704	6.457	7.741	6.311
251	4.58	6.811	7.802	6.246
252	4.733	6.43	7.833	6.396
253	4.86	6.782	7.827	6.437
254	5.122	6.805	7.849	6.075
255	5.026	6.854	7.974	6.123
256	4.684	6.74	7.78	5.642
257	4.883	6.653	7.985	5.742
258	5.024	6.723	7.833	5.583
259	4.999	6.684	7.81	5.524
260	5.23	6.625	7.799	5.865
261	5.261	6.385	7.606	5.78
262	5.287	6.773	7.872	5.568
263	4.967	6.904	7.534	5.317
264	4.828	6.819	7.804	5.625
265	4.849	7.17	7.563	5.632
266	4.492	7.158	7.482	5.203
267	4.831	6.708	7.741	5.749
268	4.558	6.683	7.76	5.52
269	4.642	7.013	8.127	5.077
270	4.435	6.989	8.126	4.951
271	4.917	7.035	8.188	5.117
272	4.911	6.894	7.718	4.996
273	5.13	6.912	7.631	5.504
274	4.529	6.702	7.681	5.184
275	4.727	6.915	7.575	4.913
276	4.864	6.876	7.592	5.753
277	4.715	6.761	7.542	5.827
278	4.536	6.619	7.508	5.437
279	4.892	6.637	7.455	5.399
280	4.543	7.049	7.597	6.171
281	4.581	6.854	7.59	6.276
282	4.447	6.798	7.605	6.196
283	4.875	6.696	7.612	6.031
284	4.934	6.729	7.512	6.336
285	5.132	6.504	7.635	6.598
286	4.771	6.523	7.564	6.689
287	4.91	6.7	7.675	6.917
288	4.616	6.903	7.842	6.569
289	4.55	6.995	7.901	6.558
290	4.604	6.594	8.027	6.787
291	4.698	6.742	7.722	6.836
292	4.73	6.772	8.024	6.36
293	4.561	6.769	7.68	6.751
294	4.603	6.626	7.667	6.793
295	4.38	6.599	7.626	6.181
296	4.603	6.596	7.618	6.316
297	4.544	6.752	7.846	6.491
298	4.859	6.662	7.817	6.639
299	4.87	6.668	7.742	6.343
300	5.003	6.379	7.714	6.337
301	4.953	6.45	8.125	6.264
302	4.923	6.495	8.096	6.337
303	4.972	6.431	7.925	6.646
304	5.1	6.572	7.847	6.574
305	4.894	6.582	7.796	6.504
306	4.663	6.56	7.85	6.755
307	4.759	6.61	7.758	6.421
308	4.989	6.484	7.866	6.534
309	4.903	6.499	7.496	5.865
310	4.703	6.754	7.852	6.059
311	4.861	6.594	7.746	6.409
312	4.797	6.56	7.721	6.28
313	4.964	6.786	7.76	6.224
314	4.617	6.682	7.862	6.517
315	4.59	6.86	8.014	6.788
316	4.961	6.933	7.695	6.513
317	4.888	6.985	7.54	6.526
318	4.732	7.275	7.947	6.773
319	4.963	7.52	7.746	6.794
320	4.459	7.339	7.608	6.621
321	4.833	7.25	7.842	7.231
322	5.364	7.541	7.791	7.474
323	4.774	7.163	8.108	7.494
324	4.945	7.115	7.734	7.433
325	4.452	7.387	7.929	6.8
326	4.873	7.267	7.858	6.635
327	4.776	7.336	7.943	6.043
328	4.372	6.867	7.834	6.672
329	4.38	7.161	7.827	6.806
330	4.294	7.228	7.91	6.646
331	4.365	7.369	7.629	6.923
332	4.591	7.184	7.604	7.234
333	4.905	6.806	7.618	6.908
334	4.805	7.322	7.841	6.684
335	4.815	7.474	7.662	6.909
336	4.991	7.076	7.63	7.373
337	4.954	7.524	7.474	6.964
338	4.731	7.415	7.846	7.01
339	4.643	7.454	7.718	6.875
340	4.507	7.291	7.745	7.212
341	4.344	6.939	7.684	6.796
342	4.824	7.407	7.797	6.542
343	4.603	7.345	7.721	6.316
344	4.555	7.437	8.007	6.31
345	4.537	7.202	7.927	6.234
346	4.595	7.2	8.113	6.914
347	4.299	7.152	8.063	6.915
348	4.479	7.142	8.006	6.953
349	4.416	7.236	7.963	6.87
350	4.591	6.985	8.003	7.15
351	4.686	7.273	7.985	6.844
352	4.574	7.59	8.041	6.97
353	4.326	7.494	7.883	6.459
354	4.491	7.117	7.923	6.832
355	4.8	6.921	8.051	6.99
356	4.686	7.03	7.96	7.537
357	5.096	6.764	8.21	7.154
358	4.803	6.8	7.852	7.457
359	5.068	6.7	7.957	7.448
360	4.927	6.777	8.11	7.654
361	4.823	7.113	8.011	8.232
362	4.829	6.806	8.132	8.175
363	4.842	6.864	7.939	7.881
364	4.972	7.297	7.878	7.821
365	4.848	7.217	7.779	7.585
366	4.945	7.142	7.773	7.332
367	4.825	7.392	7.84	7.327
368	4.672	7.302	7.569	7.687
369	4.494	7.53	7.73	7.76
370	4.7	7.021	7.7	7.85
371	4.614	7.047	7.738	7.924
372	4.54	7.428	7.731	8.129
373	4.667	7.197	7.703	8.353
374	4.436	7.183	7.631	8.491
375	4.371	7.049	7.823	7.931
376	4.584	6.767	7.98	8.002
377	4.428	6.865	7.644	8.16
378	4.231	6.787	7.925	7.974
379	4.396	6.899	7.839	8.005
380	4.283	6.51	8.042	7.855
381	4.447	6.728	8.023	7.877
382	4.184	6.74	7.925	8.022
383	4.244	6.608	7.754	8.116
384	4.291	6.814	7.88	7.933
385	3.91	6.851	8	8.193
386	4.291	6.684	7.801	8.567
387	4.434	6.78	8.254	8.265
388	4.493	7.228	8.228	7.677
389	4.411	7.259	8.322	7.784
390	4.61	7.149	8.031	7.669
391	4.455	7.218	8.195	7.119
392	4.232	7.173	7.757	6.954
393	4.537	7.408	7.914	7.267
394	4.564	7.088	7.682	7.438
395	4.432	7.398	7.846	7.487
396	4.332	7.209	7.661	7.503
397	4.463	6.848	7.791	7.485
398	4.702	6.872	7.736	7.785
399	4.819	6.957	7.779	7.896
400	4.814	6.81	7.664	7.93
401	4.727	6.821	7.757	7.595
402	4.611	7.147	7.926	7.901
403	4.501	6.568	7.902	7.955
404	4.673	6.707	8.129	8.329
405	4.478	6.641	8.075	7.995
406	4.54	6.55	7.92	8.491
407	4.813	6.698	7.825	8.443
408	4.823	6.7	7.716	8.346
409	4.487	6.712	7.599	8.41
410	4.56	6.87	7.816	8.206
411	4.022	6.897	7.851	8.058
412	4.303	6.992	8.036	7.844
413	4.328	7.032	7.997	7.994
414	4.361	7.089	7.802	7.759
415	4.568	6.854	8.017	7.684
416	4.501	6.9	7.828	7.767
417	4.688	6.83	7.767	8.235
418	4.728	7.018	7.558	8.109
419	4.412	7.197	7.689	8.215
420	4.621	6.926	8.122	7.429
421	4.858	6.447	7.685	7.523
422	4.963	6.8	7.458	7.864
423	4.637	6.84	7.708	7.697
424	4.233	7.008	7.865	7.474
425	4.476	7.369	7.967	7.248
426	4.51	7.145	8.005	7.079
427	4.48	6.853	7.862	7.668
428	4.596	7.104	7.893	7.74
429	4.635	7.321	8.012	7.586
430	4.672	7.171	8.151	7.964
431	4.597	7.002	8.238	7.619
432	4.588	7.106	8.279	8.21
433	4.951	6.731	8.079	8.303
434	5.168	7.114	8.132	8.625
435	4.95	7.224	7.793	8.376
436	5.094	7.076	8.103	8.419
437	4.996	7.092	7.81	8.511
438	5.009	7.178	8.183	8.467
439	5.155	7.105	8.136	8.523
440	5.399	7.298	8.148	8.353
441	5.319	7.42	8.184	8.364
442	5.109	7.293	8.251	7.936
443	5.275	7.086	8.184	7.866
444	4.773	7.277	8.386	8.424
445	4.992	6.89	8.352	8.359
446	5.156	6.941	7.983	8.261
447	5.042	6.68	7.821	8.143
448	4.798	7.083	7.945	7.893
449	4.607	7.202	7.798	7.764
450	4.606	7.008	7.949	8.07
451	4.928	7.418	7.97	8.517
452	4.554	7.622	8.074	8.377
453	4.897	7.494	7.982	8.69
454	5.085	6.964	8.146	8.237
455	5.177	6.967	8.152	8.08
456	5.52	6.987	7.961	8.318
457	5.597	6.736	7.942	8.538
458	5.42	6.983	8.167	8.275
459	5.399	7.026	8.229	8.582
460	5.497	6.806	8.302	8.361
461	5.431	7.141	8.011	8.259
462	5.538	6.97	8.342	8.434
463	5.351	6.967	8.274	8.054
464	5.461	7.082	8.135	8.374
465	5.148	7.218	8.292	8.568
466	5.022	6.976	8.28	8.714
467	4.984	6.811	8.051	8.515
468	5.212	6.938	8.38	8.586
469	4.923	6.693	8.356	8.451
470	5.259	6.821	8.149	8.269
471	5.138	6.98	8.494	8.313
472	5.215	6.756	8.399	8.29
473	5.349	6.731	8.246	8.536
474	5.272	6.647	8.262	8.447
475	5.4	6.813	8.162	8.396
476	5.532	6.522	8.524	8.779
477	5.266	6.707	8.355	8.603
478	5.472	6.556	8.464	8.881
479	5.531	6.464	8.405	8.524
480	5.436	6.581	8.251	8.528
481	5.317	6.627	8.121	8.243
482	5.645	6.76	8.424	8.393
483	5.44	6.703	8.425	8.425
484	5.596	6.799	8.518	8.631
485	5.52	6.916	8.232	8.602
486	5.843	7.026	8.093	8.24
487	5.803	6.677	8.134	8.832
488	5.51	6.605	7.913	8.432
489	5.845	6.891	8.144	8.421
490	5.52	6.661	7.878	8.247
491	5.849	6.966	7.957	8.406
492	5.694	6.77	7.776	8.234
493	5.761	6.924	8.01	7.923
494	5.776	6.665	7.795	8.244
495	5.824	6.972	7.765	8.535
496	5.794	7.017	7.784	8.615
497	6.002	6.875	7.745	8.556
498	5.929	6.806	7.91	8.657
499	6.064	6.695	7.82	8.716
500	5.937	6.754	7.773	8.773
501	5.513	6.876	7.825	8.833
502	5.726	6.723	8.084	8.968
503	5.54	6.778	8.158	8.745
504	5.463	7.025	8.233	8.744
505	5.313	6.99	8.201	8.397
506	5.481	7.022	8.12	8.42
507	5.609	6.538	8.046	8.491
508	5.113	6.635	8.038	8.536
509	4.98	7.105	7.9	8.51
510	4.998	6.913	8.014	8.829
511	5.198	7.009	7.918	8.991
512	4.907	7.497	7.945	8.663
513	4.871	7.361	8.48	8.55
514	5.266	7.293	8.136	8.674
515	5.437	6.669	7.933	8.744
516	5.365	6.691	7.928	8.681
517	5.397	7.063	7.923	8.622
518	5.422	6.701	7.943	8.534
519	5.338	6.881	8.012	8.682
520	5.547	6.827	8.006	8.652
521	5.588	6.901	7.798	8.989
522	5.826	6.665	7.862	8.918
523	5.528	6.816	7.946	8.853
524	5.648	6.599	7.981	8.781
525	5.436	6.859	7.695	8.842
526	5.666	6.767	8.1	8.944
527	5.752	6.521	7.911	8.574
528	5.832	6.525	7.936	8.472
529	5.93	6.384	7.734	8.339
530	6.032	6.476	8.061	8.596
531	5.823	6.365	8.247	9.068
532	5.458	6.643	8.113	8.589
533	5.52	6.382	7.961	8.917
534	5.281	6.668	7.963	8.773
535	5.343	6.399	7.817	8.443
536	5.431	6.428	7.772	8.543
537	5.478	6.837	7.695	8.62
538	5.407	7.208	8.025	8.294
539	5.462	6.706	7.79	8.436
540	5.6	6.523	8.195	8.965
541	5.286	6.719	8.488	8.746
542	5.177	6.57	8.105	8.74
543	5.426	6.609	7.849	8.968
544	5.599	6.646	7.801	9.007
545	5.521	6.267	8.043	8.987
546	5.213	6.731	8.005	8.99
547	5.436	6.981	7.861	9.29
548	5.226	6.708	7.953	9.064
549	5.441	6.67	8.038	8.816
550	5.272	6.564	8.057	8.462
551	5.381	6.738	7.882	8.596
552	5.655	6.92	8.156	8.447
553	5.176	6.823	7.901	8.719
554	5.146	6.847	8.169	8.729
555	5.02	6.733	8.233	8.568
556	5.212	6.568	8.067	8.998
557	5.275	6.533	8.134	8.948
558	5.201	6.225	8.167	9.003
559	5.291	6.248	8.08	9.208
560	5.125	6.395	8.095	8.909
561	5.303	6.516	8.114	9.094
562	5.313	6.522	8.542	9.218
563	5.454	6.456	8.203	8.991
564	5.305	6.495	8.275	9.045
565	5.129	6.638	8.126	8.855
566	5.029	6.503	8.404	9.156
567	5.061	6.691	8.461	8.977
568	5.14	6.704	8.455	9.019
569	5.094	6.543	8.477	9.023
570	5.372	6.602	8.284	8.823
571	5.342	6.639	8.201	8.754
572	5.079	6.613	8.373	8.719
573	5.035	6.729	8.484	8.624
574	5.075	6.587	8.094	8.524
575	4.667	6.906	7.983	8.847
576	4.955	6.846	7.919	8.791
577	5.169	6.659	8.085	8.871
578	4.832	6.662	7.967	8.884
579	4.738	6.573	8.276	9.134
580	4.743	6.677	8.278	9.165
581	4.971	6.84	8.136	9.126
582	5.082	6.856	8.483	9.144
583	5.189	6.815	8.249	9.048
584	5.259	6.789	8.27	8.964
585	5.169	6.746	7.911	9.182
586	4.976	6.543	8.083	8.774
587	5.45	6.45	8.132	9.078
588	5.192	6.463	8.062	8.863
589	5.322	6.299	8.229	8.945
590	5.209	6.474	8.204	9.163
591	5.218	6.407	8.257	9.056
592	5.17	6.482	8.326	8.919
593	5.363	6.463	8.227	9.273
594	5.235	6.162	8.349	9.239
595	4.971	6.399	8.497	9.283
596	5.202	6.13	8.555	9.316
597	5.148	6.352	8.639	9.132
598	5.011	6.405	8.641	9.042
599	5.12	6.466	8.504	9.104
600	5.346	6.327	8.754	9.11
601	5.089	6.385	8.446	8.797
602	5.492	6.377	8.432	9.341
603	5.242	6.214	8.393	9.098
604	5.358	6.148	8.4	9.23
605	5.489	6.301	8.501	8.893
606	5.694	6.39	8.417	8.782
607	5.52	6.442	8.224	8.401
608	5.356	6.394	8.368	8.976
609	5.599	6.53	8.516	9.009
610	5.236	6.317	8.649	8.652
611	5.297	6.247	8.553	8.999
612	5.307	6.364	8.382	9.189
613	5.383	6.385	8.513	9.033
614	5.401	6.569	8.426	9.06
615	5.726	6.588	8.268	9.098
616	5.667	6.35	8.651	9.616
617	5.084	6.275	8.706	9.022
618	5.505	6.458	8.43	8.933
619	5.442	6.282	8.404	9.296
620	5.41	6.253	8.279	8.892
621	5.446	6.349	8.59	8.686
622	5.693	6.198	8.632	9.338
623	5.699	6.249	8.625	9.276
624	5.489	6.432	8.589	9.216
625	5.185	6.219	8.218	9.228
626	5.241	6.288	8.426	9.117
627	5.445	6.318	8.653	9.154
628	5.557	6.366	8.528	8.974
629	5.393	6.26	8.638	8.998
630	5.511	6.32	8.596	9.173
631	5.742	6.333	8.317	9.336
632	5.575	6.456	8.455	9.172
633	5.784	6.528	8.53	9.075
634	5.564	6.406	8.236	9.246
635	5.617	6.357	8.286	9.11
636	5.781	6.578	8.535	9.19
637	5.893	6.28	8.377	9.251
638	5.913	6.374	8.562	8.803
639	5.422	6.476	8.484	8.78
640	5.681	6.355	8.663	8.697
641	5.739	6.407	8.483	9.01
642	6.29	6.368	8.29	8.986
643	5.932	6.362	8.444	8.992
644	5.881	6.499	8.336	9.215
645	6.15	6.65	8.334	9.412
646	5.929	6.703	8.306	9.387
647	6.008	6.784	8.101	9.462
648	5.917	6.86	8.197	9.605
649	6.034	7.003	8.324	9.579
650	5.836	7.198	8.339	9.48
651	5.802	6.976	8.39	9.317
652	5.87	6.593	8.435	9.17
653	5.72	6.477	8.207	9.314
654	5.935	6.966	8.326	9.214
655	5.567	6.913	8.142	9.197
656	5.547	6.973	8.134	9.293
657	5.499	6.963	8.364	9.508
658	5.423	6.92	8.285	9.168
659	5.294	6.945	8.486	9.543
660	5.605	6.554	8.457	9.419
661	5.41	6.757	8.345	9.29
662	5.43	6.663	8.602	9.34
663	5.587	6.59	8.226	9.028
664	5.491	6.417	8.348	9.312
665	5.432	6.45	8.583	9.266
666	5.516	6.302	8.352	9.489
667	5.786	6.332	8.599	9.473
668	5.893	6.523	8.476	9.281
669	5.82	6.549	8.477	9.315
670	5.683	6.561	8.403	9.253
671	5.841	6.399	8.512	9.088
672	5.984	6.375	8.575	9.334
673	5.937	6.76	8.441	9.178
674	5.887	6.777	8.56	9.286
675	5.812	6.75	8.102	9.354
676	5.772	6.574	8.45	9.484
677	5.647	6.851	8.494	9.132
678	5.99	6.921	8.259	9.416
679	6.163	6.892	8.289	9.493
680	6.234	6.751	8.16	9.561
681	6.16	6.804	8.478	9.57
682	5.852	6.779	8.343	9.199
683	5.816	7.105	8.493	8.976
684	5.538	6.789	8.043	9.08
685	5.552	6.815	8.302	9.048
686	5.737	6.779	8.22	9.217
687	5.682	6.787	8.284	9.21
688	5.732	7.043	8.249	8.947
689	5.912	6.623	8.296	8.93
690	6.001	6.926	7.959	8.792
691	5.459	6.945	8.26	8.896
692	5.524	6.979	8.481	9.52
693	5.753	6.815	8.187	9.211
694	5.926	6.981	8.375	8.821
695	6.177	7.069	8.429	9.098
696	5.914	7.289	7.972	8.789
697	5.771	7.205	8.109	8.888
698	5.529	7.117	8.04	9.021
699	5.471	7.142	8.393	8.916
700	5.627	7.051	8.378	8.922
701	5.789	7.227	8.252	8.651
702	5.463	7.049	8.526	8.704
703	5.51	7.446	8.528	8.961
704	5.403	7.377	8.37	8.724
705	5.72	6.97	8.411	8.596
706	5.359	7.082	8.049	8.753
707	5.496	6.999	8.302	8.742
708	5.118	7.123	8.272	8.826
709	5.471	6.916	8.344	8.93
710	5.594	7.015	8.39	9.04
711	5.776	7.119	8.503	8.789
712	6.043	7.217	8.348	8.232
713	5.985	7.249	8.18	8.418
714	6.063	7.071	8.193	8.05
715	6.131	7.152	8.285	7.773
716	6.104	6.932	8.256	7.659
717	6.149	6.922	8.351	7.415
718	5.948	6.934	8.228	7.427
719	6.177	7.05	8.281	7.532
720	5.881	7.024	8.638	7.576
721	6.015	7.091	8.444	7.74
722	6.18	7.123	8.238	7.063
723	6.12	7.182	8.161	7.27
724	6.2	7.178	7.981	7.073
725	6.21	7.386	8.147	7.377
726	6.241	7.432	8.47	7.178
727	6.223	7.101	8.221	6.913
728	6.05	7.449	8.607	7.622
729	5.979	7.136	8.091	7.422
730	5.959	7.232	8.239	7
731	5.907	7.092	8.249	7.018
732	6.067	7.207	8.123	7.123
733	6.139	7.119	7.945	6.885
734	6.566	7.076	7.968	6.826
735	6.203	6.977	8.34	6.72
736	6.469	7.236	8.009	6.804
737	6.363	6.973	7.756	7.051
738	6.225	7.017	7.944	7.172
739	6.188	7.024	8.143	7.192
740	6.257	7.069	8.147	7.64
741	6.189	6.987	8.304	7.622
742	6.415	7.127	8.116	7.56
743	6.526	7.014	8.303	7.536
744	6.686	7.208	8.15	7.813
745	6.365	7.03	7.966	7.825
746	7.056	6.955	7.949	7.804
747	6.654	6.912	8.086	7.596
748	6.47	6.819	8.004	7.671
749	6.502	6.911	8.318	7.632
750	6.643	7.02	8.309	7.252
751	6.802	6.892	8.279	7.711
752	6.641	6.881	8.41	7.59
753	6.336	6.878	8.44	7.538
754	6.378	6.884	8.388	7.253
755	6.155	6.887	8.342	7.56
756	5.797	6.869	8.102	7.308
757	6.092	6.817	8.235	7.458
758	6.195	6.752	8.315	7.229
759	5.961	6.633	8.423	7.037
760	6.215	6.875	8.37	7.364
761	6.371	6.84	8.208	7.52
762	6.215	6.899	8.137	7.517
763	5.921	6.912	8.346	7.716
764	6.155	6.938	8.547	7.331
765	6.266	7.115	8.488	7.62
766	6.344	7.065	8.164	7.925
767	6.024	7.081	8.137	8.051
768	6.1	6.953	8.187	7.679
769	6.224	7.004	8.197	7.541
770	6.088	7.117	8.361	7.822
771	6.242	7.119	8.197	7.363
772	6.079	6.877	8.253	7.487
773	6.054	6.983	8.302	7.432
774	6.208	7.111	8.364	7.442
775	6.205	7.018	8.039	7.813
776	6.332	7.125	8.029	7.434
777	6.554	7.263	8.159	7.508
778	6.172	7.061	7.964	7.319
779	5.944	7.297	7.909	7.361
780	5.976	7.319	7.928	7.815
781	6.035	7.315	7.888	7.481
782	5.955	7.449	8.257	7.738
783	6.08	7.393	8.298	7.648
784	6.391	7.121	8.222	7.468
785	6.064	7.149	7.92	7.604
786	5.957	7.05	8.164	7.551
787	6.062	7.509	8.307	7.556
788	6.068	7.135	8.286	7.862
789	5.941	7.162	8.179	7.606
790	6.112	7.021	8.112	7.743
791	6.224	7.017	8.31	7.839
792	5.902	7.073	8.34	7.492
793	5.694	7.057	8.414	7.406
794	5.589	7.066	8.292	7.595
795	5.515	6.958	8.355	7.663
796	5.739	7.049	8.334	7.525
797	5.772	7.351	8.322	7.949
798	5.803	7.415	8.234	7.527
799	6.248	7.505	8.401	7.458
800	6.172	7.462	8.123	7.523
801	6.182	7.312	8.309	7.616
802	5.889	7.09	8.238	7.257
803	5.792	7.214	8.464	7.313
804	6.192	6.983	8.445	7.262
805	5.881	7.001	8.44	7.567
806	6.066	7.126	8.43	7.528
807	6.084	7.02	8.866	7.45
808	5.848	7.1	8.66	7.57
809	6.034	7.294	8.643	7.696
810	6.258	7.45	8.554	7.665
811	5.678	7.132	8.795	7.626
812	5.875	7.124	8.391	7.677
813	5.742	6.979	8.413	7.37
814	5.795	6.957	8.477	7.426
815	5.941	6.928	8.453	7.549
816	5.947	7.227	8.439	7.475
817	6.108	7.043	8.466	7.514
818	6.359	7.027	8.465	7.658
819	6.256	7.102	8.526	7.163
820	6.213	6.941	8.551	7.479
821	6.287	7.108	8.401	7.666
822	5.993	7.056	8.382	7.522
823	5.968	7.145	8.657	7.105
824	6.2	7.223	8.409	7.283
825	6.39	7.199	8.667	7.362
826	6.23	7.175	8.47	7.539
827	6.179	7.004	8.385	7.606
828	6.26	7.242	8.307	7.561
829	6.151	7.065	8.381	7.459
830	6.166	7.355	8.417	7.477
831	6.044	7.104	8.505	7.464
832	6.164	7.26	8.508	7.582
833	6.012	7.035	8.473	7.744
834	6.122	7.174	8.34	7.772
835	6.081	7.232	8.495	7.557
836	6.329	7.249	8.45	7.745
837	6.384	7.341	8.344	7.693
838	6.189	7.668	8.436	7.777
839	6.19	7.626	8.68	7.601
840	6.146	7.428	8.557	7.72
841	6.451	7.579	8.669	7.696
842	6.159	7.575	8.313	7.807
843	6.114	7.252	8.198	7.968
844	6.038	7.286	8.435	8.26
845	6.079	7.365	8.691	7.948
846	6.272	7.441	8.644	7.684
847	6.046	7.655	8.561	8.018
848	6.466	7.672	8.369	7.705
849	6.364	7.338	8.391	7.582
850	6.551	7.342	8.694	7.829
851	6.621	7.454	8.667	7.584
852	6.555	7.291	8.819	7.792
853	6.398	7.348	8.695	8.146
854	6.14	7.608	8.867	7.933
855	6.035	7.834	8.695	7.798
856	6.019	7.633	9.012	8.085
857	5.864	7.535	8.978	7.751
858	6.152	7.58	9.037	7.52
859	6.138	7.598	8.664	7.524
860	6.318	7.263	9.072	7.723
861	6.067	7.315	8.644	7.29
862	6.588	7.606	8.575	7.199
863	6.371	7.434	9.075	7.408
864	6.339	7.783	8.943	7.425
865	6.405	7.397	8.823	7.79
866	6.151	7.417	8.757	7.626
867	6.005	7.434	8.771	7.796
868	6.148	7.493	8.713	7.678
869	5.914	7.581	8.644	7.621
870	5.777	7.418	8.721	7.552
871	5.597	7.417	8.609	7.604
872	5.849	7.396	8.703	7.561
873	5.723	7.58	8.454	7.54
874	6.278	7.475	8.968	7.539
875	6.126	7.42	8.956	7.299
876	6.018	7.539	8.713	7.506
877	5.962	7.354	9.085	7.579
878	5.531	7.647	8.894	7.665
879	6.066	7.419	8.622	7.434
880	6.361	7.29	8.963	7.616
881	6.169	7.378	8.849	7.647
882	6.212	7.464	8.618	7.61
883	6.137	7.471	8.604	7.893
884	6.175	7.163	8.693	7.577
885	6.201	7.315	8.654	7.9
886	6.245	7.431	8.935	7.765
887	6.344	7.504	8.736	7.676
888	6.253	7.577	8.746	7.557
889	6.345	7.578	8.758	7.524
890	6.258	7.622	8.595	7.659
891	5.979	7.436	8.586	7.485
892	6.315	7.489	8.639	7.405
893	6.276	7.688	8.361	7.664
894	6.136	7.519	8.488	7.248
895	6.26	7.572	8.557	7.488
896	6.306	7.73	8.629	7.606
897	6.119	7.404	8.339	7.357
898	6.172	7.413	8.382	7.62
899	6.254	7.277	8.749	7.657
900	6.477	7.307	8.536	7.685
901	6.352	7.398	8.717	7.803
902	6.721	7.211	8.541	7.683
903	6.293	7.326	8.653	7.759
904	6.442	7.198	8.691	8.013
905	6.21	7.7	8.606	7.935
906	6.297	7.359	8.394	7.876
907	6.316	7.457	8.301	7.671
908	6.145	7.397	8.973	7.576
909	5.756	7.055	8.654	7.616
910	5.696	7.314	8.685	7.746
911	5.873	7.256	8.343	7.485
912	5.931	7.418	8.355	7.541
913	6.091	7.443	8.633	7.501
914	5.908	7.278	8.457	7.592
915	5.875	7.42	8.708	7.405
916	5.984	7.4	8.623	7.552
917	5.826	7.354	8.655	7.526
918	5.947	7.163	8.399	7.503
919	5.869	7.28	8.508	7.596
920	5.746	7.241	8.52	7.675
921	5.612	7.229	8.789	7.639
922	5.796	7.437	8.855	7.679
923	6.003	7.439	8.238	7.549
924	5.934	7.173	8.48	7.374
925	5.933	7.068	8.484	7.442
926	6.269	7.146	8.413	7.505
927	6.2	7.455	8.19	7.616
928	5.953	7.272	8.525	7.622
929	5.776	7.473	8.498	7.656
930	6.019	7.207	8.431	7.64
931	6.043	7.229	8.269	7.447
932	5.962	7.179	8.504	7.508
933	5.942	7.309	8.659	7.934
934	6.187	7.5	8.828	7.93
935	6.081	7.283	8.674	7.624
936	6.087	7.341	9.064	7.76
937	5.691	7.294	8.753	7.753
938	5.811	7.413	8.819	7.323
939	5.831	7.462	8.703	7.627
940	5.855	7.567	8.903	7.6
941	5.82	7.471	8.873	7.401
942	5.75	7.765	8.687	7.598
943	6.349	7.174	8.805	7.725
944	6.005	7.273	8.422	7.754
945	5.842	6.961	8.646	7.975
946	6.053	7.361	8.719	7.945
947	5.903	7.303	8.783	7.676
948	5.836	7.291	8.357	7.528
949	5.716	7.119	8.593	7.712
950	5.702	7.39	8.669	7.779
951	5.719	7.471	8.664	7.597
952	5.687	7.28	8.519	7.508
953	6.117	7.356	8.57	7.793
954	6.232	7.455	8.53	7.673
955	6.658	7.186	8.614	7.779
956	6.564	7.402	8.763	7.919
957	6.314	7.429	8.656	7.593
958	6.486	7.501	8.527	7.416
959	6.318	7.517	8.763	7.578
960	6.341	7.415	8.823	7.371
961	6.384	7.506	8.689	7.258
962	6.299	7.372	8.812	7.495
963	6.326	7.437	8.801	7.549
964	6.563	7.299	8.891	7.309
965	6.797	7.446	8.757	7.508
966	6.618	7.546	8.614	7.36
967	6.367	7.476	8.613	7.321
968	6.44	7.412	8.208	7.282
969	6.801	7.357	8.511	7.498
970	6.324	7.296	8.546	7.281
971	6.118	7.239	8.505	7.44
972	6.072	7.407	8.576	7.514
973	6.322	7.314	8.151	7.54
974	6.118	7.395	8.463	7.95
975	6.364	7.487	8.397	7.802
976	6.159	7.332	8.472	7.884
977	6.428	7.383	8.613	7.865
978	6.096	7.274	8.501	7.87
979	6.147	7.557	8.469	7.925
980	6.27	7.399	8.576	8.1
981	6.003	7.422	8.625	7.87
982	6.307	7.557	8.688	8.064
983	5.979	7.37	8.831	7.975
984	5.883	7.304	8.872	7.894
985	6.154	7.219	8.798	7.971
986	6.181	7.282	8.541	7.968
987	5.839	7.064	8.895	7.874
988	5.927	7.335	8.763	7.937
989	6.276	7.231	8.752	8.019
990	6.127	7.232	8.554	7.896
991	5.966	7.244	8.631	8.246
992	5.75	7.249	8.55	7.836
993	5.843	7.176	8.692	7.981
994	5.989	7.126	8.741	7.862
995	6.316	7.173	8.542	7.916
996	6.344	6.943	8.59	7.925
997	6.256	7.131	8.379	8.008
998	6.216	7.081	8.394	8.091
999	6.421	7.137	8.759	8.224
1000	6.212	7.206	8.877	8.387
