# Supplementary material for: Computational design and cheminformatics profiling of omeprazole derivatives for enhanced proton pump inhibition of potassium-transporting ATPase alpha chain 1
Source: PLoS One. 2025 Jun 24;20(6):e0326655. doi: 10.1371/journal.pone.0326655 (PMC12186943; doi:10.1371/journal.pone.0326655)
Supplement: S3 File — (XLSX) [file pone.0326655.s003.xlsx]

## Sheet: OMP
	Residue#	Chain	ResName	LigandContact	CA	Backbone	Sidechain	All_Heavy	B-factor
	0	A	MET_1	No	9.782	9.838	9.922	9.879	29.09
	1	A	GLY_2	No	10.078	10.202	10.372	10.202	32.46
	2	A	LYS_3	No	10.164	9.65	11.644	10.744	32.11
	3	A	ALA_4	No	9.227	9.449	9.787	9.504	37.93
	4	A	GLU_5	No	8.45	8.199	9.246	8.821	36.41
	5	A	ASN_6	No	7.622	7.827	7.543	7.678	33.38
	6	A	TYR_7	No	7.756	7.398	8.781	8.317	33.7
	7	A	GLU_8	No	7.38	7.702	7.648	7.658	33.96
	8	A	LEU_9	No	7.456	7.445	7.308	7.37	38.23
	9	A	TYR_10	No	8.778	8.824	9.828	9.48	43.15
	10	A	SER_11	No	9.336	9.504	8.78	9.263	43.37
	11	A	VAL_12	No	10.77	10.473	11.82	11.014	46.75
	12	A	GLU_13	No	10.384	10.903	9.632	10.207	48.32
	13	A	LEU_14	No	11.825	11.728	12.368	12.021	48.57
	14	A	GLY_15	No	12.564	12.827	12.512	12.827	55.9
	15	A	PRO_16	No	14.177	14.179	14.168	14.168	44.13
	16	A	GLY_17	No	15.484	15.779	15.429	15.779	52.59
	17	A	PRO_18	No	17.683	17.663	17.731	17.682	38.7
	18	A	GLY_19	No	18.48	18.129	18.99	18.129	53.18
	19	A	GLY_20	No	17.356	17.108	17.23	17.108	48.7
	20	A	ASP_21	No	16.376	16.112	17.15	16.652	42.66
	21	A	MET_22	No	14.682	14.998	14.043	14.464	45.04
	22	A	ALA_23	No	14.395	13.89	14.826	14.059	43.32
	23	A	ALA_24	No	13.185	13.451	13.458	13.448	47.75
	24	A	LYS_25	No	12.442	11.991	12.683	12.356	47.22
	25	A	MET_26	No	11.348	11.306	11.747	11.541	47.44
	26	A	SER_27	No	9.571	9.398	9.309	9.359	43.95
	27	A	LYS_28	No	7.956	7.807	8.339	8.084	37.61
	28	A	LYS_29	No	6.459	6.374	7.193	6.808	39.37
	29	A	LYS_30	No	5.441	5.467	6.052	5.77	32.29
	30	A	LYS_31	No	5.156	5.165	5.614	5.393	30.74
	31	A	ALA_32	No	5.319	5.091	5.826	5.223	33.12
	32	A	GLY_33	No	5.258	5.176	5.37	5.176	31.51
	33	A	GLY_34	No	5.225	5.171	5.33	5.171	30.11
	34	A	GLY_35	No	4.996	4.617	5.382	4.617	36.16
	35	A	GLY_36	No	4.166	4.025	4	4.025	39.15
	36	A	GLY_37	No	4.006	3.858	3.891	3.858	42.96
	37	A	LYS_38	No	3.704	3.498	4.971	4.326	52.99
	38	A	ARG_39	No	2.942	2.824	3.354	3.15	58.42
	39	A	LYS_40	No	2.702	2.655	3.94	3.377	62.03
	40	A	GLU_41	No	2.895	2.734	3.718	3.325	61.88
	41	A	LYS_42	No	2.247	2.127	3.105	2.668	67.7
	42	A	LEU_43	No	1.759	1.751	2.456	2.069	68.56
	43	A	GLU_44	No	1.87	1.909	2.275	2.124	71.9
	44	A	ASN_45	No	1.923	1.866	2.558	2.234	71.44
	45	A	MET_46	No	1.625	1.715	1.817	1.747	68.42
	46	A	LYS_47	No	2.067	2.146	2.353	2.229	68.32
	47	A	LYS_48	No	2.305	2.15	2.772	2.472	68.67
	48	A	GLU_49	No	2.174	2.112	2.654	2.432	65.42
	49	A	MET_50	No	1.697	1.876	1.692	1.761	65.88
	50	A	GLU_51	No	2.139	2.105	3.325	2.867	65.04
	51	A	ILE_52	No	2.113	2.185	3.034	2.578	72.14
	52	A	ASN_53	No	1.848	1.846	2.605	2.251	82.47
	53	A	ASP_54	No	1.834	1.854	2.038	1.953	86.34
	54	A	HIS_55	No	1.839	1.859	1.865	1.86	89.05
	55	A	GLN_56	No	1.929	1.95	2.382	2.184	91.23
	56	A	LEU_57	No	1.986	1.976	2.161	2.041	91.63
	57	A	SER_58	No	2.119	2.066	2.36	2.164	91.37
	58	A	VAL_59	No	2.096	2.098	2.415	2.202	91.03
	59	A	ALA_60	No	2.207	2.189	2.374	2.214	89.88
	60	A	GLU_61	No	2.105	2.081	2.537	2.35	92.51
	61	A	LEU_62	No	1.932	1.958	2.035	1.968	90.45
	62	A	GLU_63	No	2.03	2.05	2.312	2.201	90.79
	63	A	GLN_64	No	2.153	2.146	2.898	2.58	92.41
	64	A	LYS_65	No	2.013	2.026	2.014	2.011	92.5
	65	A	TYR_66	No	1.923	1.98	1.873	1.908	91.91
	66	A	GLN_67	No	2.095	2.078	2.836	2.517	91.73
	67	A	THR_68	No	2.011	2.059	1.926	1.997	92.43
	68	A	SER_69	No	2.077	2.049	2.382	2.163	90.7
	69	A	ALA_70	No	2.03	2.063	2.146	2.068	89.22
	70	A	THR_71	No	2.121	2.141	2.304	2.202	89.74
	71	A	LYS_72	No	2.183	2.145	2.923	2.558	89.83
	72	A	GLY_73	No	1.993	2.032	1.976	2.032	92.05
	73	A	LEU_74	No	2.037	2.065	2.25	2.121	92.99
	74	A	SER_75	No	2.214	2.183	2.468	2.276	92.86
	75	A	ALA_76	No	2.246	2.264	2.388	2.278	91.04
	76	A	SER_77	No	2.402	2.373	2.542	2.428	92.36
	77	A	LEU_78	No	2.239	2.206	2.499	2.322	93.08
	78	A	ALA_79	No	2.057	2.072	2.118	2.071	92.97
	79	A	ALA_80	No	2.177	2.181	2.344	2.202	92.68
	80	A	GLU_81	No	2.218	2.174	2.859	2.583	94
	81	A	LEU_82	No	2.055	2.051	2.284	2.139	93.83
	82	A	LEU_83	No	2.039	2.078	2.288	2.148	93.85
	83	A	LEU_84	No	2.24	2.248	2.649	2.418	92.85
	84	A	ARG_85	No	2.194	2.283	3.722	3.252	91.99
	85	A	ASP_86	No	2.162	2.145	2.353	2.246	91.27
	86	A	GLY_87	No	2.032	1.961	2.116	1.961	91.96
	87	A	PRO_88	No	1.789	1.756	1.941	1.829	91.8
	88	A	ASN_89	No	1.547	1.561	1.515	1.536	91.67
	89	A	ALA_90	No	1.525	1.495	1.721	1.525	85.71
	90	A	LEU_91	No	1.345	1.413	1.58	1.458	82.58
	91	A	ARG_92	No	1.475	1.545	1.836	1.722	76.9
	92	A	PRO_93	No	1.841	1.811	1.919	1.848	69.48
	93	A	PRO_94	No	2.372	2.355	2.706	2.492	65.22
	94	A	ARG_95	No	2.527	2.629	4.489	3.889	66.94
	95	A	GLY_96	No	3.056	2.91	3.509	2.91	66.65
	96	A	THR_97	No	2.557	2.454	3.056	2.704	72.74
	97	A	PRO_98	No	3.218	3.027	3.924	3.396	82.78
	98	A	GLU_99	No	2.93	2.989	3.161	3.086	83.18
	99	A	TYR_100	No	3.542	3.532	4.738	4.346	88.71
	100	A	VAL_101	No	3.706	3.597	3.96	3.73	88.85
	101	A	LYS_102	No	2.887	2.89	2.582	2.722	82.46
	102	A	PHE_103	No	2.834	3.036	3.392	3.236	88.26
	103	A	ALA_104	No	3.442	3.407	3.747	3.463	90.87
	104	A	ARG_105	No	3.341	3.227	4.898	4.343	86.18
	105	A	GLN_106	No	2.594	2.554	3.518	3.135	84.09
	106	A	LEU_107	No	2.464	2.514	2.8	2.631	88.72
	107	A	ALA_108	No	2.668	2.626	3.035	2.694	82.61
	108	A	GLY_109	No	2.332	2.306	2.509	2.306	77.33
	109	A	GLY_110	No	2.446	2.39	2.67	2.39	72.87
	110	A	LEU_111	No	2.023	2.039	2.134	2.064	79.19
	111	A	GLN_112	No	2.004	2.064	2.023	2.038	86.65
	112	A	CYS_113	No	2.298	2.322	2.703	2.498	87.28
	113	A	LEU_114	No	2.191	2.193	2.665	2.392	85.72
	114	A	MET_115	No	2.058	2.108	2.045	2.062	88.19
	115	A	TRP_116	No	2.284	2.265	3.434	3.103	91.24
	116	A	VAL_117	No	2.094	2.065	2.602	2.261	88.79
	117	A	ALA_118	No	2.033	2.177	2.185	2.168	88.04
	118	A	ALA_119	No	2.743	2.768	3.054	2.813	91.08
	119	A	ALA_120	No	2.616	2.553	2.704	2.573	92.13
	120	A	ILE_121	No	2.268	2.401	2.34	2.355	88.81
	121	A	CYS_122	No	2.971	3.031	3.542	3.269	88.57
	122	A	LEU_123	No	3.152	3.087	3.795	3.414	91.25
	123	A	ILE_124	No	2.645	2.737	2.725	2.712	89.55
	124	A	ALA_125	No	3.12	3.163	3.43	3.204	86.64
	125	A	PHE_126	No	3.492	3.381	4.668	4.195	88.25
	126	A	ALA_127	No	3.141	3.144	3.224	3.152	89.25
	127	A	ILE_128	No	3.164	3.19	3.562	3.346	87.29
	128	A	GLN_129	No	3.2	3.192	3.635	3.434	83.37
	129	A	ALA_130	No	3.166	3.325	3.348	3.322	85.51
	130	A	SER_131	No	3.459	3.634	3.69	3.645	86.37
	131	A	GLU_132	No	4.247	4.35	5.428	4.995	83.22
	132	A	GLY_133	No	4.813	4.559	5.191	4.559	77.22
	133	A	ASP_134	No	3.843	3.811	4.513	4.188	70.53
	134	A	LEU_135	No	3.855	3.891	4.476	4.151	65.9
	135	A	THR_136	No	4.14	3.996	4.738	4.313	63.49
	136	A	THR_137	No	3.266	3.277	3.572	3.39	65.5
	137	A	ASP_138	No	2.4	2.316	2.745	2.545	80.04
	138	A	ASP_139	No	2.126	2.083	2.703	2.423	79.77
	139	A	ASN_140	No	2.104	2.076	2.585	2.336	84.55
	140	A	LEU_141	No	2.04	1.971	2.529	2.215	89.61
	141	A	TYR_142	No	1.721	1.686	2.613	2.311	87.6
	142	A	LEU_143	No	1.517	1.61	2.129	1.828	87.55
	143	A	ALA_144	No	1.872	1.983	2.076	1.989	90.78
	144	A	ILE_145	No	2.015	1.983	2.451	2.183	92.67
	145	A	ALA_146	No	1.789	1.838	1.809	1.823	90.01
	146	A	LEU_147	No	1.755	1.786	2.01	1.86	90.14
	147	A	ILE_148	No	1.912	1.966	2.534	2.214	92.62
	148	A	ALA_149	No	2.026	2.04	2.123	2.045	92.06
	149	A	VAL_150	No	1.94	1.931	2.028	1.952	88.82
	150	A	VAL_151	No	1.919	1.991	2.473	2.16	90.49
	151	A	VAL_152	No	2.327	2.334	2.666	2.454	92.09
	152	A	VAL_153	No	2.291	2.348	2.437	2.367	89.08
	153	A	THR_154	No	1.877	1.895	1.858	1.87	83.3
	154	A	GLY_155	No	2.023	2.14	2.028	2.14	85.72
	155	A	CYS_156	No	2.035	2.016	2.652	2.329	87.91
	156	A	PHE_157	No	1.685	1.791	1.836	1.807	80.59
	157	A	GLY_158	No	1.969	1.96	2.058	1.96	76.87
	158	A	TYR_159	No	2.015	1.997	3.372	2.957	82.07
	159	A	TYR_160	No	2.095	2.05	3.364	2.96	76.55
	160	A	GLN_161	No	1.892	1.916	2.223	2.08	69.33
	161	A	GLU_162	No	1.816	1.965	1.927	1.945	66.69
	162	A	PHE_163	No	2.359	2.439	2.9	2.713	65.43
	163	A	LYS_164	No	2.431	2.404	2.754	2.573	58.62
	164	A	SER_165	No	2.226	2.423	2.776	2.545	52.48
	165	A	THR_166	No	2.106	1.964	3.194	2.553	55.48
	166	A	ASN_167	No	2.014	1.904	3.123	2.573	55.93
	167	A	ILE_168	No	1.482	1.496	1.855	1.638	50.28
	168	A	ILE_169	No	1.512	1.512	2.158	1.794	51.26
	169	A	ALA_170	No	1.592	1.554	1.793	1.587	60.69
	170	A	SER_171	No	1.34	1.377	1.482	1.411	58.77
	171	A	PHE_172	No	1.317	1.373	1.322	1.336	57.99
	172	A	LYS_173	No	1.51	1.509	2.744	2.22	62.29
	173	A	ASN_174	No	1.485	1.482	2.036	1.776	65.43
	174	A	LEU_175	No	1.407	1.405	1.685	1.518	62.31
	175	A	VAL_176	No	1.483	1.5	1.743	1.572	67.04
	176	A	PRO_177	No	1.649	1.668	1.686	1.672	65.68
	177	A	GLN_178	No	1.856	1.859	2.754	2.386	73.18
	178	A	GLN_179	No	1.907	1.878	2.669	2.34	88.15
	179	A	ALA_180	No	1.835	1.885	1.877	1.873	91.6
	180	A	THR_181	No	1.883	1.876	2.199	1.995	94.1
	181	A	VAL_182	No	1.905	1.951	2.243	2.037	95
	182	A	ILE_183	No	1.983	1.963	2.071	1.997	95.07
	183	A	ARG_184	No	2.06	2.119	1.98	2.03	94.31
	184	A	ASP_185	No	2.311	2.327	2.814	2.589	91.41
	185	A	GLY_186	No	2.279	2.28	2.381	2.28	89.76
	186	A	ASP_187	No	2.408	2.295	3.041	2.699	91.52
	187	A	LYS_188	No	2.183	2.239	2.446	2.332	92.85
	188	A	PHE_189	No	2.157	2.114	2.407	2.277	92.44
	189	A	GLN_190	No	2.077	2.102	2.718	2.451	92.57
	190	A	ILE_191	No	1.997	1.978	2.189	2.052	93.02
	191	A	ASN_192	No	1.929	1.898	2.543	2.24	92.28
	192	A	ALA_193	No	1.719	1.719	1.783	1.72	90.52
	193	A	ASP_194	No	1.753	1.754	2.234	2.017	90.91
	194	A	GLN_195	No	1.822	1.826	2.646	2.305	93.52
	195	A	LEU_196	No	1.673	1.681	1.976	1.789	94.28
	196	A	VAL_197	No	1.696	1.68	1.954	1.771	95.98
	197	A	VAL_198	No	1.648	1.7	1.967	1.779	94.8
	198	A	GLY_199	No	1.734	1.74	1.75	1.74	93.31
	199	A	ASP_200	No	1.725	1.703	1.778	1.743	94.77
	200	A	LEU_201	No	1.742	1.767	2.038	1.871	95.8
	201	A	VAL_202	No	1.683	1.696	1.949	1.768	95.03
	202	A	GLU_203	No	1.799	1.845	2.247	2.07	94.17
	203	A	MET_204	No	1.801	1.783	2.098	1.927	91.92
	204	A	LYS_205	No	1.834	1.809	2.597	2.229	90.6
	205	A	GLY_206	No	1.79	1.806	1.831	1.806	86.25
	206	A	GLY_207	No	1.696	1.727	1.689	1.727	84.28
	207	A	ASP_208	No	1.712	1.655	2.327	2.032	86.5
	208	A	ARG_209	No	1.549	1.537	1.8	1.686	88.34
	209	A	VAL_210	No	1.393	1.4	1.429	1.39	92.47
	210	A	PRO_211	No	1.435	1.43	1.484	1.45	92.68
	211	A	ALA_212	No	1.365	1.368	1.5	1.378	93.09
	212	A	ASP_213	No	1.313	1.349	1.276	1.311	94
	213	A	ILE_214	No	1.393	1.38	1.727	1.517	94.79
	214	A	ARG_215	No	1.443	1.477	1.666	1.592	95.51
	215	A	ILE_216	No	1.537	1.568	1.597	1.56	95.45
	216	A	LEU_217	No	1.729	1.754	2.214	1.945	94.18
	217	A	ALA_218	No	1.793	1.75	1.956	1.777	93.17
	218	A	ALA_219	No	1.759	1.837	1.783	1.817	92.83
	219	A	GLN_220	No	1.898	1.861	3.222	2.696	90.31
	220	A	GLY_221	No	1.886	1.849	1.945	1.849	85.7
	221	A	CYS_222	No	1.683	1.679	1.709	1.687	90.44
	222	A	LYS_223	No	1.557	1.541	2.045	1.794	89.42
	223	A	VAL_224	No	1.343	1.357	1.507	1.39	90.13
	224	A	ASP_225	No	1.281	1.309	1.607	1.47	86.5
	225	A	ASN_226	No	1.308	1.29	1.88	1.602	86.2
	226	A	SER_227	No	1.18	1.18	1.267	1.209	78.07
	227	A	SER_228	No	1.209	1.226	1.6	1.362	75.51
	228	A	LEU_229	No	1.246	1.342	1.811	1.534	79.24
	229	A	THR_230	No	1.356	1.413	1.598	1.479	74.75
	230	A	GLY_231	No	1.346	1.434	1.391	1.434	70.3
	231	A	GLU_232	No	1.543	1.461	2.317	1.985	73.51
	232	A	SER_233	No	1.716	1.641	2.407	1.93	69.37
	233	A	GLU_234	No	1.561	1.57	1.985	1.816	77.44
	234	A	PRO_235	No	1.481	1.476	1.617	1.526	83.71
	235	A	GLN_236	No	1.419	1.429	1.949	1.731	87.51
	236	A	THR_237	No	1.528	1.499	1.865	1.645	91.21
	237	A	ARG_238	No	1.513	1.567	1.442	1.488	92.57
	238	A	SER_239	No	1.646	1.66	1.829	1.712	92.53
	239	A	PRO_240	No	1.764	1.781	1.846	1.804	93.01
	240	A	GLU_241	No	1.855	1.801	2.748	2.392	91.15
	241	A	CYS_242	No	1.776	1.877	1.82	1.847	91.67
	242	A	THR_243	No	2.069	2.09	2.165	2.11	89.59
	243	A	HIS_244	No	1.966	1.943	2.585	2.339	86.97
	244	A	GLU_245	No	2.061	2.02	2.937	2.581	83.31
	245	A	SER_246	No	1.745	1.705	1.979	1.79	82.06
	246	A	PRO_247	No	1.518	1.526	1.61	1.556	85.46
	247	A	LEU_248	No	1.548	1.61	2.128	1.834	82.7
	248	A	GLU_249	No	1.596	1.67	2.097	1.917	83.99
	249	A	THR_250	No	1.549	1.531	1.669	1.581	90.62
	250	A	ARG_251	No	1.485	1.488	2.172	1.926	92.5
	251	A	ASN_252	No	1.503	1.479	1.628	1.552	94.69
	252	A	ILE_253	No	1.358	1.369	1.681	1.483	93.88
	253	A	ALA_254	No	1.306	1.317	1.442	1.325	93.17
	254	A	PHE_255	No	1.231	1.253	1.47	1.372	91.63
	255	A	PHE_256	No	1.272	1.264	1.376	1.33	89.64
	256	A	SER_257	No	1.324	1.341	1.4	1.361	84.83
	257	A	THR_258	No	1.288	1.327	1.291	1.3	88.58
	258	A	MET_259	No	1.375	1.366	1.715	1.559	86.94
	259	A	CYS_260	No	1.475	1.51	1.604	1.548	89.9
	260	A	LEU_261	No	1.577	1.649	1.777	1.677	86.29
	261	A	GLU_262	No	1.752	1.706	2.498	2.19	86.43
	262	A	GLY_263	No	1.822	1.82	1.912	1.82	87.63
	263	A	THR_264	No	1.818	1.8	2.007	1.879	91.92
	264	A	VAL_265	No	1.694	1.715	1.708	1.694	93.37
	265	A	GLN_266	No	1.686	1.667	2.117	1.918	94.76
	266	A	GLY_267	No	1.619	1.621	1.655	1.621	94.94
	267	A	LEU_268	No	1.583	1.553	2.081	1.782	95.46
	268	A	VAL_269	No	1.498	1.53	1.575	1.529	95.66
	269	A	VAL_270	No	1.482	1.486	1.614	1.515	94.17
	270	A	ASN_271	No	1.414	1.415	1.657	1.531	93.53
	271	A	THR_272	No	1.438	1.438	1.581	1.489	93.15
	272	A	GLY_273	No	1.424	1.38	1.469	1.38	88.61
	273	A	ASP_274	No	1.283	1.293	1.626	1.477	85.9
	274	A	ARG_275	No	1.342	1.345	2.144	1.874	89.53
	275	A	THR_276	No	1.237	1.224	1.286	1.236	89.59
	276	A	ILE_277	No	1.165	1.155	1.598	1.339	87.39
	277	A	ILE_278	No	1.101	1.107	1.272	1.155	85.47
	278	A	GLY_279	No	1.184	1.164	1.222	1.164	84.74
	279	A	ARG_280	No	1.121	1.106	1.553	1.386	84.09
	280	A	ILE_281	No	1.008	1.015	1.22	1.084	82.33
	281	A	ALA_282	No	1.081	1.078	1.259	1.095	80.99
	282	A	SER_283	No	1.081	1.088	1.299	1.158	81.15
	283	A	LEU_284	No	1.034	1.058	1.55	1.26	82.5
	284	A	ALA_285	No	1.076	1.157	1.198	1.148	80.37
	285	A	SER_286	No	1.221	1.26	1.287	1.267	77.33
	286	A	GLY_287	No	1.337	1.364	1.427	1.364	74.35
	287	A	VAL_288	No	1.338	1.301	1.789	1.475	78.29
	288	A	GLU_289	No	1.346	1.398	1.931	1.718	73.3
	289	A	ASN_290	No	1.555	1.563	2.127	1.851	69.59
	290	A	GLU_291	No	1.71	1.616	2.384	2.09	77.64
	291	A	LYS_292	No	1.485	1.472	2.03	1.768	84.91
	292	A	THR_293	No	1.24	1.256	1.384	1.299	88.97
	293	A	PRO_294	No	1.187	1.176	1.292	1.214	91.03
	294	A	ILE_295	No	1.079	1.107	1.363	1.195	91.49
	295	A	ALA_296	No	1.215	1.23	1.394	1.245	88.03
	296	A	ILE_297	No	1.275	1.294	1.488	1.359	91.18
	297	A	GLU_298	No	1.22	1.305	1.345	1.326	91.68
	298	A	ILE_299	No	1.37	1.441	1.489	1.439	88.77
	299	A	GLU_300	No	1.601	1.69	2.063	1.907	87.6
	300	A	HIS_301	No	1.698	1.8	2.392	2.155	89.58
	301	A	PHE_302	No	1.64	1.682	2.191	1.981	88.81
	302	A	VAL_303	No	1.709	1.788	1.85	1.787	88.2
	303	A	ASP_304	No	2.152	2.184	2.63	2.428	88.69
	304	A	ILE_305	No	2.24	2.22	2.445	2.311	89.64
	305	A	ILE_306	No	1.852	1.937	1.751	1.83	89.59
	306	A	ALA_307	No	2.172	2.275	2.3	2.27	88.41
	307	A	GLY_308	No	2.634	2.648	2.801	2.648	90.39
	308	A	LEU_309	No	2.215	2.203	2.441	2.297	91.1
	309	A	ALA_310	No	2.112	2.201	2.211	2.193	90.53
	310	A	ILE_311	No	2.818	2.695	3.937	3.302	90.74
	311	A	LEU_312	No	2.449	2.385	3.227	2.777	93.47
	312	A	PHE_313	No	2.216	2.407	3.011	2.77	92.01
	313	A	GLY_314	No	2.845	2.622	3.219	2.622	91.85
	314	A	ALA_315	No	2.819	2.861	3.238	2.922	92.18
	315	A	THR_316	No	3.092	2.997	3.486	3.198	94.53
	316	A	PHE_317	No	2.634	2.611	2.768	2.686	93.67
	317	A	PHE_318	No	2.49	2.551	2.868	2.728	93.26
	318	A	ILE_319	No	2.781	2.771	3.27	2.993	94.7
	319	A	VAL_320	No	2.739	2.781	2.854	2.796	94.1
	320	A	ALA_321	No	2.754	2.85	2.757	2.826	92.93
	321	A	MET_322	No	2.971	3.101	3.203	3.14	93.76
	322	A	CYS_323	No	3.294	3.361	3.57	3.456	94.54
	323	A	ILE_324	No	3.415	3.514	3.487	3.483	91.57
	324	A	GLY_325	No	3.512	3.467	3.562	3.467	89.85
	325	A	TYR_326	No	3.12	3.1	3.281	3.207	89.62
	326	A	THR_327	No	3.189	3.067	3.516	3.255	90.17
	327	A	PHE_328	No	2.96	2.908	3.356	3.171	89.52
	328	A	LEU_329	No	2.902	2.844	3.304	3.05	86.14
	329	A	ARG_330	No	2.816	2.744	3.966	3.547	85.96
	330	A	ALA_331	No	2.564	2.504	2.698	2.532	90
	331	A	MET_332	No	2.373	2.322	2.821	2.604	88.91
	332	A	VAL_333	No	2.491	2.429	3.225	2.745	85.96
	333	A	PHE_334	No	2.645	2.606	2.653	2.611	89.09
	334	A	PHE_335	No	2.164	2.034	2.675	2.423	89.63
	335	A	MET_336	No	1.673	1.64	2.191	1.95	87.9
	336	A	ALA_337	No	1.652	1.635	1.956	1.684	88.16
	337	A	ILE_338	No	1.702	1.662	2.042	1.822	91.39
	338	A	VAL_339	No	1.506	1.453	1.793	1.57	87.86
	339	A	VAL_340	No	1.362	1.369	1.848	1.531	86.36
	340	A	ALA_341	No	1.239	1.302	1.394	1.304	90.87
	341	A	TYR_342	No	1.38	1.384	2.468	2.131	91.7
	342	A	VAL_343	No	1.337	1.306	1.829	1.496	88.88
	343	A	PRO_344	No	1.275	1.303	1.359	1.322	88.15
	344	A	GLU_345	No	1.31	1.291	1.856	1.641	84.59
	345	A	GLY_346	No	1.189	1.209	1.224	1.209	84.2
	346	A	LEU_347	No	1.275	1.354	1.592	1.44	87.75
	347	A	LEU_348	No	1.446	1.49	1.729	1.583	83.18
	348	A	ALA_349	No	1.478	1.538	1.613	1.539	85.32
	349	A	THR_350	No	1.423	1.382	1.703	1.516	90.79
	350	A	VAL_351	No	1.186	1.227	1.409	1.269	90.39
	351	A	THR_352	No	1.387	1.368	1.737	1.524	87.26
	352	A	VAL_353	No	1.418	1.403	1.855	1.56	90.42
	353	A	CYS_354	No	1.23	1.225	1.329	1.268	92.85
	354	A	LEU_355	No	1.157	1.193	1.293	1.214	91.68
	355	A	SER_356	No	1.315	1.322	1.734	1.467	88.8
	356	A	LEU_357	No	1.361	1.35	1.988	1.644	91.59
	357	A	THR_358	No	1.246	1.263	1.243	1.242	92.45
	358	A	ALA_359	No	1.254	1.288	1.358	1.286	89.96
	359	A	LYS_360	No	1.407	1.412	2.483	2.02	88.58
	360	A	ARG_361	No	1.406	1.436	1.603	1.538	90.38
	361	A	LEU_362	No	1.323	1.344	1.529	1.4	91.07
	362	A	ALA_363	No	1.448	1.477	1.609	1.488	89.39
	363	A	SER_364	No	1.589	1.613	1.911	1.712	89.7
	364	A	LYS_365	No	1.54	1.52	2.111	1.825	89.1
	365	A	ASN_366	No	1.52	1.498	1.883	1.695	88.63
	366	A	CYS_367	No	1.462	1.54	1.742	1.624	89.39
	367	A	VAL_368	No	1.343	1.283	1.88	1.504	88.93
	368	A	VAL_369	No	1.234	1.311	1.583	1.386	86.23
	369	A	LYS_370	No	1.399	1.597	1.76	1.649	81.08
	370	A	ASN_371	No	1.466	1.423	2.093	1.786	79.25
	371	A	LEU_372	No	1.338	1.335	1.993	1.629	83.71
	372	A	GLU_373	No	1.19	1.231	1.544	1.421	86.86
	373	A	ALA_374	No	1.224	1.241	1.383	1.252	87.94
	374	A	VAL_375	No	1.298	1.334	1.431	1.348	89.41
	375	A	GLU_376	No	1.285	1.327	1.342	1.338	94.27
	376	A	THR_377	No	1.269	1.278	1.302	1.272	94.39
	377	A	LEU_378	No	1.334	1.33	1.823	1.541	92.75
	378	A	GLY_379	No	1.284	1.278	1.329	1.278	93.27
	379	A	SER_380	Yes	1.227	1.233	1.376	1.275	94.83
	380	A	THR_381	No	1.211	1.237	1.497	1.331	96.95
	381	A	SER_382	Yes	1.259	1.283	1.362	1.306	96.72
	382	A	VAL_383	No	1.273	1.217	1.713	1.389	97.68
	383	A	ILE_384	No	1.133	1.164	1.516	1.3	97.8
	384	A	CYS_385	No	1.117	1.14	1.382	1.247	97.5
	385	A	SER_386	No	1.149	1.149	1.441	1.254	96.82
	386	A	ASP_387	No	1.115	1.145	1.306	1.23	94.48
	387	A	LYS_388	No	1.132	1.177	1.406	1.28	92.9
	388	A	THR_389	No	1.353	1.379	2.042	1.675	88.64
	389	A	GLY_390	No	1.696	1.552	1.954	1.552	87.16
	390	A	THR_391	No	1.359	1.427	1.69	1.528	92.68
	391	A	LEU_392	No	1.407	1.458	1.631	1.506	94.59
	392	A	THR_393	No	1.399	1.467	1.338	1.399	93.08
	393	A	GLN_394	No	1.523	1.564	1.84	1.72	90.17
	394	A	ASN_395	No	1.506	1.531	1.976	1.762	87.17
	395	A	ARG_396	No	1.4	1.324	1.87	1.672	87.2
	396	A	MET_397	No	1.088	1.141	1.398	1.273	90.43
	397	A	THR_398	No	1.103	1.026	1.53	1.23	92.9
	398	A	VAL_399	No	0.976	1.033	1.114	1.037	95.12
	399	A	SER_400	No	1.072	1.126	1.188	1.146	93.56
	400	A	HIS_401	No	1.224	1.181	1.418	1.324	95.3
	401	A	LEU_402	No	1.384	1.469	1.866	1.622	95.83
	402	A	TRP_403	No	1.669	1.667	2.058	1.945	96.36
	403	A	PHE_404	No	1.943	1.999	2	1.997	94.72
	404	A	ASP_405	No	2.364	2.374	2.766	2.585	94.05
	405	A	ASN_406	No	2.49	2.488	2.908	2.702	92.28
	406	A	HIS_407	No	2.259	2.149	3.254	2.839	94.05
	407	A	ILE_408	No	1.85	1.946	1.908	1.911	93.99
	408	A	HIS_409	No	1.778	1.687	2.264	2.032	94.33
	409	A	THR_410	No	1.595	1.684	1.862	1.747	93.05
	410	A	ALA_411	No	1.432	1.463	1.447	1.447	92.55
	411	A	ASP_412	No	1.565	1.483	1.762	1.626	92.61
	412	A	THR_413	No	1.44	1.512	1.52	1.504	91.52
	413	A	THR_414	No	1.72	1.674	1.884	1.756	89.69
	414	A	GLU_415	No	1.86	1.877	2.305	2.131	85.75
	415	A	ASP_416	No	1.981	1.971	2.418	2.213	85.26
	416	A	GLN_417	No	1.816	1.972	1.657	1.801	84.95
	417	A	SER_418	No	2.218	2.231	2.621	2.368	84.54
	418	A	GLY_419	No	2.319	2.436	2.466	2.436	79.88
	419	A	GLN_420	No	2.775	2.728	4.269	3.653	79.91
	420	A	THR_421	No	2.96	2.978	3.497	3.195	84.35
	421	A	PHE_422	No	3.046	3.068	2.445	2.676	89.27
	422	A	ASP_423	No	3.439	3.283	4.046	3.688	87.42
	423	A	GLN_424	No	3.319	3.42	3.75	3.594	89.12
	424	A	SER_425	No	3.443	3.39	3.976	3.6	90.63
	425	A	SER_426	No	2.767	2.74	2.808	2.755	91.41
	426	A	GLU_427	No	2.727	2.653	3.453	3.134	92.42
	427	A	THR_428	No	2.377	2.326	2.484	2.391	94.46
	428	A	TRP_429	No	2.141	2.151	2.071	2.092	94.57
	429	A	ARG_430	No	2.387	2.377	3.625	3.204	93.18
	430	A	ALA_431	No	2.27	2.228	2.363	2.244	93.96
	431	A	LEU_432	No	1.89	1.884	1.825	1.837	95.46
	432	A	CYS_433	No	1.892	1.912	2.35	2.115	94.85
	433	A	ARG_434	No	2.073	2.003	2.957	2.635	94.49
	434	A	VAL_435	No	1.87	1.825	2	1.879	95.55
	435	A	LEU_436	No	1.536	1.599	1.893	1.698	95.5
	436	A	THR_437	No	1.734	1.767	1.871	1.8	95.62
	437	A	LEU_438	No	1.926	1.894	2.224	2.039	95.54
	438	A	CYS_439	No	1.738	1.674	1.834	1.745	94.88
	439	A	ASN_440	No	1.592	1.709	1.679	1.687	93.68
	440	A	ARG_441	No	1.824	1.838	3.135	2.71	91.9
	441	A	ALA_442	No	1.84	1.899	1.78	1.868	91.36
	442	A	ALA_443	No	2.114	2.098	2.331	2.132	91.82
	443	A	PHE_444	No	2.221	2.33	2.056	2.165	92.66
	444	A	LYS_445	No	2.627	2.627	3.09	2.87	90.01
	445	A	SER_446	No	3.091	3.104	3.544	3.259	88.57
	446	A	GLY_447	No	3.343	3.272	3.471	3.272	88.56
	447	A	GLN_448	No	2.832	2.828	2.726	2.769	88.59
	448	A	ASP_449	No	3.01	3.016	3.62	3.343	86.65
	449	A	ALA_450	No	3.167	3.099	3.439	3.155	90.17
	450	A	VAL_451	No	2.7	2.635	2.775	2.677	90.42
	451	A	PRO_452	No	2.285	2.236	2.437	2.312	91.59
	452	A	VAL_453	No	1.917	1.891	2.008	1.919	92.44
	453	A	PRO_454	No	1.686	1.735	1.755	1.74	90.51
	454	A	LYS_455	No	2	2.065	2.415	2.235	88.9
	455	A	ARG_456	No	2.131	2.056	2.332	2.231	91.79
	456	A	ILE_457	No	2.223	2.213	2.609	2.385	89.61
	457	A	VAL_458	No	2.03	2.082	1.901	1.997	89.61
	458	A	ILE_459	No	2.17	2.098	2.539	2.291	88.12
	459	A	GLY_460	No	1.955	1.936	2.047	1.936	82.99
	460	A	ASP_461	No	1.757	1.661	1.902	1.779	84.21
	461	A	ALA_462	No	1.405	1.364	1.503	1.376	85.73
	462	A	SER_463	No	1.218	1.247	1.33	1.275	89.27
	463	A	GLU_464	No	1.355	1.36	1.686	1.555	91.19
	464	A	THR_465	No	1.414	1.376	1.556	1.446	92.56
	465	A	ALA_466	No	1.148	1.186	1.165	1.166	93.81
	466	A	LEU_467	No	1.229	1.291	1.303	1.274	95.75
	467	A	LEU_468	No	1.504	1.51	1.786	1.626	95.57
	468	A	LYS_469	No	1.484	1.493	1.573	1.527	94.44
	469	A	PHE_470	No	1.378	1.459	1.385	1.411	94.75
	470	A	SER_471	No	1.629	1.685	1.661	1.675	94.06
	471	A	GLU_472	No	1.829	1.859	2.106	2.007	94.04
	472	A	LEU_473	No	1.815	1.88	1.962	1.892	92.24
	473	A	THR_474	No	1.862	1.962	1.767	1.874	89.18
	474	A	LEU_475	No	2.141	2.194	2.453	2.288	88.16
	475	A	GLY_476	No	2.261	2.284	2.241	2.284	86.3
	476	A	ASN_477	No	2.264	2.219	2.642	2.434	90.31
	477	A	ALA_478	No	1.936	2.014	1.934	1.99	91.91
	478	A	MET_479	No	2.325	2.399	3.048	2.773	90.25
	479	A	GLY_480	No	3.157	3.199	3.297	3.199	91.68
	480	A	TYR_481	No	3.05	2.996	2.908	2.921	93.21
	481	A	ARG_482	No	2.794	2.906	2.78	2.816	93.77
	482	A	ASP_483	No	3.318	3.319	4.083	3.736	92.33
	483	A	ARG_484	No	3.319	3.266	4.295	3.936	92.53
	484	A	PHE_485	No	2.965	2.908	3.091	3.018	93.59
	485	A	PRO_486	No	2.939	2.904	3.159	3.004	93.01
	486	A	LYS_487	No	2.697	2.795	2.535	2.643	93.66
	487	A	VAL_488	No	2.844	2.847	3.051	2.915	92.07
	488	A	CYS_489	No	2.729	2.678	2.861	2.758	91.81
	489	A	GLU_490	No	2.768	2.772	2.958	2.866	92.04
	490	A	ILE_491	No	2.638	2.609	2.814	2.688	90.69
	491	A	PRO_492	No	2.679	2.596	2.875	2.706	86.94
	492	A	PHE_493	No	2.456	2.577	2.578	2.57	85.3
	493	A	ASN_494	No	2.511	2.385	2.917	2.661	75.85
	494	A	SER_495	No	2.671	2.642	3.113	2.809	72.57
	495	A	THR_496	No	2.661	2.626	3.01	2.778	75.69
	496	A	ASN_497	No	2.322	2.269	2.918	2.613	80.56
	497	A	LYS_498	No	2.082	2.021	2.729	2.405	86.32
	498	A	PHE_499	No	1.947	2.002	2.368	2.217	91.29
	499	A	GLN_500	No	2.034	1.946	2.567	2.291	93.21
	500	A	LEU_501	No	2.028	2.08	2.448	2.235	93.7
	501	A	SER_502	No	2.219	2.226	2.425	2.289	94.54
	502	A	ILE_503	No	2.54	2.557	2.757	2.639	95.15
	503	A	HIS_504	No	2.713	2.763	2.516	2.619	94.88
	504	A	THR_505	No	3.111	3.095	3.213	3.138	93.07
	505	A	LEU_506	No	3.346	3.318	3.939	3.597	91.59
	506	A	GLU_507	No	3.646	3.891	4.63	4.332	88.4
	507	A	ASP_508	No	4.398	4.274	5.12	4.726	86.33
	508	A	PRO_509	No	5.115	5.192	5.648	5.366	81.15
	509	A	ARG_510	No	5.234	5.179	6.064	5.741	86.14
	510	A	ASP_511	No	4.527	4.449	4.345	4.392	86.39
	511	A	PRO_512	No	4.726	4.483	5.39	4.854	85.54
	512	A	ARG_513	No	3.942	3.905	4.256	4.119	91.53
	513	A	HIS_514	No	3.057	3.077	3.236	3.168	92.69
	514	A	LEU_515	No	2.66	2.653	2.629	2.627	94.57
	515	A	LEU_516	No	2.41	2.375	2.559	2.445	95.62
	516	A	VAL_517	No	2.039	2.045	2.118	2.059	96.81
	517	A	MET_518	No	1.845	1.799	2.159	1.992	95.87
	518	A	LYS_519	No	1.599	1.683	1.533	1.58	95.86
	519	A	GLY_520	No	1.661	1.583	1.684	1.583	93.72
	520	A	ALA_521	No	1.66	1.712	1.86	1.727	92.16
	521	A	PRO_522	No	1.7	1.788	1.611	1.717	93
	522	A	GLU_523	No	2.042	2.09	2.697	2.458	91.47
	523	A	ARG_524	No	2.18	2.217	2.488	2.389	92.41
	524	A	VAL_525	No	2.185	2.222	2.362	2.25	94.13
	525	A	LEU_526	No	2.301	2.382	2.438	2.393	93.18
	526	A	GLU_527	No	2.62	2.654	3.254	3.016	92.4
	527	A	ARG_528	No	2.638	2.635	2.785	2.712	93.38
	528	A	CYS_529	No	2.559	2.657	2.341	2.518	94.94
	529	A	SER_530	No	2.87	2.88	3.004	2.918	94.68
	530	A	SER_531	No	2.763	2.666	2.828	2.719	95.74
	531	A	ILE_532	No	2.529	2.613	2.556	2.574	95.55
	532	A	LEU_533	No	2.512	2.485	2.677	2.553	94.37
	533	A	ILE_534	No	2.677	2.77	2.773	2.757	93.29
	534	A	LYS_535	No	2.902	2.941	3.745	3.371	90.72
	535	A	GLY_536	No	2.885	2.938	2.802	2.938	88.22
	536	A	GLN_537	No	3.084	2.977	3.942	3.539	92.5
	537	A	GLU_538	No	2.923	3.041	3.127	3.094	93.04
	538	A	LEU_539	No	3.084	3.011	3.287	3.126	93.56
	539	A	PRO_540	No	3.167	3.158	3.373	3.242	94.06
	540	A	LEU_541	No	2.995	3.125	2.982	3.037	92.56
	541	A	ASP_542	No	3.347	3.249	3.648	3.459	91.61
	542	A	GLU_543	No	3.46	3.4	4.036	3.769	91.89
	543	A	GLN_544	No	3.382	3.272	4.284	3.86	92.75
	544	A	TRP_545	No	2.938	2.88	3.048	2.995	92.73
	545	A	ARG_546	No	2.773	2.756	3.576	3.282	91.9
	546	A	GLU_547	No	2.867	2.78	3.495	3.198	92.82
	547	A	ALA_548	No	2.661	2.562	2.795	2.598	93.77
	548	A	PHE_549	No	2.256	2.232	2.236	2.228	94.11
	549	A	GLN_550	No	2.29	2.257	2.797	2.555	93.04
	550	A	THR_551	No	2.347	2.26	2.743	2.45	93.8
	551	A	ALA_552	No	1.987	1.936	2.047	1.947	93.94
	552	A	TYR_553	No	1.765	1.774	2.04	1.927	93.13
	553	A	LEU_554	No	1.976	1.944	2.615	2.252	90.87
	554	A	SER_555	No	1.906	1.84	2.213	1.969	90.77
	555	A	LEU_556	No	1.512	1.524	1.666	1.565	92.38
	556	A	GLY_557	No	1.577	1.622	1.533	1.622	87.15
	557	A	GLY_558	No	1.842	1.802	1.966	1.802	84.21
	558	A	LEU_559	No	1.58	1.527	2.021	1.748	87.81
	559	A	GLY_560	No	1.43	1.37	1.549	1.37	84.35
	560	A	GLU_561	No	1.083	1.143	1.196	1.173	91.64
	561	A	ARG_562	No	1.047	1.018	1.87	1.574	89.82
	562	A	VAL_563	No	1.142	1.179	1.353	1.225	94.31
	563	A	LEU_564	No	1.216	1.241	1.556	1.358	95.56
	564	A	GLY_565	No	1.486	1.488	1.499	1.488	96.33
	565	A	PHE_566	No	1.596	1.678	1.414	1.52	97.33
	566	A	CYS_567	No	1.95	1.938	1.993	1.958	96.76
	567	A	GLN_568	No	2.226	2.286	2.426	2.361	96.16
	568	A	LEU_569	No	2.586	2.575	2.898	2.717	95.36
	569	A	TYR_570	No	2.871	2.932	3.053	2.995	93.09
	570	A	LEU_571	No	3.149	3.193	3.187	3.174	92.34
	571	A	ASN_572	No	3.62	3.655	4.191	3.929	88.42
	572	A	GLU_573	No	4.229	4.34	4.515	4.436	86.92
	573	A	LYS_574	No	4.792	4.769	6.005	5.443	88.78
	574	A	ASP_575	No	4.315	4.293	4.371	4.339	90.22
	575	A	TYR_576	No	3.877	3.939	3.731	3.801	91.08
	576	A	PRO_577	No	4.339	4.187	4.505	4.312	88.08
	577	A	PRO_578	No	4.323	4.432	4.643	4.512	83.89
	578	A	GLY_579	No	4.228	4.17	4.243	4.17	85.27
	579	A	TYR_580	No	3.859	3.796	4.113	4.001	89.45
	580	A	ALA_581	No	3.628	3.623	3.811	3.651	89.28
	581	A	PHE_582	No	3.31	3.366	3.181	3.252	90.21
	582	A	ASP_583	No	3.476	3.42	4.15	3.815	87.49
	583	A	VAL_584	No	3.333	3.36	3.49	3.394	85.01
	584	A	GLU_585	No	3.679	3.769	4.242	4.04	81.53
	585	A	ALA_586	No	4.23	4.019	4.67	4.135	83.09
	586	A	MET_587	No	3.999	4.038	4.432	4.25	83.24
	587	A	ASN_588	No	4.046	3.988	4.284	4.133	87.25
	588	A	PHE_589	No	3.444	3.399	3.473	3.441	89.38
	589	A	PRO_590	No	3.032	2.962	3.157	3.038	89.47
	590	A	SER_591	No	2.671	2.686	2.766	2.714	83.6
	591	A	SER_592	No	2.767	2.791	3.104	2.898	89.92
	592	A	GLY_593	No	2.882	2.824	2.951	2.824	91.92
	593	A	LEU_594	No	2.53	2.573	2.541	2.54	95.12
	594	A	CYS_595	No	2.446	2.359	2.568	2.452	96.2
	595	A	PHE_596	No	2.139	2.186	2.145	2.151	96.82
	596	A	ALA_597	No	1.981	1.968	1.98	1.961	95.34
	597	A	GLY_598	No	1.74	1.687	1.829	1.687	95.97
	598	A	LEU_599	No	1.429	1.432	1.633	1.508	96.84
	599	A	VAL_600	No	1.156	1.146	1.289	1.179	96.99
	600	A	SER_601	No	0.969	0.968	1.09	1.011	95.4
	601	A	MET_602	No	0.875	0.901	1.179	1.04	94.31
	602	A	ILE_603	No	0.944	0.954	1.161	1.026	92.35
	603	A	ASP_604	No	1.073	1.083	1.274	1.185	90.86
	604	A	PRO_605	No	1.212	1.257	1.272	1.26	92.1
	605	A	PRO_606	No	1.485	1.541	1.52	1.53	93.4
	606	A	ARG_607	No	1.792	1.811	1.98	1.913	92.25
	607	A	ALA_608	No	2.14	2.12	2.435	2.169	89.4
	608	A	THR_609	No	2.07	2.047	2.28	2.136	92.46
	609	A	VAL_610	No	1.613	1.64	1.739	1.655	94.63
	610	A	PRO_611	No	1.801	1.79	1.934	1.844	93.57
	611	A	ASP_612	No	1.765	1.731	2.14	1.953	94.23
	612	A	ALA_613	No	1.559	1.555	1.611	1.553	95.65
	613	A	VAL_614	No	1.527	1.551	1.625	1.562	96.14
	614	A	LEU_615	No	1.672	1.655	2.36	1.977	95.17
	615	A	LYS_616	No	1.608	1.601	1.894	1.748	95.39
	616	A	CYS_617	No	1.448	1.481	1.469	1.468	96.02
	617	A	ARG_618	Yes	1.579	1.613	1.972	1.831	95.43
	618	A	THR_619	No	1.707	1.714	2.028	1.832	95.52
	619	A	ALA_620	No	1.585	1.566	1.622	1.564	95.27
	620	A	GLY_621	Yes	1.544	1.526	1.597	1.526	95.01
	621	A	ILE_622	No	1.394	1.432	1.444	1.417	97.06
	622	A	ARG_623	Yes	1.369	1.355	1.95	1.737	96.62
	623	A	VAL_624	No	1.263	1.31	1.527	1.37	96.75
	624	A	ILE_625	No	1.245	1.224	1.725	1.433	97.56
	625	A	MET_626	No	1.214	1.23	1.407	1.318	97.5
	626	A	VAL_627	No	1.158	1.192	1.427	1.25	95.94
	627	A	THR_628	No	1.163	1.18	1.237	1.192	92.61
	628	A	GLY_629	No	1.259	1.286	1.276	1.286	86.48
	629	A	ASP_630	No	1.328	1.32	1.628	1.49	85.33
	630	A	HIS_631	No	1.416	1.388	2.193	1.886	85
	631	A	PRO_632	No	1.371	1.372	1.487	1.411	89.44
	632	A	ILE_633	No	1.455	1.441	1.947	1.659	88.84
	633	A	THR_634	No	1.427	1.413	1.62	1.488	88.47
	634	A	ALA_635	No	1.276	1.277	1.357	1.277	91.99
	635	A	LYS_636	No	1.266	1.284	1.756	1.524	93.31
	636	A	ALA_637	No	1.378	1.362	1.541	1.382	91.18
	637	A	ILE_638	No	1.285	1.287	1.39	1.314	93.08
	638	A	ALA_639	No	1.221	1.252	1.309	1.247	95.04
	639	A	ALA_640	No	1.337	1.427	1.465	1.42	93.08
	640	A	SER_641	No	1.371	1.444	1.651	1.51	90.73
	641	A	VAL_642	No	1.338	1.378	1.414	1.37	94.57
	642	A	GLY_643	No	1.431	1.429	1.543	1.429	94.19
	643	A	ILE_644	No	1.334	1.401	1.407	1.382	95.98
	644	A	ILE_645	No	1.395	1.428	1.443	1.411	95.3
	645	A	SER_646	No	1.717	1.649	2.404	1.928	93.07
	646	A	GLU_647	No	2.101	2.124	2.822	2.548	87.24
	647	A	GLY_648	No	3.207	3.138	3.73	3.138	86.37
	648	A	SER_649	No	2.175	2.137	2.144	2.135	91.04
	649	A	GLU_650	Yes	2.185	2.062	3.337	2.869	91.63
	650	A	THR_651	No	1.928	2.113	1.911	2.025	92.67
	651	A	VAL_652	No	2.421	2.521	2.585	2.526	90.97
	652	A	GLU_653	No	2.704	2.774	2.944	2.873	90.64
	653	A	ASP_654	No	2.749	2.861	2.587	2.724	90.68
	654	A	ILE_655	Yes	3.037	3.181	2.979	3.073	91.83
	655	A	ALA_656	No	3.451	3.574	3.424	3.543	92.4
	656	A	ALA_657	No	3.717	3.819	3.599	3.776	90
	657	A	ARG_658	Yes	3.953	4.125	4.23	4.185	92.27
	658	A	LEU_659	Yes	4.326	4.452	4.201	4.324	92.68
	659	A	ARG_660	No	4.591	4.651	5.512	5.199	91.23
	660	A	VAL_661	Yes	4.443	4.289	4.431	4.339	93.02
	661	A	PRO_662	No	4.19	4.101	4.571	4.29	91.71
	662	A	VAL_663	No	3.554	3.599	3.632	3.594	89.18
	663	A	ASP_664	No	3.801	3.818	4.378	4.117	89.72
	664	A	GLN_665	Yes	3.975	3.859	4.818	4.412	89.35
	665	A	VAL_666	No	3.335	3.327	3.407	3.342	90.14
	666	A	ASN_667	Yes	2.974	2.928	3.067	2.993	90.56
	667	A	ARG_668	No	2.773	2.798	3.84	3.473	89.75
	668	A	LYS_669	Yes	3.054	3.028	4.643	3.946	90.3
	669	A	ASP_670	Yes	2.878	2.815	3.172	2.997	91.04
	670	A	ALA_671	Yes	2.061	2.088	2.052	2.072	92.48
	671	A	ARG_672	Yes	1.723	1.708	2.833	2.465	93.16
	672	A	ALA_673	No	1.546	1.567	1.684	1.576	94.79
	673	A	CYS_674	No	1.451	1.415	2.15	1.782	94.57
	674	A	VAL_675	No	1.357	1.465	1.515	1.461	94.54
	675	A	ILE_676	No	1.41	1.378	1.728	1.518	94.95
	676	A	ASN_677	No	1.529	1.575	1.748	1.66	91.77
	677	A	GLY_678	No	1.454	1.505	1.508	1.505	87.91
	678	A	MET_679	No	1.628	1.74	2.043	1.889	86.37
	679	A	GLN_680	No	2.084	2.116	2.957	2.607	90.35
	680	A	LEU_681	No	2.114	2.11	2.642	2.345	91.27
	681	A	LYS_682	No	1.962	2.127	2.221	2.148	86.7
	682	A	ASP_683	No	2.483	2.415	3.134	2.805	88.56
	683	A	MET_684	No	2.221	2.168	2.516	2.353	89.48
	684	A	ASP_685	No	2.12	2.073	2.546	2.33	88.39
	685	A	PRO_686	No	1.848	1.956	1.959	1.952	86.96
	686	A	SER_687	No	2.415	2.454	2.871	2.604	89.85
	687	A	GLU_688	No	2.534	2.452	2.799	2.655	92.29
	688	A	LEU_689	No	1.932	1.925	1.907	1.881	92.47
	689	A	VAL_690	No	1.696	1.754	1.934	1.799	91.55
	690	A	GLU_691	No	2.017	2.022	3.132	2.706	91.94
	691	A	ALA_692	No	2.008	1.972	2.07	1.98	92.32
	692	A	LEU_693	Yes	1.719	1.776	1.87	1.79	93.75
	693	A	ARG_694	Yes	1.955	2.071	2.065	2.054	92.26
	694	A	THR_695	Yes	2.097	2.062	2.693	2.314	92.8
	695	A	HIS_696	No	1.955	1.912	2.326	2.156	93.23
	696	A	PRO_697	Yes	1.742	1.811	2.014	1.886	92.34
	697	A	GLU_698	Yes	1.621	1.512	2.245	1.966	95.56
	698	A	MET_699	No	1.366	1.367	1.987	1.702	95.42
	699	A	VAL_700	No	1.205	1.211	1.376	1.255	96.75
	700	A	PHE_701	No	1.225	1.225	1.338	1.291	96.54
	701	A	ALA_702	No	1.239	1.268	1.382	1.274	93.17
	702	A	ARG_703	No	1.316	1.313	1.608	1.499	89.18
	703	A	THR_704	No	1.2	1.216	1.554	1.347	90.51
	704	A	SER_705	No	1.258	1.208	1.516	1.319	87.42
	705	A	PRO_706	No	1.118	1.144	1.217	1.167	86.91
	706	A	GLN_707	No	1.269	1.313	1.628	1.482	86.73
	707	A	GLN_708	No	1.306	1.278	2.208	1.854	91.07
	708	A	LYS_709	No	1.175	1.2	1.212	1.188	93.12
	709	A	LEU_710	No	1.215	1.227	1.543	1.34	91.99
	710	A	VAL_711	No	1.285	1.282	1.458	1.33	92.19
	711	A	ILE_712	No	1.252	1.253	1.397	1.293	94.66
	712	A	VAL_713	No	1.191	1.213	1.249	1.203	94.94
	713	A	GLU_714	No	1.29	1.307	1.707	1.551	92.86
	714	A	SER_715	No	1.369	1.374	1.457	1.4	93.38
	715	A	CYS_716	No	1.295	1.311	1.625	1.453	94.59
	716	A	GLN_717	No	1.299	1.345	1.274	1.306	93.42
	717	A	ARG_718	No	1.457	1.471	1.825	1.696	90.86
	718	A	LEU_719	Yes	1.474	1.488	1.869	1.634	90.58
	719	A	GLY_720	Yes	1.464	1.467	1.512	1.467	90.63
	720	A	ALA_721	No	1.274	1.276	1.365	1.278	93.86
	721	A	ILE_722	Yes	1.188	1.192	1.36	1.242	96.37
	722	A	VAL_723	No	1.103	1.11	1.207	1.123	97.13
	723	A	ALA_724	No	1.083	1.085	1.214	1.092	97.46
	724	A	VAL_725	No	1.047	1.066	1.139	1.067	97.82
	725	A	THR_726	No	1.053	1.079	1.215	1.121	96.57
	726	A	GLY_727	No	1.071	1.077	1.142	1.077	93.46
	727	A	ASP_728	No	1.081	1.074	1.44	1.277	90.54
	728	A	GLY_729	No	1.061	1.051	1.118	1.051	84.72
	729	A	VAL_730	No	1.062	1.057	1.549	1.226	85.58
	730	A	ASN_731	No	1.037	1.044	1.187	1.114	87.08
	731	A	ASP_732	No	0.977	0.987	1.021	1.005	91.19
	732	A	SER_733	No	1.017	1.016	1.083	1.039	88.8
	733	A	PRO_734	No	1.024	1.042	1.053	1.044	89.03
	734	A	ALA_735	No	1.011	1.015	1.138	1.02	93.34
	735	A	LEU_736	No	1.008	1.049	1.079	1.037	93.09
	736	A	LYS_737	No	1.169	1.184	1.579	1.379	88.69
	737	A	LYS_738	No	1.138	1.145	1.512	1.313	92.34
	738	A	ALA_739	No	1.111	1.139	1.227	1.138	94.62
	739	A	ASP_740	No	1.152	1.167	1.436	1.315	94.4
	740	A	ILE_741	No	1.143	1.164	1.41	1.245	94.28
	741	A	GLY_742	No	1.045	1.058	1.063	1.058	94.35
	742	A	VAL_743	No	1.078	1.088	1.216	1.113	95.42
	743	A	ALA_744	No	1.12	1.147	1.265	1.152	93.17
	744	A	MET_745	No	1.198	1.195	1.938	1.623	93.54
	745	A	GLY_746	No	1.349	1.418	1.337	1.418	87.49
	746	A	ILE_747	No	1.562	1.57	2.011	1.759	86.33
	747	A	ALA_748	No	1.573	1.534	1.8	1.571	83.99
	748	A	GLY_749	No	1.28	1.309	1.324	1.309	82.15
	749	A	SER_750	No	1.171	1.16	1.392	1.237	83.45
	750	A	ASP_751	No	1.158	1.163	1.629	1.424	78.95
	751	A	ALA_752	No	1.116	1.121	1.235	1.125	80.98
	752	A	ALA_753	No	1.072	1.09	1.186	1.091	86.89
	753	A	LYS_754	No	1.16	1.181	1.377	1.265	84.59
	754	A	ASN_755	No	1.194	1.181	1.809	1.53	81.3
	755	A	ALA_756	No	1.07	1.093	1.186	1.093	84.64
	756	A	ALA_757	No	1.053	1.094	1.177	1.093	89.11
	757	A	ASP_758	No	1.176	1.158	1.756	1.501	88.91
	758	A	MET_759	No	1.106	1.122	1.452	1.283	90.52
	759	A	ILE_760	No	1.168	1.192	1.419	1.269	91.23
	760	A	LEU_761	No	1.291	1.377	1.404	1.367	93.4
	761	A	LEU_762	No	1.532	1.584	2.121	1.814	89.65
	762	A	ASP_763	No	1.576	1.54	1.895	1.732	89.48
	763	A	ASP_764	No	1.436	1.457	1.744	1.614	90.17
	764	A	ASN_765	No	1.472	1.444	1.757	1.606	89.7
	765	A	PHE_766	No	1.56	1.579	2.085	1.874	89.79
	766	A	ALA_767	No	1.995	1.956	2.351	2.021	92.63
	767	A	SER_768	No	1.821	1.765	1.914	1.806	92.81
	768	A	ILE_769	No	1.415	1.416	1.844	1.59	93.8
	769	A	VAL_770	No	1.411	1.507	1.769	1.587	95.95
	770	A	THR_771	No	1.689	1.695	2.173	1.888	94.52
	771	A	GLY_772	No	1.723	1.68	1.909	1.68	94.15
	772	A	VAL_773	No	1.529	1.532	1.814	1.618	96.21
	773	A	GLU_774	No	1.468	1.444	1.972	1.762	96.39
	774	A	GLN_775	No	1.315	1.296	1.522	1.421	95.39
	775	A	GLY_776	No	1.236	1.236	1.242	1.236	95.5
	776	A	ARG_777	No	1.23	1.237	1.397	1.337	96.07
	777	A	LEU_778	No	1.243	1.219	1.558	1.355	96.32
	778	A	ILE_779	No	1.115	1.112	1.283	1.157	95.82
	779	A	PHE_780	No	1.093	1.113	1.404	1.292	95.4
	780	A	ASP_781	No	1.162	1.166	1.34	1.258	95.11
	781	A	ASN_782	No	1.15	1.147	1.394	1.278	96.29
	782	A	LEU_783	No	1.118	1.144	1.285	1.186	95.36
	783	A	LYS_784	No	1.206	1.239	1.481	1.338	95.33
	784	A	LYS_785	No	1.078	1.078	1.187	1.125	95.78
	785	A	SER_786	No	1.084	1.059	1.286	1.133	96.15
	786	A	ILE_787	No	1.024	1.032	1.178	1.074	94.94
	787	A	ALA_788	No	1.025	0.992	1.206	1.015	95.92
	788	A	TYR_789	No	0.948	0.947	1.049	1.012	96.55
	789	A	THR_790	No	0.997	1.025	1.352	1.156	94.82
	790	A	LEU_791	No	1.124	1.151	1.529	1.303	94.13
	791	A	THR_792	No	1.049	1.085	1.16	1.097	96.09
	792	A	LYS_793	No	1.005	1.074	1.485	1.264	95.35
	793	A	ASN_794	No	1.137	1.178	1.54	1.371	93.84
	794	A	ILE_795	No	1.244	1.235	1.441	1.311	95.6
	795	A	PRO_796	No	1.257	1.284	1.338	1.299	96.53
	796	A	GLU_797	No	1.246	1.278	1.507	1.401	95.47
	797	A	LEU_798	No	1.299	1.328	1.637	1.45	94.85
	798	A	THR_799	No	1.382	1.402	1.446	1.408	95.56
	799	A	PRO_800	No	1.465	1.499	1.514	1.499	95.82
	800	A	TYR_801	No	1.748	1.76	1.987	1.885	94.08
	801	A	LEU_802	No	1.763	1.758	2.422	2.059	94.07
	802	A	ILE_803	No	1.712	1.72	2.09	1.869	95
	803	A	TYR_804	No	1.693	1.773	1.956	1.892	94.42
	804	A	ILE_805	No	2.102	2.219	2.435	2.294	92.24
	805	A	THR_806	No	2.3	2.369	2.271	2.317	93.06
	806	A	VAL_807	No	2.312	2.26	2.579	2.368	94.38
	807	A	SER_808	No	1.959	1.943	2.364	2.09	93.52
	808	A	VAL_809	No	1.745	1.713	2.018	1.809	95.55
	809	A	PRO_810	No	1.618	1.584	1.766	1.652	95.42
	810	A	LEU_811	No	1.513	1.517	1.75	1.605	94.89
	811	A	PRO_812	No	1.374	1.376	1.386	1.376	95.77
	812	A	LEU_813	No	1.391	1.432	1.42	1.406	95.16
	813	A	GLY_814	No	1.577	1.518	1.666	1.518	90.62
	814	A	CYS_815	No	1.543	1.527	1.765	1.635	88.54
	815	A	ILE_816	No	1.538	1.536	2.053	1.759	88.83
	816	A	THR_817	No	1.397	1.387	1.664	1.492	92.53
	817	A	ILE_818	No	1.313	1.327	1.428	1.354	92.86
	818	A	LEU_819	No	1.425	1.449	1.76	1.564	90.55
	819	A	PHE_820	No	1.475	1.467	2.095	1.852	93.48
	820	A	ILE_821	No	1.282	1.308	1.381	1.318	93.33
	821	A	GLU_822	No	1.299	1.491	1.516	1.504	91.46
	822	A	LEU_823	No	1.726	1.692	2.973	2.34	90.54
	823	A	CYS_824	No	1.821	1.956	2.167	2.04	91.49
	824	A	THR_825	No	1.35	1.408	1.471	1.42	94.36
	825	A	ASP_826	No	1.123	1.209	1.571	1.411	93.92
	826	A	ILE_827	No	1.437	1.434	2.013	1.686	92.3
	827	A	PHE_828	No	1.346	1.307	2.069	1.791	95.66
	828	A	PRO_829	No	1.209	1.221	1.319	1.25	96.17
	829	A	SER_830	No	1.211	1.223	1.212	1.211	95.94
	830	A	VAL_831	No	1.229	1.239	1.558	1.338	95.82
	831	A	SER_832	No	1.26	1.243	1.465	1.318	96.79
	832	A	LEU_833	No	1.166	1.194	1.194	1.17	96.49
	833	A	ALA_834	No	1.202	1.268	1.328	1.264	95.13
	834	A	TYR_835	No	1.302	1.334	2.399	2.068	95.46
	835	A	GLU_836	No	1.313	1.315	1.577	1.471	95.89
	836	A	LYS_837	No	1.481	1.469	2.519	2.061	94.57
	837	A	ALA_838	No	1.57	1.619	1.787	1.638	93.99
	838	A	GLU_839	No	1.67	1.797	1.461	1.611	92.28
	839	A	SER_840	No	1.993	1.855	2.338	2.025	90.93
	840	A	ASP_841	No	1.836	1.895	2.421	2.181	92.06
	841	A	ILE_842	No	1.558	1.584	1.577	1.559	93.11
	842	A	MET_843	No	1.653	1.655	2.263	2.001	93.72
	843	A	HIS_844	No	1.76	1.82	2.633	2.321	94.67
	844	A	LEU_845	No	1.677	1.635	2.102	1.829	92.62
	845	A	ARG_846	Yes	1.598	1.548	3.641	3.022	94.51
	846	A	PRO_847	Yes	1.412	1.453	1.472	1.459	94.97
	847	A	ARG_848	Yes	1.373	1.38	1.332	1.343	94.25
	848	A	ASN_849	Yes	1.602	1.546	2.167	1.881	93.64
	849	A	PRO_850	Yes	1.612	1.965	1.847	1.911	90.09
	850	A	LYS_851	Yes	1.988	2.045	3.359	2.792	89.21
	851	A	ARG_852	Yes	1.967	1.962	2.763	2.481	90.27
	852	A	ASP_853	No	1.597	1.541	2.229	1.932	91.04
	853	A	ARG_854	No	1.409	1.434	2.15	1.9	91.97
	854	A	LEU_855	No	1.352	1.394	1.591	1.45	92.83
	855	A	VAL_856	No	1.467	1.461	2.052	1.684	92.66
	856	A	ASN_857	No	1.484	1.429	2.067	1.769	90.29
	857	A	GLU_858	No	1.738	1.723	2.317	2.072	89.33
	858	A	PRO_859	No	2.15	2.026	2.382	2.166	92.66
	859	A	LEU_860	No	1.636	1.513	2.102	1.782	93.16
	860	A	ALA_861	No	1.112	1.204	1.312	1.207	91.89
	861	A	ALA_862	No	1.799	1.748	2.222	1.829	92.89
	862	A	TYR_863	No	1.815	1.675	2.677	2.364	94.97
	863	A	SER_864	No	1.089	1.116	1.125	1.117	94.78
	864	A	TYR_865	No	1.287	1.352	1.791	1.628	93.2
	865	A	PHE_866	No	1.888	1.934	2.616	2.353	93.09
	866	A	GLN_867	No	1.844	1.887	2.795	2.42	95.93
	867	A	ILE_868	No	1.27	1.249	1.679	1.422	97.17
	868	A	GLY_869	No	1.066	1.108	1.071	1.108	96.59
	869	A	ALA_870	No	1.318	1.329	1.579	1.362	96.8
	870	A	ILE_871	No	1.517	1.508	2.111	1.774	97.67
	871	A	GLN_872	No	1.447	1.482	1.68	1.585	97.73
	872	A	SER_873	No	1.456	1.51	1.524	1.504	97.27
	873	A	PHE_874	No	1.744	1.727	2.849	2.446	97.62
	874	A	ALA_875	No	1.493	1.539	1.52	1.523	97.55
	875	A	GLY_876	No	1.684	1.71	1.703	1.71	97.26
	876	A	PHE_877	No	1.858	1.791	2.716	2.369	97.49
	877	A	THR_878	No	1.749	1.845	2.151	1.969	97.61
	878	A	ASP_879	No	2.442	2.425	3.829	3.236	97.31
	879	A	TYR_880	No	2.203	2.171	2.163	2.161	97.69
	880	A	PHE_881	No	1.813	2.053	2.109	2.06	97.17
	881	A	THR_882	No	2.61	2.782	2.713	2.734	97.14
	882	A	ALA_883	No	3.153	3.17	3.213	3.171	96.75
	883	A	MET_884	No	2.935	3.093	2.64	2.849	96.27
	884	A	ALA_885	No	3.347	3.536	3.305	3.49	96.63
	885	A	GLN_886	No	4.01	4.126	4.256	4.195	95.73
	886	A	GLU_887	No	4.067	4.076	4.336	4.234	95.05
	887	A	GLY_888	No	4.1	3.984	4.195	3.984	94.5
	888	A	TRP_889	No	3.338	3.28	3.23	3.244	96.24
	889	A	PHE_890	No	3.4	3.303	4.592	4.122	95.8
	890	A	PRO_891	No	3.124	3.162	3.288	3.209	94.04
	891	A	LEU_892	No	3.504	3.439	4.294	3.84	94.78
	892	A	LEU_893	No	3.226	3.08	3.906	3.468	94.55
	893	A	CYS_894	No	2.551	2.565	2.832	2.685	94.58
	894	A	VAL_895	No	2.948	3.054	3.572	3.249	95.08
	895	A	GLY_896	No	3.079	2.975	3.285	2.975	92.69
	896	A	LEU_897	No	2.294	2.291	2.128	2.2	94.31
	897	A	ARG_898	No	2.04	2.104	2.491	2.347	93.4
	898	A	ALA_899	No	2.466	2.486	2.712	2.519	90.62
	899	A	GLN_900	No	2.464	2.428	3.097	2.816	94.27
	900	A	TRP_901	No	2.153	2.215	1.896	1.997	94.54
	901	A	GLU_902	No	2.364	2.511	2.355	2.422	90.37
	902	A	ASP_903	No	2.814	2.75	3.21	2.999	91.19
	903	A	HIS_904	No	3.114	3.18	4.187	3.797	88.06
	904	A	HIS_905	No	3.394	3.328	4.26	3.897	90.11
	905	A	LEU_906	No	3.005	2.953	3.103	2.999	92.74
	906	A	GLN_907	No	2.97	2.964	3.37	3.188	93.65
	907	A	ASP_908	No	2.999	2.921	3.567	3.266	94.11
	908	A	LEU_909	No	2.654	2.816	2.687	2.729	95.05
	909	A	GLN_910	No	2.962	2.809	3.969	3.494	94.47
	910	A	ASP_911	No	3.032	3.109	3.293	3.207	95.02
	911	A	SER_912	No	3.464	3.436	3.917	3.606	95.19
	912	A	TYR_913	No	3.343	3.324	4.859	4.378	95.14
	913	A	GLY_914	No	3.083	3.161	3.062	3.161	93.18
	914	A	GLN_915	No	3.182	3.137	4.442	3.91	95.02
	915	A	GLU_916	No	2.876	2.897	3.567	3.294	95.17
	916	A	TRP_917	No	2.576	2.568	2.802	2.713	96.63
	917	A	THR_918	No	2.726	2.648	2.961	2.777	95.96
	918	A	PHE_919	No	2.622	2.61	3.023	2.851	93.14
	919	A	GLY_920	No	2.857	2.799	2.871	2.799	92.34
	920	A	GLN_921	No	2.646	2.54	3.511	3.107	95.19
	921	A	ARG_922	No	2.188	2.187	2.333	2.276	95.89
	922	A	LEU_923	No	2.262	2.223	2.796	2.479	93.15
	923	A	TYR_924	No	2.344	2.258	3.236	2.919	95.03
	924	A	GLN_925	No	2.008	1.961	2.344	2.177	95.96
	925	A	GLN_926	No	1.79	1.79	1.967	1.878	95.6
	926	A	TYR_927	No	1.93	1.905	2.346	2.194	96
	927	A	THR_928	No	1.875	1.767	2.115	1.916	97.09
	928	A	CYS_929	No	1.443	1.441	1.909	1.661	97.29
	929	A	TYR_930	No	1.438	1.437	1.626	1.56	96.98
	930	A	THR_931	No	1.496	1.435	1.722	1.553	97.22
	931	A	VAL_932	No	1.378	1.341	1.679	1.456	97.42
	932	A	PHE_933	No	1.288	1.309	1.376	1.34	97.56
	933	A	PHE_934	No	1.382	1.364	1.752	1.587	97.15
	934	A	ILE_935	No	1.328	1.291	1.578	1.409	96.83
	935	A	SER_936	No	1.201	1.228	1.439	1.292	97.46
	936	A	ILE_937	No	1.267	1.293	1.531	1.376	96.77
	937	A	GLU_938	No	1.414	1.413	1.982	1.754	96.11
	938	A	VAL_939	No	1.282	1.296	1.579	1.382	96.46
	939	A	CYS_940	No	1.087	1.09	1.726	1.407	97.7
	940	A	GLN_941	No	1.013	1.064	1.331	1.216	96.71
	941	A	ILE_942	No	1.196	1.228	1.565	1.364	96.28
	942	A	ALA_943	No	1.204	1.192	1.33	1.202	96.21
	943	A	ASP_944	No	1.111	1.121	1.364	1.255	97.33
	944	A	VAL_945	No	1.127	1.161	1.301	1.19	96.62
	945	A	LEU_946	No	1.233	1.242	1.645	1.413	96.21
	946	A	ILE_947	No	1.232	1.23	1.394	1.282	96
	947	A	ARG_948	No	1.117	1.165	1.181	1.159	96.51
	948	A	LYS_949	No	1.244	1.258	1.44	1.336	95.21
	949	A	THR_950	No	1.362	1.37	1.568	1.446	95.47
	950	A	ARG_951	No	1.402	1.464	1.341	1.382	94.28
	951	A	ARG_952	No	1.689	1.791	3.321	2.833	94.05
	952	A	LEU_953	No	1.906	1.834	2.356	2.056	94.48
	953	A	SER_954	No	2.172	2.128	2.867	2.404	95.32
	954	A	ALA_955	No	2.406	2.553	2.709	2.572	92.87
	955	A	PHE_956	No	3.073	3.073	4.357	3.886	93.8
	956	A	GLN_957	No	2.839	2.844	3.601	3.282	92.35
	957	A	GLN_958	No	2.88	3.152	3.651	3.428	91.15
	958	A	GLY_959	No	2.611	2.442	2.791	2.442	92.19
	959	A	PHE_960	No	2.137	2.188	3.151	2.789	89.87
	960	A	PHE_961	No	2.343	2.292	3.856	3.309	90.79
	961	A	ARG_962	No	2.157	2.139	3.197	2.837	92.72
	962	A	ASN_963	No	1.801	1.841	1.694	1.767	94.27
	963	A	LYS_964	No	1.95	1.897	3.198	2.638	95.39
	964	A	ILE_965	No	1.598	1.606	1.723	1.634	96.31
	965	A	LEU_966	No	1.527	1.573	1.704	1.613	96.14
	966	A	VAL_967	No	1.824	1.836	2.239	1.978	95.6
	967	A	ILE_968	No	1.772	1.74	2.095	1.888	96.93
	968	A	ALA_969	No	1.487	1.508	1.501	1.495	96.69
	969	A	ILE_970	No	1.563	1.622	2.087	1.811	96.13
	970	A	VAL_971	No	1.763	1.76	2.234	1.929	96.71
	971	A	PHE_972	No	1.632	1.628	2.034	1.869	96.63
	972	A	GLN_973	No	1.483	1.59	1.397	1.48	96.57
	973	A	VAL_974	No	1.731	1.809	1.988	1.856	95.88
	974	A	CYS_975	No	1.951	1.837	2.779	2.307	96.99
	975	A	ILE_976	No	1.681	1.709	2.121	1.883	95.75
	976	A	GLY_977	No	1.861	1.832	2.013	1.832	94.69
	977	A	CYS_978	No	2.005	2.082	2.414	2.231	96.02
	978	A	PHE_979	No	2.092	2.129	2.465	2.315	96.36
	979	A	LEU_980	No	2.092	2.16	2.291	2.204	95.47
	980	A	CYS_981	No	2.369	2.418	2.53	2.458	95.32
	981	A	TYR_982	No	2.493	2.564	4.382	3.836	96.11
	982	A	CYS_983	No	2.602	2.526	3.019	2.756	96.02
	983	A	PRO_984	No	2.86	2.837	3.161	2.964	94.54
	984	A	GLY_985	No	2.942	2.843	3.103	2.843	93.66
	985	A	MET_986	No	2.498	2.529	2.689	2.608	93.38
	986	A	PRO_987	No	2.674	2.726	2.835	2.767	92.94
	987	A	ASN_988	No	3.017	2.972	3.489	3.233	88.82
	988	A	ILE_989	No	2.83	2.759	3.116	2.916	90.65
	989	A	PHE_990	No	2.29	2.274	2.503	2.412	91.83
	990	A	ASN_991	No	2.26	2.193	2.513	2.353	92.99
	991	A	PHE_992	No	2.061	2.198	2.421	2.324	95.51
	992	A	MET_993	No	2.268	2.267	2.807	2.569	96.33
	993	A	PRO_994	No	2.39	2.464	2.42	2.443	96.2
	994	A	ILE_995	No	2.603	2.575	2.934	2.721	95.57
	995	A	ARG_996	No	2.393	2.268	3.568	3.137	95.21
	996	A	PHE_997	No	2.398	2.294	3.98	3.399	94.97
	997	A	GLN_998	No	2.099	2.088	3.257	2.791	96.43
	998	A	TRP_999	No	1.724	1.697	2.578	2.337	96.51
	999	A	TRP_1000	No	1.754	1.837	2.836	2.56	95.77
	1000	A	LEU_1001	No	2.422	2.498	3.024	2.734	96.71
	1001	A	VAL_1002	No	2.643	2.628	3.023	2.772	97
	1002	A	PRO_1003	No	2.137	2.181	1.854	2.055	96.93
	1003	A	LEU_1004	No	2.385	2.529	2.934	2.703	96.11
	1004	A	PRO_1005	No	3.324	3.193	3.49	3.307	97.52
	1005	A	TYR_1006	No	2.724	2.641	3.316	3.088	97.74
	1006	A	GLY_1007	No	2.392	2.395	2.279	2.395	95.83
	1007	A	ILE_1008	No	2.604	2.53	3.294	2.887	96.72
	1008	A	LEU_1009	No	2.565	2.457	3.484	2.953	97.72
	1009	A	ILE_1010	No	1.742	1.833	1.669	1.727	97.37
	1010	A	PHE_1011	No	2.048	2.202	2.878	2.609	96.98
	1011	A	VAL_1012	No	3.223	3.166	3.916	3.46	97.26
	1012	A	TYR_1013	No	3.039	2.942	3.58	3.358	97.14
	1013	A	ASP_1014	No	1.983	2.15	1.542	1.862	96.74
	1014	A	GLU_1015	No	2.775	2.818	3.764	3.383	96.81
	1015	A	ILE_1016	No	3.154	3.122	3.833	3.448	96.21
	1016	A	ARG_1017	No	2.297	2.376	1.69	1.963	95.79
	1017	A	LYS_1018	No	2.597	2.872	2.505	2.659	95.53
	1018	A	LEU_1019	No	3.723	3.488	5.32	4.411	95.58
	1019	A	GLY_1020	No	3.004	3.07	3.289	3.07	93.86
	1020	A	VAL_1021	No	3.581	3.934	3.763	3.849	94.1
	1021	A	ARG_1022	No	4.65	4.663	5.454	5.157	93.84
	1022	A	CYS_1023	No	4.155	4.041	4.419	4.209	95.29
	1023	A	CYS_1024	No	3.842	3.805	4.428	4.096	93.98
	1024	A	PRO_1025	No	3.683	3.734	3.889	3.791	90.75
	1025	A	GLY_1026	No	3.707	3.773	3.682	3.773	90.01
	1026	A	SER_1027	No	3.509	3.69	3.565	3.645	93.36
	1027	A	TRP_1028	No	3.388	3.351	5.111	4.624	93.65
	1028	A	TRP_1029	No	3.362	3.199	4.793	4.346	91.64
	1029	A	ASP_1030	No	2.902	2.747	3.538	3.177	90.55
	1030	A	GLN_1031	No	2.217	2.201	3.029	2.684	89.54
	1031	A	GLU_1032	No	2.152	2.142	2.771	2.519	89.97
	1032	A	LEU_1033	No	1.683	1.634	2.222	1.902	91.19
	1033	A	TYR_1034	No	1.651	1.622	2.856	2.485	91.93
	1034	A	TYR_1035	No	1.328	1.434	1.254	1.326	90.09

## Sheet: OMP3
	Residue#	Chain	ResName	LigandContact	CA	Backbone	Sidechain	All_Heavy	B-factor
	0	A	MET_1	No	7.387	7.373	8.362	7.936	29.09
	1	A	GLY_2	No	6.832	6.934	7.166	6.934	32.46
	2	A	LYS_3	Yes	7.204	6.945	9.171	8.189	32.11
	3	A	ALA_4	No	6.468	6.204	7.205	6.386	37.93
	4	A	GLU_5	No	5.201	5.019	6.271	5.764	36.41
	5	A	ASN_6	Yes	4.084	4.126	4.579	4.357	33.38
	6	A	TYR_7	No	3.852	3.957	5.053	4.69	33.7
	7	A	GLU_8	No	4.134	4.208	4.363	4.298	33.96
	8	A	LEU_9	No	4.76	4.755	5.386	5.041	38.23
	9	A	TYR_10	No	5.156	5.269	5.294	5.274	43.15
	10	A	SER_11	No	5.761	5.797	5.88	5.824	43.37
	11	A	VAL_12	No	6.458	6.444	6.865	6.603	46.75
	12	A	GLU_13	No	6.826	6.996	6.624	6.788	48.32
	13	A	LEU_14	No	7.663	7.689	7.775	7.717	48.57
	14	A	GLY_15	No	8.413	8.499	8.501	8.499	55.9
	15	A	PRO_16	No	9.405	9.298	9.566	9.401	44.13
	16	A	GLY_17	No	9.62	9.823	9.589	9.823	52.59
	17	A	PRO_18	No	10.483	10.322	10.392	10.347	38.7
	18	A	GLY_19	No	11.08	10.978	11.434	10.978	53.18
	19	A	GLY_20	No	10.764	10.598	10.832	10.598	48.7
	20	A	ASP_21	No	9.899	9.863	9.889	9.872	42.66
	21	A	MET_22	No	9.166	9.156	9.284	9.222	45.04
	22	A	ALA_23	No	8.574	8.425	8.714	8.474	43.32
	23	A	ALA_24	No	7.731	7.686	7.847	7.712	47.75
	24	A	LYS_25	No	6.934	6.88	7.216	7.052	47.22
	25	A	MET_26	No	6.103	6.108	6.148	6.121	47.44
	26	A	SER_27	No	5.658	5.566	5.902	5.677	43.95
	27	A	LYS_28	No	5.034	5.112	4.886	4.979	37.61
	28	A	LYS_29	No	4.95	4.841	5.861	5.392	39.37
	29	A	LYS_30	No	4.608	4.555	5.229	4.909	32.29
	30	A	LYS_31	Yes	4.152	4.149	4.5	4.321	30.74
	31	A	ALA_32	Yes	4.034	3.988	4.349	4.047	33.12
	32	A	GLY_33	Yes	3.621	3.72	3.878	3.72	31.51
	33	A	GLY_34	Yes	3.992	3.721	4.146	3.721	30.11
	34	A	GLY_35	Yes	3.788	3.745	4.378	3.745	36.16
	35	A	GLY_36	Yes	3.636	3.543	3.8	3.543	39.15
	36	A	GLY_37	No	3.908	3.602	4.106	3.602	42.96
	37	A	LYS_38	No	2.853	2.764	4.349	3.666	52.99
	38	A	ARG_39	No	2.313	2.284	2.604	2.48	58.42
	39	A	LYS_40	No	2.484	2.395	4.498	3.641	62.03
	40	A	GLU_41	No	2.516	2.388	3.724	3.213	61.88
	41	A	LYS_42	No	1.777	1.763	2.733	2.297	67.7
	42	A	LEU_43	No	1.636	1.648	2.238	1.906	68.56
	43	A	GLU_44	No	1.823	1.812	2.318	2.114	71.9
	44	A	ASN_45	No	1.769	1.734	2.292	2.029	71.44
	45	A	MET_46	No	1.534	1.544	1.717	1.616	68.42
	46	A	LYS_47	No	1.531	1.565	2.191	1.89	68.32
	47	A	LYS_48	No	1.627	1.571	2.517	2.091	68.67
	48	A	GLU_49	No	1.708	1.648	2.475	2.152	65.42
	49	A	MET_50	No	1.487	1.57	1.832	1.707	65.88
	50	A	GLU_51	No	1.83	1.79	3.159	2.664	65.04
	51	A	ILE_52	No	1.632	1.661	2.108	1.844	72.14
	52	A	ASN_53	No	1.805	1.812	2.579	2.224	82.47
	53	A	ASP_54	No	1.82	1.84	2.031	1.943	86.34
	54	A	HIS_55	No	1.893	1.897	2.025	1.971	89.05
	55	A	GLN_56	No	1.965	2.014	2.625	2.361	91.23
	56	A	LEU_57	No	2.091	2.063	2.403	2.2	91.63
	57	A	SER_58	No	2.197	2.179	2.419	2.258	91.37
	58	A	VAL_59	No	2.209	2.211	2.534	2.317	91.03
	59	A	ALA_60	No	2.302	2.279	2.463	2.304	89.88
	60	A	GLU_61	No	2.2	2.176	2.876	2.599	92.51
	61	A	LEU_62	No	2.03	2.048	2.196	2.093	90.45
	62	A	GLU_63	No	2.135	2.172	2.404	2.304	90.79
	63	A	GLN_64	No	2.258	2.253	3.088	2.739	92.41
	64	A	LYS_65	No	2.143	2.171	2.044	2.097	92.5
	65	A	TYR_66	No	2.107	2.185	2.105	2.115	91.91
	66	A	GLN_67	No	2.452	2.433	3.373	2.986	91.73
	67	A	THR_68	No	2.247	2.289	2.121	2.213	92.43
	68	A	SER_69	No	2.214	2.204	2.34	2.249	90.7
	69	A	ALA_70	No	2.073	2.083	2.162	2.088	89.22
	70	A	THR_71	No	2.137	2.188	2.296	2.226	89.74
	71	A	LYS_72	No	2.303	2.285	2.979	2.648	89.83
	72	A	GLY_73	No	2.152	2.213	2.108	2.213	92.05
	73	A	LEU_74	No	2.317	2.35	2.517	2.401	92.99
	74	A	SER_75	No	2.67	2.629	3.049	2.777	92.86
	75	A	ALA_76	No	2.735	2.768	2.861	2.778	91.04
	76	A	SER_77	No	3.045	3.006	3.213	3.075	92.36
	77	A	LEU_78	No	2.804	2.749	3.086	2.889	93.08
	78	A	ALA_79	No	2.489	2.528	2.494	2.515	92.97
	79	A	ALA_80	No	2.787	2.788	3.039	2.827	92.68
	80	A	GLU_81	No	2.874	2.799	3.204	3.035	94
	81	A	LEU_82	No	2.468	2.44	2.581	2.485	93.83
	82	A	LEU_83	No	2.319	2.351	2.525	2.407	93.85
	83	A	LEU_84	No	2.554	2.551	3.158	2.826	92.85
	84	A	ARG_85	No	2.576	2.555	4.347	3.775	91.99
	85	A	ASP_86	No	2.269	2.277	2.435	2.357	91.27
	86	A	GLY_87	No	2.132	2.104	2.186	2.104	91.96
	87	A	PRO_88	No	1.959	1.924	2.053	1.974	91.8
	88	A	ASN_89	No	1.748	1.751	1.732	1.739	91.67
	89	A	ALA_90	No	1.613	1.596	1.823	1.626	85.71
	90	A	LEU_91	No	1.413	1.567	2.012	1.75	82.58
	91	A	ARG_92	No	1.878	1.726	3.669	3.084	76.9
	92	A	PRO_93	No	1.893	2.042	2.367	2.166	69.48
	93	A	PRO_94	No	2.425	2.368	2.496	2.412	65.22
	94	A	ARG_95	No	2.943	2.882	4.971	4.301	66.94
	95	A	GLY_96	No	2.772	2.859	2.819	2.859	66.65
	96	A	THR_97	No	2.663	2.628	2.516	2.57	72.74
	97	A	PRO_98	No	2.809	2.645	3.036	2.802	82.78
	98	A	GLU_99	No	2.488	2.447	2.957	2.745	83.18
	99	A	TYR_100	No	2.603	2.49	3.346	3.072	88.71
	100	A	VAL_101	No	2.253	2.129	2.579	2.3	88.85
	101	A	LYS_102	No	1.692	1.688	2.008	1.85	82.46
	102	A	PHE_103	No	1.826	1.78	2.799	2.429	88.26
	103	A	ALA_104	No	1.976	1.883	2.3	1.953	90.87
	104	A	ARG_105	Yes	1.595	1.568	1.753	1.67	86.18
	105	A	GLN_106	Yes	1.415	1.487	1.499	1.49	84.09
	106	A	LEU_107	No	1.733	1.777	2.175	1.947	88.72
	107	A	ALA_108	Yes	1.834	1.851	2.063	1.879	82.61
	108	A	GLY_109	No	2.326	2.104	2.689	2.104	77.33
	109	A	GLY_110	No	1.954	1.869	2.256	1.869	72.87
	110	A	LEU_111	No	1.786	1.818	2.259	1.998	79.19
	111	A	GLN_112	No	2.111	2.137	3.253	2.799	86.65
	112	A	CYS_113	No	2.466	2.397	3.515	2.959	87.28
	113	A	LEU_114	No	2.235	2.165	3.041	2.573	85.72
	114	A	MET_115	No	2.142	2.209	3.374	2.895	88.19
	115	A	TRP_116	No	2.662	2.649	4.363	3.896	91.24
	116	A	VAL_117	No	2.451	2.329	2.969	2.575	88.79
	117	A	ALA_118	No	1.951	2.129	2.092	2.111	88.04
	118	A	ALA_119	No	2.819	2.921	3.128	2.95	91.08
	119	A	ALA_120	No	3.218	3.162	3.321	3.184	92.13
	120	A	ILE_121	No	2.602	2.7	2.249	2.488	88.81
	121	A	CYS_122	No	2.874	3.05	3.151	3.092	88.57
	122	A	LEU_123	No	3.788	3.791	4.642	4.19	91.25
	123	A	ILE_124	No	3.677	3.668	3.682	3.665	89.55
	124	A	ALA_125	No	3.191	3.364	2.941	3.288	86.64
	125	A	PHE_126	No	4.079	4.247	4.867	4.62	88.25
	126	A	ALA_127	No	4.638	4.668	4.658	4.662	89.25
	127	A	ILE_128	No	4.34	4.458	4.014	4.242	87.29
	128	A	GLN_129	No	4.57	4.649	4.242	4.416	83.37
	129	A	ALA_130	No	5.329	5.294	5.879	5.396	85.51
	130	A	SER_131	No	5.126	5.061	5.383	5.165	86.37
	131	A	GLU_132	No	4.52	4.697	4.725	4.72	83.22
	132	A	GLY_133	No	5.51	5.354	5.847	5.354	77.22
	133	A	ASP_134	No	4.942	4.937	5.391	5.174	70.53
	134	A	LEU_135	No	4.81	4.95	5.049	4.978	65.9
	135	A	THR_136	No	5.476	5.396	5.881	5.594	63.49
	136	A	THR_137	No	4.73	4.481	4.744	4.576	65.5
	137	A	ASP_138	No	4.172	4.141	5.365	4.816	80.04
	138	A	ASP_139	No	4.331	4.012	5.031	4.557	79.77
	139	A	ASN_140	No	3.054	2.95	3.223	3.089	84.55
	140	A	LEU_141	No	2.818	2.88	3.868	3.355	89.61
	141	A	TYR_142	No	3.347	3.182	4.703	4.224	87.6
	142	A	LEU_143	No	2.631	2.601	2.927	2.74	87.55
	143	A	ALA_144	No	2.19	2.2	2.332	2.214	90.78
	144	A	ILE_145	No	2.441	2.482	3.387	2.913	92.67
	145	A	ALA_146	No	2.973	2.962	3.358	3.028	90.01
	146	A	LEU_147	No	2.687	2.662	3.273	2.935	90.14
	147	A	ILE_148	No	2.09	2.577	2.604	2.56	92.62
	148	A	ALA_149	No	2.834	2.43	3.85	2.722	92.06
	149	A	VAL_150	No	1.336	1.41	1.93	1.595	88.82
	150	A	VAL_151	No	1.384	1.395	1.717	1.505	90.49
	151	A	VAL_152	No	1.521	1.501	2.137	1.744	92.09
	152	A	VAL_153	No	1.276	1.244	1.72	1.416	89.08
	153	A	THR_154	No	1.128	1.145	1.248	1.173	83.3
	154	A	GLY_155	No	1.181	1.204	1.241	1.204	85.72
	155	A	CYS_156	No	1.235	1.24	1.609	1.412	87.91
	156	A	PHE_157	No	1.247	1.263	1.73	1.535	80.59
	157	A	GLY_158	Yes	1.168	1.197	1.23	1.197	76.87
	158	A	TYR_159	No	1.236	1.265	1.636	1.513	82.07
	159	A	TYR_160	No	1.357	1.399	2.161	1.914	76.55
	160	A	GLN_161	Yes	1.396	1.44	1.615	1.529	69.33
	161	A	GLU_162	Yes	1.532	1.607	1.761	1.7	66.69
	162	A	PHE_163	No	1.81	1.736	2.558	2.24	65.43
	163	A	LYS_164	No	2.573	2.58	3.94	3.35	58.62
	164	A	SER_165	Yes	2.336	2.522	2.848	2.635	52.48
	165	A	THR_166	No	2.183	1.966	2.867	2.377	55.48
	166	A	ASN_167	No	1.668	1.729	1.998	1.86	55.93
	167	A	ILE_168	No	1.437	1.44	1.819	1.59	50.28
	168	A	ILE_169	No	1.397	1.424	1.639	1.496	51.26
	169	A	ALA_170	No	1.543	1.551	1.744	1.575	60.69
	170	A	SER_171	No	1.565	1.587	1.702	1.623	58.77
	171	A	PHE_172	No	1.493	1.518	2.126	1.882	57.99
	172	A	LYS_173	No	1.667	1.651	2.717	2.253	62.29
	173	A	ASN_174	No	1.7	1.659	2.383	2.047	65.43
	174	A	LEU_175	No	1.395	1.412	1.645	1.494	62.31
	175	A	VAL_176	No	1.486	1.521	1.781	1.599	67.04
	176	A	PRO_177	No	1.669	1.693	1.682	1.687	65.68
	177	A	GLN_178	No	1.937	1.938	2.872	2.489	73.18
	178	A	GLN_179	No	1.904	1.867	2.758	2.398	88.15
	179	A	ALA_180	No	1.81	1.859	1.835	1.844	91.6
	180	A	THR_181	No	2.003	1.956	2.424	2.154	94.1
	181	A	VAL_182	No	2.029	2.09	2.306	2.154	95
	182	A	ILE_183	No	2.162	2.15	2.223	2.168	95.07
	183	A	ARG_184	No	2.346	2.396	2.279	2.32	94.31
	184	A	ASP_185	No	2.593	2.59	2.988	2.803	91.41
	185	A	GLY_186	No	2.488	2.509	2.447	2.509	89.76
	186	A	ASP_187	No	2.541	2.468	3.092	2.805	91.52
	187	A	LYS_188	No	2.33	2.379	2.442	2.398	92.85
	188	A	PHE_189	No	2.254	2.209	2.722	2.523	92.44
	189	A	GLN_190	No	2.176	2.235	2.821	2.567	92.57
	190	A	ILE_191	No	2.119	2.082	2.185	2.116	93.02
	191	A	ASN_192	No	2.045	2.024	2.414	2.22	92.28
	192	A	ALA_193	No	1.849	1.855	1.872	1.848	90.52
	193	A	ASP_194	No	1.902	1.923	2.218	2.083	90.91
	194	A	GLN_195	No	2.04	2.029	2.433	2.26	93.52
	195	A	LEU_196	No	1.904	1.914	1.958	1.912	94.28
	196	A	VAL_197	No	1.953	1.926	2.144	1.998	95.98
	197	A	VAL_198	No	1.904	1.961	2.205	2.03	94.8
	198	A	GLY_199	No	2.006	2.001	2.012	2.001	93.31
	199	A	ASP_200	No	1.949	1.898	2.028	1.968	94.77
	200	A	LEU_201	No	1.877	1.906	2.122	1.984	95.8
	201	A	VAL_202	No	1.743	1.735	2.115	1.862	95.03
	202	A	GLU_203	No	1.769	1.83	2.335	2.123	94.17
	203	A	MET_204	No	1.767	1.728	2.201	1.959	91.92
	204	A	LYS_205	No	1.666	1.633	2.594	2.164	90.6
	205	A	GLY_206	No	1.505	1.566	1.496	1.566	86.25
	206	A	GLY_207	No	1.643	1.684	1.666	1.684	84.28
	207	A	ASP_208	No	1.689	1.589	2.234	1.949	86.5
	208	A	ARG_209	No	1.454	1.504	1.531	1.512	88.34
	209	A	VAL_210	No	1.433	1.432	1.468	1.425	92.47
	210	A	PRO_211	No	1.561	1.565	1.659	1.601	92.68
	211	A	ALA_212	No	1.53	1.508	1.695	1.53	93.09
	212	A	ASP_213	No	1.439	1.495	1.443	1.467	94
	213	A	ILE_214	No	1.536	1.539	1.663	1.577	94.79
	214	A	ARG_215	No	1.564	1.576	1.788	1.706	95.51
	215	A	ILE_216	No	1.551	1.599	1.548	1.556	95.45
	216	A	LEU_217	No	1.758	1.78	2.279	1.994	94.18
	217	A	ALA_218	No	1.773	1.712	1.962	1.748	93.17
	218	A	ALA_219	No	1.67	1.751	1.687	1.729	92.83
	219	A	GLN_220	No	1.715	1.673	3.047	2.525	90.31
	220	A	GLY_221	No	1.644	1.607	1.695	1.607	85.7
	221	A	CYS_222	No	1.454	1.439	1.474	1.451	90.44
	222	A	LYS_223	No	1.296	1.296	1.807	1.548	89.42
	223	A	VAL_224	No	1.189	1.194	1.616	1.332	90.13
	224	A	ASP_225	No	1.149	1.205	1.763	1.521	86.5
	225	A	ASN_226	No	1.125	1.141	1.883	1.555	86.2
	226	A	SER_227	No	1.18	1.182	1.413	1.261	78.07
	227	A	SER_228	No	1.137	1.174	1.432	1.255	75.51
	228	A	LEU_229	No	1.512	1.632	2.273	1.913	79.24
	229	A	THR_230	No	1.706	1.796	1.816	1.782	74.75
	230	A	GLY_231	No	1.659	1.796	1.58	1.796	70.3
	231	A	GLU_232	No	1.889	1.732	2.408	2.139	73.51
	232	A	SER_233	No	1.944	1.878	2.526	2.117	69.37
	233	A	GLU_234	No	1.538	1.462	1.841	1.685	77.44
	234	A	PRO_235	No	1.247	1.275	1.542	1.38	83.71
	235	A	GLN_236	No	1.148	1.174	1.739	1.502	87.51
	236	A	THR_237	No	1.277	1.291	1.483	1.358	91.21
	237	A	ARG_238	No	1.371	1.414	1.476	1.45	92.57
	238	A	SER_239	No	1.544	1.547	1.932	1.681	92.53
	239	A	PRO_240	No	1.692	1.788	1.762	1.774	93.01
	240	A	GLU_241	No	1.888	1.807	2.974	2.541	91.15
	241	A	CYS_242	No	1.867	1.96	1.999	1.972	91.67
	242	A	THR_243	No	1.997	2.075	2.016	2.038	89.59
	243	A	HIS_244	No	2.083	1.999	2.458	2.277	86.97
	244	A	GLU_245	No	2.209	2.167	2.997	2.663	83.31
	245	A	SER_246	No	1.846	1.789	2.062	1.877	82.06
	246	A	PRO_247	No	1.626	1.664	1.764	1.701	85.46
	247	A	LEU_248	No	1.881	1.938	2.407	2.14	82.7
	248	A	GLU_249	No	2.011	1.947	2.92	2.542	83.99
	249	A	THR_250	No	1.664	1.615	1.725	1.652	90.62
	250	A	ARG_251	No	1.484	1.476	2.298	2.012	92.5
	251	A	ASN_252	No	1.502	1.498	1.623	1.559	94.69
	252	A	ILE_253	No	1.498	1.465	1.928	1.656	93.88
	253	A	ALA_254	No	1.356	1.388	1.468	1.389	93.17
	254	A	PHE_255	No	1.3	1.302	1.714	1.55	91.63
	255	A	PHE_256	No	1.337	1.291	1.608	1.484	89.64
	256	A	SER_257	No	1.272	1.287	1.288	1.286	84.83
	257	A	THR_258	No	1.222	1.267	1.249	1.247	88.58
	258	A	MET_259	No	1.295	1.275	1.726	1.519	86.94
	259	A	CYS_260	No	1.327	1.367	1.445	1.398	89.9
	260	A	LEU_261	No	1.39	1.452	1.542	1.464	86.29
	261	A	GLU_262	No	1.515	1.499	2.176	1.911	86.43
	262	A	GLY_263	No	1.605	1.61	1.681	1.61	87.63
	263	A	THR_264	No	1.643	1.629	1.842	1.711	91.92
	264	A	VAL_265	No	1.591	1.618	1.704	1.627	93.37
	265	A	GLN_266	No	1.65	1.627	2.222	1.969	94.76
	266	A	GLY_267	No	1.609	1.646	1.67	1.646	94.94
	267	A	LEU_268	No	1.72	1.668	2.234	1.916	95.46
	268	A	VAL_269	No	1.651	1.699	1.722	1.691	95.66
	269	A	VAL_270	No	1.687	1.703	1.757	1.706	94.17
	270	A	ASN_271	No	1.686	1.661	1.821	1.74	93.53
	271	A	THR_272	No	1.698	1.696	1.861	1.757	93.15
	272	A	GLY_273	No	1.645	1.568	1.698	1.568	88.61
	273	A	ASP_274	No	1.485	1.471	1.955	1.741	85.9
	274	A	ARG_275	No	1.517	1.476	2.518	2.173	89.53
	275	A	THR_276	No	1.239	1.233	1.289	1.243	89.59
	276	A	ILE_277	No	1.187	1.198	1.536	1.329	87.39
	277	A	ILE_278	No	1.139	1.125	1.814	1.44	85.47
	278	A	GLY_279	No	1.137	1.138	1.204	1.138	84.74
	279	A	ARG_280	No	1.128	1.128	1.657	1.467	84.09
	280	A	ILE_281	No	1.06	1.092	1.142	1.089	82.33
	281	A	ALA_282	No	1.172	1.179	1.315	1.188	80.99
	282	A	SER_283	No	1.191	1.199	1.342	1.247	81.15
	283	A	LEU_284	No	1.172	1.193	1.588	1.35	82.5
	284	A	ALA_285	No	1.214	1.258	1.313	1.253	80.37
	285	A	SER_286	No	1.378	1.413	1.411	1.411	77.33
	286	A	GLY_287	No	1.424	1.427	1.558	1.427	74.35
	287	A	VAL_288	No	1.515	1.555	1.774	1.611	78.29
	288	A	GLU_289	Yes	1.998	1.931	2.728	2.413	73.3
	289	A	ASN_290	Yes	2.079	2.175	2.441	2.306	69.59
	290	A	GLU_291	Yes	2.271	2.115	2.923	2.611	77.64
	291	A	LYS_292	Yes	2.042	2.065	2.335	2.192	84.91
	292	A	THR_293	No	1.694	1.721	1.576	1.65	88.97
	293	A	PRO_294	No	1.768	1.721	1.938	1.805	91.03
	294	A	ILE_295	No	1.468	1.477	1.47	1.448	91.49
	295	A	ALA_296	Yes	1.494	1.521	1.652	1.533	88.03
	296	A	ILE_297	No	1.668	1.622	2.038	1.807	91.18
	297	A	GLU_298	No	1.514	1.508	1.863	1.723	91.68
	298	A	ILE_299	Yes	1.41	1.448	1.89	1.623	88.77
	299	A	GLU_300	Yes	1.664	1.697	2.06	1.898	87.6
	300	A	HIS_301	No	1.807	1.73	3.014	2.554	89.58
	301	A	PHE_302	No	1.599	1.64	2.577	2.23	88.81
	302	A	VAL_303	No	1.847	1.961	2.251	2.051	88.2
	303	A	ASP_304	No	2.056	2.052	2.592	2.347	88.69
	304	A	ILE_305	No	1.974	1.988	2.368	2.148	89.64
	305	A	ILE_306	No	2.084	2.08	2.599	2.312	89.59
	306	A	ALA_307	No	2.21	2.178	2.65	2.258	88.41
	307	A	GLY_308	No	2.301	2.299	2.662	2.299	90.39
	308	A	LEU_309	No	1.953	1.897	2.498	2.166	91.1
	309	A	ALA_310	No	1.682	1.696	1.761	1.696	90.53
	310	A	ILE_311	No	1.938	1.953	2.389	2.142	90.74
	311	A	LEU_312	No	2.15	2.084	2.969	2.504	93.47
	312	A	PHE_313	No	1.796	1.818	2.104	1.975	92.01
	313	A	GLY_314	No	1.844	1.944	1.838	1.944	91.85
	314	A	ALA_315	No	2.328	2.409	2.482	2.413	92.18
	315	A	THR_316	No	2.256	2.281	2.377	2.309	94.53
	316	A	PHE_317	No	2.015	2.029	2.361	2.207	93.67
	317	A	PHE_318	No	2.072	2.086	2.598	2.391	93.26
	318	A	ILE_319	No	2.539	2.469	3.396	2.911	94.7
	319	A	VAL_320	No	2.301	2.26	2.506	2.34	94.1
	320	A	ALA_321	No	1.877	1.939	1.898	1.921	92.93
	321	A	MET_322	No	2.207	2.336	2.816	2.593	93.76
	322	A	CYS_323	No	2.724	2.784	3.158	2.954	94.54
	323	A	ILE_324	No	2.658	2.699	2.774	2.709	91.57
	324	A	GLY_325	No	2.721	2.608	2.929	2.608	89.85
	325	A	TYR_326	No	2.243	2.345	2.567	2.477	89.62
	326	A	THR_327	No	2.639	2.559	2.928	2.713	90.17
	327	A	PHE_328	No	2.727	2.692	3.345	3.087	89.52
	328	A	LEU_329	No	2.841	2.797	3.305	3.023	86.14
	329	A	ARG_330	No	2.557	2.495	3.143	2.909	85.96
	330	A	ALA_331	No	2.188	2.163	2.271	2.173	90
	331	A	MET_332	No	2.298	2.243	2.956	2.652	88.91
	332	A	VAL_333	No	2.414	2.304	3.14	2.64	85.96
	333	A	PHE_334	No	2.077	2.074	2.238	2.148	89.09
	334	A	PHE_335	No	1.728	1.688	2.81	2.415	89.63
	335	A	MET_336	No	1.768	1.73	2.4	2.123	87.9
	336	A	ALA_337	No	1.583	1.549	1.747	1.574	88.16
	337	A	ILE_338	No	1.412	1.404	1.771	1.556	91.39
	338	A	VAL_339	No	1.44	1.505	1.956	1.658	87.86
	339	A	VAL_340	No	1.435	1.434	1.837	1.576	86.36
	340	A	ALA_341	No	1.319	1.326	1.441	1.332	90.87
	341	A	TYR_342	No	1.286	1.317	1.919	1.714	91.7
	342	A	VAL_343	No	1.329	1.309	1.709	1.454	88.88
	343	A	PRO_344	No	1.254	1.299	1.344	1.312	88.15
	344	A	GLU_345	No	1.439	1.469	2.131	1.871	84.59
	345	A	GLY_346	No	1.697	1.7	1.799	1.7	84.2
	346	A	LEU_347	No	1.623	1.649	2.1	1.834	87.75
	347	A	LEU_348	Yes	1.32	1.328	1.889	1.567	83.18
	348	A	ALA_349	No	1.205	1.235	1.37	1.245	85.32
	349	A	THR_350	No	1.149	1.166	1.612	1.352	90.79
	350	A	VAL_351	No	1.238	1.241	1.47	1.31	90.39
	351	A	THR_352	No	1.255	1.249	1.413	1.303	87.26
	352	A	VAL_353	No	1.211	1.226	1.448	1.285	90.42
	353	A	CYS_354	No	1.266	1.277	1.421	1.342	92.85
	354	A	LEU_355	No	1.278	1.29	1.624	1.414	91.68
	355	A	SER_356	No	1.309	1.323	1.415	1.352	88.8
	356	A	LEU_357	No	1.407	1.406	1.656	1.505	91.59
	357	A	THR_358	No	1.398	1.399	1.495	1.429	92.45
	358	A	ALA_359	No	1.372	1.413	1.443	1.405	89.96
	359	A	LYS_360	No	1.518	1.558	2.24	1.925	88.58
	360	A	ARG_361	No	1.616	1.649	2.988	2.551	90.38
	361	A	LEU_362	No	1.634	1.645	2.043	1.803	91.07
	362	A	ALA_363	No	1.8	1.916	1.986	1.918	89.39
	363	A	SER_364	No	1.853	1.829	2.142	1.934	89.7
	364	A	LYS_365	No	1.66	1.627	2.184	1.912	89.1
	365	A	ASN_366	No	1.569	1.563	1.989	1.78	88.63
	366	A	CYS_367	No	1.743	1.848	1.794	1.816	89.39
	367	A	VAL_368	No	1.572	1.507	1.957	1.665	88.93
	368	A	VAL_369	No	1.506	1.561	1.837	1.642	86.23
	369	A	LYS_370	No	1.456	1.441	1.794	1.604	81.08
	370	A	ASN_371	Yes	1.339	1.379	1.641	1.518	79.25
	371	A	LEU_372	Yes	1.378	1.373	1.862	1.578	83.71
	372	A	GLU_373	Yes	1.323	1.349	1.582	1.489	86.86
	373	A	ALA_374	No	1.43	1.412	1.583	1.431	87.94
	374	A	VAL_375	No	1.391	1.406	1.664	1.482	89.41
	375	A	GLU_376	No	1.457	1.44	1.533	1.491	94.27
	376	A	THR_377	No	1.386	1.393	1.641	1.477	94.39
	377	A	LEU_378	No	1.427	1.433	1.884	1.616	92.75
	378	A	GLY_379	No	1.51	1.543	1.536	1.543	93.27
	379	A	SER_380	No	1.39	1.389	1.606	1.462	94.83
	380	A	THR_381	No	1.353	1.38	1.648	1.483	96.95
	381	A	SER_382	No	1.36	1.341	1.512	1.398	96.72
	382	A	VAL_383	No	1.221	1.234	1.496	1.311	97.68
	383	A	ILE_384	No	1.144	1.15	1.301	1.195	97.8
	384	A	CYS_385	No	1.106	1.136	1.418	1.264	97.5
	385	A	SER_386	No	1.07	1.069	1.239	1.118	96.82
	386	A	ASP_387	No	1.034	1.081	1.042	1.06	94.48
	387	A	LYS_388	No	1.095	1.1	1.241	1.141	92.9
	388	A	THR_389	No	1.117	1.268	1.174	1.214	88.64
	389	A	GLY_390	No	1.635	1.493	1.892	1.493	87.16
	390	A	THR_391	No	1.58	1.507	2.27	1.853	92.68
	391	A	LEU_392	No	1.28	1.32	1.636	1.43	94.59
	392	A	THR_393	No	1.301	1.423	1.271	1.347	93.08
	393	A	GLN_394	No	1.567	1.614	1.828	1.733	90.17
	394	A	ASN_395	No	1.636	1.695	2.266	1.991	87.17
	395	A	ARG_396	No	1.694	1.586	2.101	1.914	87.2
	396	A	MET_397	No	1.332	1.367	1.43	1.383	90.43
	397	A	THR_398	No	1.246	1.186	1.445	1.29	92.9
	398	A	VAL_399	No	1.103	1.174	1.228	1.169	95.12
	399	A	SER_400	No	1.138	1.174	1.43	1.264	93.56
	400	A	HIS_401	No	1.144	1.107	1.303	1.225	95.3
	401	A	LEU_402	No	1.23	1.307	1.557	1.406	95.83
	402	A	TRP_403	No	1.451	1.513	1.798	1.713	96.36
	403	A	PHE_404	No	1.821	1.826	2.223	2.056	94.72
	404	A	ASP_405	No	2.104	2.072	3.018	2.609	94.05
	405	A	ASN_406	No	2.092	2.06	2.56	2.318	92.28
	406	A	HIS_407	No	1.845	1.779	3.139	2.655	94.05
	407	A	ILE_408	No	1.552	1.649	1.672	1.635	93.99
	408	A	HIS_409	No	1.614	1.523	1.978	1.8	94.33
	409	A	THR_410	No	1.519	1.555	1.804	1.65	93.05
	410	A	ALA_411	No	1.459	1.495	1.488	1.481	92.55
	411	A	ASP_412	No	1.621	1.548	1.923	1.748	92.61
	412	A	THR_413	No	1.57	1.659	1.594	1.621	91.52
	413	A	THR_414	No	1.93	1.886	2.079	1.961	89.69
	414	A	GLU_415	No	2.14	2.166	2.551	2.392	85.75
	415	A	ASP_416	No	2.268	2.238	2.727	2.502	85.26
	416	A	GLN_417	No	2.021	2.14	1.822	1.966	84.95
	417	A	SER_418	No	2.599	2.725	3.08	2.852	84.54
	418	A	GLY_419	No	3.086	3.129	3.371	3.129	79.88
	419	A	GLN_420	No	3.335	3.286	4.543	4.023	79.91
	420	A	THR_421	No	3.346	3.483	3.926	3.665	84.35
	421	A	PHE_422	No	3.043	3.07	3.115	3.073	89.27
	422	A	ASP_423	No	3.116	3.084	3.347	3.218	87.42
	423	A	GLN_424	No	3.139	3.164	3.721	3.478	89.12
	424	A	SER_425	No	2.956	2.887	3.023	2.929	90.63
	425	A	SER_426	No	2.308	2.352	2.263	2.32	91.41
	426	A	GLU_427	No	2.515	2.439	3.263	2.93	92.42
	427	A	THR_428	No	2.105	2.069	2.292	2.151	94.46
	428	A	TRP_429	No	1.866	1.929	1.839	1.863	94.57
	429	A	ARG_430	No	2.289	2.284	3.319	2.963	93.18
	430	A	ALA_431	No	2.168	2.078	2.279	2.106	93.96
	431	A	LEU_432	No	1.714	1.732	1.709	1.695	95.46
	432	A	CYS_433	No	1.794	1.806	2.438	2.116	94.85
	433	A	ARG_434	No	1.952	1.901	2.576	2.341	94.49
	434	A	VAL_435	No	1.768	1.754	1.859	1.778	95.55
	435	A	LEU_436	No	1.588	1.635	1.874	1.713	95.5
	436	A	THR_437	No	1.808	1.837	2.072	1.926	95.62
	437	A	LEU_438	No	1.969	1.978	2.202	2.07	95.54
	438	A	CYS_439	No	1.802	1.79	1.846	1.812	94.88
	439	A	ASN_440	No	1.791	1.88	2.067	1.97	93.68
	440	A	ARG_441	No	1.944	1.957	2.705	2.442	91.9
	441	A	ALA_442	No	1.928	1.968	1.884	1.944	91.36
	442	A	ALA_443	No	2.156	2.142	2.354	2.172	91.82
	443	A	PHE_444	No	2.257	2.352	2.116	2.209	92.66
	444	A	LYS_445	No	2.637	2.644	3.076	2.869	90.01
	445	A	SER_446	No	3.035	3.042	3.324	3.136	88.57
	446	A	GLY_447	No	3.276	3.226	3.394	3.226	88.56
	447	A	GLN_448	No	2.909	2.909	2.865	2.882	88.59
	448	A	ASP_449	No	3.063	3.076	3.556	3.333	86.65
	449	A	ALA_450	No	3.242	3.16	3.515	3.219	90.17
	450	A	VAL_451	No	2.761	2.701	2.903	2.766	90.42
	451	A	PRO_452	No	2.399	2.353	2.546	2.426	91.59
	452	A	VAL_453	No	2.084	2.064	2.172	2.089	92.44
	453	A	PRO_454	No	1.898	1.936	1.972	1.948	90.51
	454	A	LYS_455	No	2.172	2.206	2.55	2.377	88.9
	455	A	ARG_456	No	2.246	2.183	2.414	2.327	91.79
	456	A	ILE_457	No	2.298	2.283	2.665	2.449	89.61
	457	A	VAL_458	No	2.101	2.154	1.984	2.074	89.61
	458	A	ILE_459	No	2.242	2.172	2.619	2.368	88.12
	459	A	GLY_460	No	2.062	2.061	2.143	2.061	82.99
	460	A	ASP_461	No	1.941	1.835	2.035	1.929	84.21
	461	A	ALA_462	No	1.608	1.558	1.709	1.574	85.73
	462	A	SER_463	No	1.382	1.406	1.533	1.449	89.27
	463	A	GLU_464	No	1.504	1.504	1.801	1.68	91.19
	464	A	THR_465	No	1.574	1.534	1.729	1.611	92.56
	465	A	ALA_466	No	1.299	1.318	1.307	1.302	93.81
	466	A	LEU_467	No	1.282	1.354	1.377	1.339	95.75
	467	A	LEU_468	No	1.548	1.565	1.824	1.671	95.57
	468	A	LYS_469	No	1.587	1.601	1.705	1.649	94.44
	469	A	PHE_470	No	1.45	1.513	1.431	1.461	94.75
	470	A	SER_471	No	1.671	1.716	1.721	1.705	94.06
	471	A	GLU_472	No	1.898	1.936	2.296	2.154	94.04
	472	A	LEU_473	No	1.931	1.978	2.161	2.038	92.24
	473	A	THR_474	No	1.941	2.052	1.797	1.94	89.18
	474	A	LEU_475	No	2.22	2.296	2.343	2.299	88.16
	475	A	GLY_476	No	2.432	2.484	2.426	2.484	86.3
	476	A	ASN_477	No	2.478	2.453	2.934	2.696	90.31
	477	A	ALA_478	No	2.179	2.276	2.137	2.243	91.91
	478	A	MET_479	No	2.711	2.716	3.443	3.125	90.25
	479	A	GLY_480	No	3.118	3.078	3.258	3.078	91.68
	480	A	TYR_481	No	2.748	2.756	2.767	2.742	93.21
	481	A	ARG_482	No	2.825	2.95	3.753	3.46	93.77
	482	A	ASP_483	No	3.449	3.417	4.248	3.867	92.33
	483	A	ARG_484	No	3.273	3.257	4.027	3.745	92.53
	484	A	PHE_485	No	2.844	2.811	3.015	2.923	93.59
	485	A	PRO_486	No	2.943	2.916	3.147	3.006	93.01
	486	A	LYS_487	No	2.772	2.892	2.87	2.862	93.66
	487	A	VAL_488	No	3.078	3.091	3.245	3.142	92.07
	488	A	CYS_489	No	2.923	2.805	3.053	2.916	91.81
	489	A	GLU_490	No	2.613	2.728	2.757	2.737	92.04
	490	A	ILE_491	No	2.687	2.575	2.89	2.708	90.69
	491	A	PRO_492	No	2.76	2.684	3.127	2.863	86.94
	492	A	PHE_493	No	2.45	2.604	2.685	2.634	85.3
	493	A	ASN_494	No	2.623	2.475	3.067	2.781	75.85
	494	A	SER_495	No	2.552	2.555	2.956	2.696	72.57
	495	A	THR_496	No	2.75	2.738	3.182	2.919	75.69
	496	A	ASN_497	No	2.617	2.477	3.429	2.985	80.56
	497	A	LYS_498	No	2.008	1.975	2.613	2.309	86.32
	498	A	PHE_499	No	1.89	1.987	2.378	2.23	91.29
	499	A	GLN_500	No	1.962	1.94	2.209	2.074	93.21
	500	A	LEU_501	No	2.17	2.194	2.543	2.338	93.7
	501	A	SER_502	No	2.353	2.369	2.38	2.36	94.54
	502	A	ILE_503	No	2.646	2.654	2.909	2.763	95.15
	503	A	HIS_504	No	2.766	2.842	2.488	2.637	94.88
	504	A	THR_505	No	3.134	3.044	3.388	3.184	93.07
	505	A	LEU_506	No	3.168	3.355	3.35	3.335	91.59
	506	A	GLU_507	No	3.421	3.574	3.918	3.757	88.4
	507	A	ASP_508	No	4.452	4.216	5.372	4.839	86.33
	508	A	PRO_509	No	4.815	4.93	5.507	5.156	81.15
	509	A	ARG_510	No	5.344	5.264	6.18	5.849	86.14
	510	A	ASP_511	No	4.753	4.623	4.534	4.569	86.39
	511	A	PRO_512	No	4.376	4.271	4.587	4.393	85.54
	512	A	ARG_513	No	3.554	3.556	4.079	3.889	91.53
	513	A	HIS_514	No	3.197	3.172	3.534	3.39	92.69
	514	A	LEU_515	No	2.777	2.762	2.734	2.736	94.57
	515	A	LEU_516	No	2.511	2.471	2.637	2.534	95.62
	516	A	VAL_517	No	2.136	2.16	2.198	2.16	96.81
	517	A	MET_518	No	1.923	1.859	2.17	2.031	95.87
	518	A	LYS_519	No	1.586	1.653	1.622	1.617	95.86
	519	A	GLY_520	No	1.527	1.468	1.557	1.468	93.72
	520	A	ALA_521	No	1.505	1.543	1.713	1.561	92.16
	521	A	PRO_522	No	1.489	1.602	1.475	1.548	93
	522	A	GLU_523	No	1.816	1.852	1.952	1.909	91.47
	523	A	ARG_524	No	1.993	2	2.635	2.41	92.41
	524	A	VAL_525	No	1.846	1.918	1.813	1.858	94.13
	525	A	LEU_526	No	1.966	2.071	2.161	2.082	93.18
	526	A	GLU_527	No	2.349	2.417	2.991	2.76	92.4
	527	A	ARG_528	No	2.402	2.428	3.365	3.045	93.38
	528	A	CYS_529	No	2.328	2.399	2.129	2.28	94.94
	529	A	SER_530	No	2.632	2.65	2.923	2.742	94.68
	530	A	SER_531	No	2.595	2.474	2.759	2.572	95.74
	531	A	ILE_532	No	2.342	2.486	2.294	2.384	95.55
	532	A	LEU_533	No	2.485	2.444	2.784	2.581	94.37
	533	A	ILE_534	No	2.784	2.852	2.93	2.869	93.29
	534	A	LYS_535	No	3.074	3.107	3.791	3.468	90.72
	535	A	GLY_536	No	3.135	3.172	3.059	3.172	88.22
	536	A	GLN_537	No	3.254	3.137	3.968	3.612	92.5
	537	A	GLU_538	No	3.025	3.147	3.414	3.307	93.04
	538	A	LEU_539	No	3.078	2.971	3.638	3.275	93.56
	539	A	PRO_540	No	2.969	2.983	3.205	3.07	94.06
	540	A	LEU_541	No	2.748	2.819	2.606	2.701	92.56
	541	A	ASP_542	No	3.097	3.027	3.702	3.392	91.61
	542	A	GLU_543	No	3.33	3.365	3.703	3.552	91.89
	543	A	GLN_544	No	3.848	3.682	5.337	4.67	92.75
	544	A	TRP_545	No	3.311	3.139	3.366	3.284	92.73
	545	A	ARG_546	No	2.355	2.42	2.789	2.645	91.9
	546	A	GLU_547	No	2.876	2.876	3.711	3.365	92.82
	547	A	ALA_548	No	3.32	3.149	3.784	3.263	93.77
	548	A	PHE_549	No	2.533	2.422	2.822	2.65	94.11
	549	A	GLN_550	No	1.937	1.981	3.187	2.716	93.04
	550	A	THR_551	No	2.182	2.191	2.796	2.45	93.8
	551	A	ALA_552	No	2.228	2.195	2.503	2.243	93.94
	552	A	TYR_553	No	1.809	1.718	2.871	2.516	93.13
	553	A	LEU_554	No	1.705	1.669	2.351	1.983	90.87
	554	A	SER_555	No	1.666	1.597	1.988	1.729	90.77
	555	A	LEU_556	No	1.21	1.223	1.34	1.253	92.38
	556	A	GLY_557	No	1.331	1.368	1.323	1.368	87.15
	557	A	GLY_558	No	1.582	1.561	1.686	1.561	84.21
	558	A	LEU_559	No	1.385	1.328	1.805	1.542	87.81
	559	A	GLY_560	No	1.186	1.167	1.274	1.167	84.35
	560	A	GLU_561	No	0.936	0.975	1.1	1.047	91.64
	561	A	ARG_562	No	1.002	0.981	1.805	1.527	89.82
	562	A	VAL_563	No	1.049	1.091	1.268	1.134	94.31
	563	A	LEU_564	No	1.156	1.162	1.686	1.381	95.56
	564	A	GLY_565	No	1.346	1.37	1.339	1.37	96.33
	565	A	PHE_566	No	1.507	1.571	1.712	1.63	97.33
	566	A	CYS_567	No	1.873	1.882	1.961	1.914	96.76
	567	A	GLN_568	No	2.221	2.281	2.339	2.308	96.16
	568	A	LEU_569	No	2.626	2.636	2.904	2.75	95.36
	569	A	TYR_570	No	2.988	3.042	3.139	3.089	93.09
	570	A	LEU_571	No	3.282	3.365	3.282	3.31	92.34
	571	A	ASN_572	No	3.784	3.798	4.186	3.996	88.42
	572	A	GLU_573	No	4.074	4.162	4.147	4.153	86.92
	573	A	LYS_574	No	4.487	4.476	5.448	4.999	88.78
	574	A	ASP_575	No	4.243	4.231	4.336	4.289	90.22
	575	A	TYR_576	No	3.988	4.034	3.717	3.829	91.08
	576	A	PRO_577	No	4.32	4.204	4.487	4.315	88.08
	577	A	PRO_578	No	4.214	4.325	4.438	4.367	83.89
	578	A	GLY_579	No	4.286	4.275	4.279	4.275	85.27
	579	A	TYR_580	No	4.084	4.007	4.067	4.044	89.45
	580	A	ALA_581	No	3.953	3.939	4.169	3.975	89.28
	581	A	PHE_582	No	3.573	3.611	3.457	3.517	90.21
	582	A	ASP_583	No	3.67	3.621	4.073	3.859	87.49
	583	A	VAL_584	No	3.471	3.559	3.555	3.54	85.01
	584	A	GLU_585	No	3.925	3.957	4.42	4.223	81.53
	585	A	ALA_586	No	4.071	3.996	4.17	4.023	83.09
	586	A	MET_587	No	3.604	3.641	3.804	3.719	83.24
	587	A	ASN_588	No	3.724	3.669	3.845	3.753	87.25
	588	A	PHE_589	No	3.35	3.331	3.29	3.304	89.38
	589	A	PRO_590	No	3.097	3.012	3.177	3.077	89.47
	590	A	SER_591	No	2.711	2.704	2.823	2.745	83.6
	591	A	SER_592	No	2.713	2.767	3.052	2.865	89.92
	592	A	GLY_593	No	2.789	2.762	2.815	2.762	91.92
	593	A	LEU_594	No	2.473	2.481	2.49	2.469	95.12
	594	A	CYS_595	No	2.361	2.271	2.503	2.374	96.2
	595	A	PHE_596	No	1.948	2.013	1.742	1.848	96.82
	596	A	ALA_597	No	1.839	1.801	1.905	1.81	95.34
	597	A	GLY_598	No	1.534	1.5	1.599	1.5	95.97
	598	A	LEU_599	No	1.224	1.222	1.707	1.427	96.84
	599	A	VAL_600	No	1.059	1.081	1.501	1.219	96.99
	600	A	SER_601	No	0.971	0.983	1.157	1.031	95.4
	601	A	MET_602	No	0.955	0.954	1.226	1.09	94.31
	602	A	ILE_603	No	1.036	1.089	1.191	1.11	92.35
	603	A	ASP_604	No	1.185	1.133	1.474	1.322	90.86
	604	A	PRO_605	No	1.181	1.206	1.334	1.255	92.1
	605	A	PRO_606	No	1.216	1.278	1.217	1.251	93.4
	606	A	ARG_607	No	1.447	1.444	1.927	1.737	92.25
	607	A	ALA_608	No	1.763	1.84	2.017	1.861	89.4
	608	A	THR_609	No	2.063	2.109	2.305	2.179	92.46
	609	A	VAL_610	No	1.552	1.551	1.947	1.676	94.63
	610	A	PRO_611	No	1.502	1.511	1.601	1.541	93.57
	611	A	ASP_612	No	1.568	1.577	2.068	1.846	94.23
	612	A	ALA_613	No	1.539	1.517	1.631	1.526	95.65
	613	A	VAL_614	No	1.412	1.438	1.444	1.419	96.14
	614	A	LEU_615	No	1.533	1.534	2.097	1.779	95.17
	615	A	LYS_616	No	1.583	1.564	2.354	2.005	95.39
	616	A	CYS_617	No	1.48	1.485	1.473	1.467	96.02
	617	A	ARG_618	No	1.482	1.542	1.7	1.614	95.43
	618	A	THR_619	No	1.719	1.715	1.969	1.812	95.52
	619	A	ALA_620	No	1.672	1.675	1.721	1.672	95.27
	620	A	GLY_621	No	1.597	1.567	1.648	1.567	95.01
	621	A	ILE_622	No	1.337	1.35	1.434	1.366	97.06
	622	A	ARG_623	No	1.236	1.235	2.058	1.771	96.62
	623	A	VAL_624	No	1.127	1.141	1.354	1.199	96.75
	624	A	ILE_625	No	1.086	1.088	1.31	1.166	97.56
	625	A	MET_626	No	1.011	1.023	1.058	1.029	97.5
	626	A	VAL_627	No	0.994	1.003	1.496	1.173	95.94
	627	A	THR_628	No	0.99	0.995	1.041	1	92.61
	628	A	GLY_629	No	1.036	1.037	1.053	1.037	86.48
	629	A	ASP_630	No	1.02	1.021	1.35	1.204	85.33
	630	A	HIS_631	No	1.093	1.065	1.828	1.549	85
	631	A	PRO_632	No	1.057	1.054	1.184	1.098	89.44
	632	A	ILE_633	No	1.151	1.108	2.131	1.617	88.84
	633	A	THR_634	No	1.08	1.101	1.352	1.191	88.47
	634	A	ALA_635	No	1.009	1.024	1.106	1.021	91.99
	635	A	LYS_636	No	1.023	1.034	1.443	1.242	93.31
	636	A	ALA_637	No	1.071	1.077	1.218	1.086	91.18
	637	A	ILE_638	No	1.033	1.058	1.122	1.061	93.08
	638	A	ALA_639	No	1.048	1.071	1.153	1.069	95.04
	639	A	ALA_640	No	1.12	1.22	1.266	1.212	93.08
	640	A	SER_641	No	1.149	1.183	1.483	1.279	90.73
	641	A	VAL_642	No	1.166	1.203	1.592	1.327	94.57
	642	A	GLY_643	No	1.196	1.192	1.244	1.192	94.19
	643	A	ILE_644	No	1.156	1.178	1.319	1.21	95.98
	644	A	ILE_645	No	1.16	1.177	1.341	1.225	95.3
	645	A	SER_646	No	1.325	1.345	1.468	1.372	93.07
	646	A	GLU_647	No	1.58	1.667	2.744	2.346	87.24
	647	A	GLY_648	No	2.012	1.991	2.196	1.991	86.37
	648	A	SER_649	No	1.634	1.645	1.676	1.652	91.04
	649	A	GLU_650	No	1.763	1.679	2.974	2.509	91.63
	650	A	THR_651	No	1.551	1.652	1.661	1.647	92.67
	651	A	VAL_652	No	1.779	1.831	2.136	1.926	90.97
	652	A	GLU_653	No	2.039	2.119	2.943	2.623	90.64
	653	A	ASP_654	No	2.22	2.291	2.293	2.294	90.68
	654	A	ILE_655	No	2.308	2.414	2.285	2.336	91.83
	655	A	ALA_656	No	2.499	2.614	2.483	2.584	92.4
	656	A	ALA_657	No	2.892	3.001	2.937	2.983	90
	657	A	ARG_658	No	3.154	3.247	3.512	3.399	92.27
	658	A	LEU_659	No	3.27	3.347	3.302	3.31	92.68
	659	A	ARG_660	No	3.393	3.416	4.5	4.119	91.23
	660	A	VAL_661	No	3.168	3.075	3.227	3.125	93.02
	661	A	PRO_662	No	3.016	2.948	3.285	3.082	91.71
	662	A	VAL_663	No	2.631	2.693	2.804	2.718	89.18
	663	A	ASP_664	No	3.003	3.032	3.499	3.281	89.72
	664	A	GLN_665	No	3.071	3.029	3.714	3.422	89.35
	665	A	VAL_666	No	2.624	2.684	2.717	2.674	90.14
	666	A	ASN_667	No	2.708	2.556	3.141	2.857	90.56
	667	A	ARG_668	No	2.304	2.305	3.924	3.398	89.75
	668	A	LYS_669	No	2.513	2.547	3.625	3.144	90.3
	669	A	ASP_670	No	2.538	2.424	3.123	2.796	91.04
	670	A	ALA_671	No	1.703	1.711	1.738	1.704	92.48
	671	A	ARG_672	No	1.635	1.605	3.359	2.817	93.16
	672	A	ALA_673	No	1.333	1.365	1.431	1.363	94.79
	673	A	CYS_674	No	1.213	1.199	1.826	1.507	94.57
	674	A	VAL_675	No	1.096	1.181	1.391	1.233	94.54
	675	A	ILE_676	No	1.117	1.118	1.389	1.213	94.95
	676	A	ASN_677	No	1.151	1.181	1.864	1.551	91.77
	677	A	GLY_678	No	1.304	1.308	1.367	1.308	87.91
	678	A	MET_679	No	1.715	1.773	3.018	2.52	86.37
	679	A	GLN_680	No	1.911	1.909	3.264	2.744	90.35
	680	A	LEU_681	No	1.749	1.724	2.394	2.024	91.27
	681	A	LYS_682	No	1.914	2.14	2.545	2.331	86.7
	682	A	ASP_683	No	2.614	2.551	3.412	3.022	88.56
	683	A	MET_684	No	2.17	2.186	2.21	2.178	89.48
	684	A	ASP_685	No	2.266	2.089	2.641	2.384	88.39
	685	A	PRO_686	No	1.985	1.927	2.401	2.118	86.96
	686	A	SER_687	No	1.786	1.765	2.15	1.904	89.85
	687	A	GLU_688	No	1.686	1.654	2.465	2.148	92.29
	688	A	LEU_689	No	1.483	1.495	1.893	1.648	92.47
	689	A	VAL_690	No	1.571	1.597	1.946	1.707	91.55
	690	A	GLU_691	No	1.633	1.636	2.065	1.895	91.94
	691	A	ALA_692	No	1.478	1.502	1.506	1.49	92.32
	692	A	LEU_693	No	1.539	1.658	1.632	1.625	93.75
	693	A	ARG_694	No	1.905	1.948	2.594	2.353	92.26
	694	A	THR_695	No	1.878	1.826	2.209	1.97	92.8
	695	A	HIS_696	No	1.545	1.551	1.607	1.579	93.23
	696	A	PRO_697	No	1.597	1.548	1.763	1.631	92.34
	697	A	GLU_698	No	1.28	1.32	1.415	1.375	95.56
	698	A	MET_699	No	1.151	1.145	1.574	1.382	95.42
	699	A	VAL_700	No	1.034	1.058	1.131	1.059	96.75
	700	A	PHE_701	No	1.006	1.015	1.326	1.206	96.54
	701	A	ALA_702	No	0.976	1	1.138	1.007	93.17
	702	A	ARG_703	No	0.997	1.025	2.054	1.712	89.18
	703	A	THR_704	No	1.028	1.05	1.135	1.07	90.51
	704	A	SER_705	No	1.057	1.037	1.155	1.076	87.42
	705	A	PRO_706	No	1.06	1.082	1.144	1.101	86.91
	706	A	GLN_707	No	1.121	1.125	1.385	1.267	86.73
	707	A	GLN_708	No	1.086	1.097	1.448	1.291	91.07
	708	A	LYS_709	No	1.062	1.108	1.151	1.105	93.12
	709	A	LEU_710	No	1.225	1.235	1.646	1.395	91.99
	710	A	VAL_711	No	1.3	1.296	1.564	1.377	92.19
	711	A	ILE_712	No	1.234	1.251	1.383	1.279	94.66
	712	A	VAL_713	No	1.226	1.261	1.286	1.247	94.94
	713	A	GLU_714	No	1.381	1.406	1.739	1.606	92.86
	714	A	SER_715	No	1.454	1.463	1.501	1.477	93.38
	715	A	CYS_716	No	1.405	1.436	1.525	1.468	94.59
	716	A	GLN_717	No	1.457	1.513	1.411	1.457	93.42
	717	A	ARG_718	No	1.646	1.684	2.441	2.17	90.86
	718	A	LEU_719	No	1.715	1.735	1.964	1.81	90.58
	719	A	GLY_720	No	1.699	1.682	1.734	1.682	90.63
	720	A	ALA_721	No	1.478	1.472	1.553	1.474	93.86
	721	A	ILE_722	No	1.36	1.349	1.628	1.452	96.37
	722	A	VAL_723	No	1.241	1.24	1.352	1.261	97.13
	723	A	ALA_724	No	1.187	1.187	1.311	1.194	97.46
	724	A	VAL_725	No	1.09	1.11	1.189	1.115	97.82
	725	A	THR_726	No	1.083	1.126	1.353	1.202	96.57
	726	A	GLY_727	No	1.136	1.127	1.26	1.127	93.46
	727	A	ASP_728	No	1.184	1.187	1.663	1.453	90.54
	728	A	GLY_729	No	1.17	1.16	1.231	1.16	84.72
	729	A	VAL_730	No	1.16	1.144	1.443	1.238	85.58
	730	A	ASN_731	No	1.092	1.101	1.152	1.126	87.08
	731	A	ASP_732	No	1.062	1.07	1.116	1.094	91.19
	732	A	SER_733	No	1.101	1.104	1.342	1.178	88.8
	733	A	PRO_734	No	1.117	1.127	1.162	1.136	89.03
	734	A	ALA_735	No	1.067	1.093	1.143	1.085	93.34
	735	A	LEU_736	No	1.136	1.164	1.201	1.157	93.09
	736	A	LYS_737	Yes	1.283	1.299	1.582	1.428	88.69
	737	A	LYS_738	No	1.29	1.303	1.626	1.452	92.34
	738	A	ALA_739	No	1.256	1.259	1.359	1.263	94.62
	739	A	ASP_740	No	1.252	1.255	1.554	1.419	94.4
	740	A	ILE_741	No	1.24	1.223	1.513	1.333	94.28
	741	A	GLY_742	No	1.153	1.177	1.143	1.177	94.35
	742	A	VAL_743	No	1.176	1.173	1.306	1.202	95.42
	743	A	ALA_744	No	1.245	1.254	1.426	1.271	93.17
	744	A	MET_745	No	1.191	1.37	1.475	1.402	93.54
	745	A	GLY_746	No	2.145	1.979	2.616	1.979	87.49
	746	A	ILE_747	No	2.336	2.313	3.488	2.884	86.33
	747	A	ALA_748	No	2.483	2.36	3.01	2.477	83.99
	748	A	GLY_749	No	2.053	2.063	2.284	2.063	82.15
	749	A	SER_750	No	1.386	1.406	1.705	1.505	83.45
	750	A	ASP_751	No	1.315	1.309	1.998	1.697	78.95
	751	A	ALA_752	No	1.247	1.241	1.369	1.25	80.98
	752	A	ALA_753	No	1.204	1.208	1.331	1.216	86.89
	753	A	LYS_754	No	1.256	1.273	2.002	1.668	84.59
	754	A	ASN_755	No	1.248	1.232	1.676	1.468	81.3
	755	A	ALA_756	No	1.184	1.197	1.279	1.196	84.64
	756	A	ALA_757	No	1.184	1.239	1.3	1.234	89.11
	757	A	ASP_758	Yes	1.278	1.282	1.835	1.594	88.91
	758	A	MET_759	No	1.249	1.251	1.483	1.366	90.52
	759	A	ILE_760	No	1.345	1.386	1.621	1.468	91.23
	760	A	LEU_761	No	1.512	1.583	1.563	1.554	93.4
	761	A	LEU_762	No	1.591	1.651	1.955	1.767	89.65
	762	A	ASP_763	No	1.714	1.761	2.155	1.966	89.48
	763	A	ASP_764	No	1.533	1.54	2.036	1.812	90.17
	764	A	ASN_765	No	1.492	1.471	1.767	1.621	89.7
	765	A	PHE_766	No	1.374	1.405	1.453	1.429	89.79
	766	A	ALA_767	No	1.506	1.512	1.666	1.527	92.63
	767	A	SER_768	No	1.525	1.565	1.755	1.626	92.81
	768	A	ILE_769	No	1.504	1.536	1.548	1.522	93.8
	769	A	VAL_770	No	1.563	1.578	1.768	1.629	95.95
	770	A	THR_771	No	1.673	1.65	1.972	1.776	94.52
	771	A	GLY_772	No	1.594	1.586	1.637	1.586	94.15
	772	A	VAL_773	No	1.586	1.597	1.748	1.639	96.21
	773	A	GLU_774	No	1.647	1.679	2.001	1.865	96.39
	774	A	GLN_775	No	1.601	1.593	1.987	1.807	95.39
	775	A	GLY_776	No	1.554	1.575	1.608	1.575	95.5
	776	A	ARG_777	No	1.58	1.594	1.695	1.652	96.07
	777	A	LEU_778	No	1.668	1.636	1.994	1.789	96.32
	778	A	ILE_779	No	1.43	1.386	1.652	1.485	95.82
	779	A	PHE_780	No	1.313	1.334	1.457	1.405	95.4
	780	A	ASP_781	No	1.45	1.417	1.775	1.612	95.11
	781	A	ASN_782	No	1.417	1.368	1.747	1.576	96.29
	782	A	LEU_783	No	1.202	1.174	1.396	1.258	95.36
	783	A	LYS_784	No	1.119	1.125	1.465	1.29	95.33
	784	A	LYS_785	No	1.268	1.252	1.519	1.374	95.78
	785	A	SER_786	No	1.234	1.221	1.327	1.256	96.15
	786	A	ILE_787	No	1.268	1.253	1.605	1.394	94.94
	787	A	ALA_788	No	1.285	1.213	1.471	1.247	95.92
	788	A	TYR_789	No	1.055	1.04	1.105	1.081	96.55
	789	A	THR_790	No	1.058	1.042	1.293	1.133	94.82
	790	A	LEU_791	No	1.062	1.06	1.284	1.144	94.13
	791	A	THR_792	No	0.939	0.94	1.036	0.964	96.09
	792	A	LYS_793	No	0.827	0.826	1.322	1.085	95.35
	793	A	ASN_794	No	0.859	0.851	1.385	1.15	93.84
	794	A	ILE_795	No	0.884	0.872	1.126	0.968	95.6
	795	A	PRO_796	No	0.875	0.884	0.963	0.906	96.53
	796	A	GLU_797	No	0.868	0.928	1.386	1.196	95.47
	797	A	LEU_798	No	0.986	1.046	1.447	1.209	94.85
	798	A	THR_799	No	1.079	1.11	1.158	1.115	95.56
	799	A	PRO_800	No	1.155	1.19	1.152	1.172	95.82
	800	A	TYR_801	No	1.244	1.305	1.694	1.559	94.08
	801	A	LEU_802	No	1.389	1.456	1.6	1.489	94.07
	802	A	ILE_803	No	1.575	1.596	1.903	1.711	95
	803	A	TYR_804	No	1.531	1.622	1.8	1.739	94.42
	804	A	ILE_805	No	1.786	1.872	2.023	1.916	92.24
	805	A	THR_806	No	2.039	2.128	2.067	2.092	93.06
	806	A	VAL_807	No	2.12	2.136	2.276	2.171	94.38
	807	A	SER_808	No	2.072	2.057	2.396	2.172	93.52
	808	A	VAL_809	No	1.902	1.859	2.193	1.972	95.55
	809	A	PRO_810	No	1.747	1.728	1.903	1.794	95.42
	810	A	LEU_811	No	1.535	1.545	1.933	1.696	94.89
	811	A	PRO_812	No	1.34	1.326	1.348	1.33	95.77
	812	A	LEU_813	No	1.234	1.283	1.581	1.378	95.16
	813	A	GLY_814	No	1.452	1.413	1.491	1.413	90.62
	814	A	CYS_815	No	1.543	1.573	1.757	1.654	88.54
	815	A	ILE_816	No	1.593	1.559	2.033	1.766	88.83
	816	A	THR_817	No	1.407	1.38	1.488	1.412	92.53
	817	A	ILE_818	No	1.263	1.28	1.382	1.303	92.86
	818	A	LEU_819	No	1.365	1.346	1.984	1.639	90.55
	819	A	PHE_820	No	1.27	1.267	2.12	1.81	93.48
	820	A	ILE_821	No	1.169	1.179	1.255	1.191	93.33
	821	A	GLU_822	No	1.205	1.242	2.073	1.764	91.46
	822	A	LEU_823	No	1.395	1.446	1.841	1.608	90.54
	823	A	CYS_824	No	1.48	1.5	1.723	1.596	91.49
	824	A	THR_825	No	1.468	1.451	1.858	1.627	94.36
	825	A	ASP_826	No	1.582	1.765	2.049	1.919	93.92
	826	A	ILE_827	No	1.63	1.761	2.129	1.901	92.3
	827	A	PHE_828	No	1.511	1.487	2.207	1.935	95.66
	828	A	PRO_829	No	1.335	1.337	1.345	1.335	96.17
	829	A	SER_830	No	1.247	1.305	1.282	1.295	95.94
	830	A	VAL_831	No	1.461	1.472	1.863	1.605	95.82
	831	A	SER_832	No	1.522	1.531	1.707	1.586	96.79
	832	A	LEU_833	No	1.468	1.547	1.415	1.467	96.49
	833	A	ALA_834	No	1.628	1.671	1.697	1.664	95.13
	834	A	TYR_835	No	1.805	1.9	2.563	2.337	95.46
	835	A	GLU_836	No	1.784	1.773	1.835	1.814	95.89
	836	A	LYS_837	No	2.212	2.116	3.232	2.737	94.57
	837	A	ALA_838	No	2.269	2.344	2.458	2.356	93.99
	838	A	GLU_839	No	2.467	2.635	2.335	2.472	92.28
	839	A	SER_840	No	2.735	2.667	3.066	2.805	90.93
	840	A	ASP_841	No	2.514	2.511	2.957	2.75	92.06
	841	A	ILE_842	No	2.397	2.34	2.669	2.478	93.11
	842	A	MET_843	No	2.266	2.325	2.56	2.444	93.72
	843	A	HIS_844	No	2.585	2.587	3.569	3.193	94.67
	844	A	LEU_845	No	2.491	2.386	2.856	2.593	92.62
	845	A	ARG_846	No	2.4	2.356	3.823	3.337	94.51
	846	A	PRO_847	No	1.967	2.007	2.004	2.004	94.97
	847	A	ARG_848	No	1.865	1.804	1.672	1.711	94.25
	848	A	ASN_849	No	1.666	1.686	1.79	1.736	93.64
	849	A	PRO_850	No	1.61	1.688	1.64	1.664	90.09
	850	A	LYS_851	No	1.798	1.906	2.913	2.46	89.21
	851	A	ARG_852	No	1.796	1.809	2.037	1.949	90.27
	852	A	ASP_853	No	1.703	1.704	1.825	1.768	91.04
	853	A	ARG_854	No	1.445	1.495	2.311	2.021	91.97
	854	A	LEU_855	No	1.535	1.545	2.26	1.87	92.83
	855	A	VAL_856	No	1.614	1.566	2.269	1.843	92.66
	856	A	ASN_857	No	1.62	1.564	2.068	1.821	90.29
	857	A	GLU_858	No	1.832	1.773	3.408	2.827	89.33
	858	A	PRO_859	No	1.974	1.894	2.188	2.009	92.66
	859	A	LEU_860	No	1.496	1.466	1.734	1.563	93.16
	860	A	ALA_861	No	1.318	1.366	1.489	1.374	91.89
	861	A	ALA_862	No	1.618	1.581	1.873	1.625	92.89
	862	A	TYR_863	No	1.609	1.551	2.423	2.148	94.97
	863	A	SER_864	No	1.233	1.227	1.32	1.26	94.78
	864	A	TYR_865	No	1.25	1.297	1.916	1.7	93.2
	865	A	PHE_866	No	1.49	1.531	2.069	1.852	93.09
	866	A	GLN_867	No	1.492	1.535	2.291	1.981	95.93
	867	A	ILE_868	No	1.271	1.251	1.664	1.42	97.17
	868	A	GLY_869	No	1.031	1.058	1.002	1.058	96.59
	869	A	ALA_870	No	1.28	1.281	1.531	1.314	96.8
	870	A	ILE_871	No	1.346	1.32	1.759	1.509	97.67
	871	A	GLN_872	No	1.231	1.307	1.886	1.642	97.73
	872	A	SER_873	No	1.165	1.208	1.328	1.241	97.27
	873	A	PHE_874	No	1.325	1.339	2.276	1.936	97.62
	874	A	ALA_875	No	1.42	1.445	1.56	1.453	97.55
	875	A	GLY_876	No	1.222	1.234	1.272	1.234	97.26
	876	A	PHE_877	No	1.26	1.312	1.974	1.716	97.49
	877	A	THR_878	No	1.499	1.508	1.931	1.683	97.61
	878	A	ASP_879	No	1.458	1.458	1.68	1.579	97.31
	879	A	TYR_880	No	1.336	1.406	1.484	1.453	97.69
	880	A	PHE_881	No	1.603	1.639	2.113	1.916	97.17
	881	A	THR_882	No	1.726	1.73	1.821	1.759	97.14
	882	A	ALA_883	No	1.638	1.697	1.637	1.675	96.75
	883	A	MET_884	No	1.774	1.842	1.8	1.805	96.27
	884	A	ALA_885	No	2.032	2.071	2.112	2.069	96.63
	885	A	GLN_886	No	2.083	2.146	2.509	2.34	95.73
	886	A	GLU_887	No	2.195	2.263	2.356	2.322	95.05
	887	A	GLY_888	No	2.403	2.398	2.46	2.398	94.5
	888	A	TRP_889	No	2.196	2.164	2.388	2.319	96.24
	889	A	PHE_890	No	2.308	2.328	2.694	2.538	95.8
	890	A	PRO_891	No	2.455	2.495	2.501	2.494	94.04
	891	A	LEU_892	No	2.763	2.752	3.59	3.144	94.78
	892	A	LEU_893	No	2.667	2.64	2.959	2.768	94.55
	893	A	CYS_894	No	2.544	2.448	2.407	2.408	94.58
	894	A	VAL_895	No	2.114	2.201	2.333	2.232	95.08
	895	A	GLY_896	No	2.299	2.4	2.335	2.4	92.69
	896	A	LEU_897	No	2.54	2.38	3.633	3.002	94.31
	897	A	ARG_898	No	2.138	2.168	2.929	2.665	93.4
	898	A	ALA_899	No	2.343	2.373	2.677	2.419	90.62
	899	A	GLN_900	No	2.479	2.42	3.32	2.946	94.27
	900	A	TRP_901	No	2.148	2.194	2.133	2.147	94.54
	901	A	GLU_902	No	2.177	2.362	2.591	2.49	90.37
	902	A	ASP_903	No	2.586	2.685	3.076	2.897	91.19
	903	A	HIS_904	No	3.309	3.396	4.223	3.896	88.06
	904	A	HIS_905	No	3.74	3.68	4.811	4.376	90.11
	905	A	LEU_906	No	3.497	3.538	4.118	3.796	92.74
	906	A	GLN_907	No	3.732	3.692	5.137	4.547	93.65
	907	A	ASP_908	No	3.456	3.411	3.954	3.699	94.11
	908	A	LEU_909	No	2.963	2.959	3.049	2.981	95.05
	909	A	GLN_910	No	2.918	2.867	3.475	3.208	94.47
	910	A	ASP_911	No	2.717	2.82	2.866	2.847	95.02
	911	A	SER_912	No	2.969	3.032	3.186	3.082	95.19
	912	A	TYR_913	No	3.189	3.21	4.416	4.028	95.14
	913	A	GLY_914	No	3.261	3.292	3.258	3.292	93.18
	914	A	GLN_915	No	3.236	3.13	4.052	3.668	95.02
	915	A	GLU_916	No	3.127	3.12	3.615	3.407	95.17
	916	A	TRP_917	No	2.749	2.831	2.478	2.589	96.63
	917	A	THR_918	No	2.956	2.822	3.202	2.979	95.96
	918	A	PHE_919	No	2.911	2.85	3.222	3.059	93.14
	919	A	GLY_920	No	2.948	2.84	2.997	2.84	92.34
	920	A	GLN_921	No	2.563	2.493	3.012	2.78	95.19
	921	A	ARG_922	No	2.299	2.268	3.338	2.975	95.89
	922	A	LEU_923	No	2.383	2.304	3.09	2.677	93.15
	923	A	TYR_924	No	2.286	2.182	3.576	3.147	95.03
	924	A	GLN_925	No	1.917	1.875	1.993	1.938	95.96
	925	A	GLN_926	No	1.802	1.773	1.975	1.878	95.6
	926	A	TYR_927	No	1.85	1.814	2.53	2.287	96
	927	A	THR_928	No	1.739	1.675	2.05	1.818	97.09
	928	A	CYS_929	No	1.484	1.458	1.621	1.529	97.29
	929	A	TYR_930	No	1.393	1.378	1.603	1.525	96.98
	930	A	THR_931	No	1.414	1.389	1.596	1.469	97.22
	931	A	VAL_932	No	1.393	1.371	1.672	1.465	97.42
	932	A	PHE_933	No	1.196	1.208	1.215	1.199	97.56
	933	A	PHE_934	No	1.181	1.196	1.375	1.301	97.15
	934	A	ILE_935	No	1.48	1.441	2.044	1.718	96.83
	935	A	SER_936	No	1.439	1.528	1.526	1.517	97.46
	936	A	ILE_937	No	1.104	1.129	1.351	1.198	96.77
	937	A	GLU_938	No	1.293	1.334	1.631	1.509	96.11
	938	A	VAL_939	No	1.338	1.416	1.821	1.549	96.46
	939	A	CYS_940	No	1.161	1.192	1.579	1.371	97.7
	940	A	GLN_941	No	1.214	1.267	1.362	1.321	96.71
	941	A	ILE_942	No	1.302	1.394	1.538	1.434	96.28
	942	A	ALA_943	No	1.291	1.286	1.397	1.292	96.21
	943	A	ASP_944	No	1.235	1.315	1.426	1.376	97.33
	944	A	VAL_945	No	1.308	1.334	1.716	1.457	96.62
	945	A	LEU_946	No	1.407	1.416	1.675	1.515	96.21
	946	A	ILE_947	No	1.368	1.375	1.552	1.431	96
	947	A	ARG_948	No	1.45	1.423	1.699	1.583	96.51
	948	A	LYS_949	No	1.524	1.571	1.948	1.759	95.21
	949	A	THR_950	No	1.802	1.762	2.025	1.866	95.47
	950	A	ARG_951	No	1.932	2.043	2.176	2.122	94.28
	951	A	ARG_952	No	2.409	2.429	3.237	2.947	94.05
	952	A	LEU_953	No	2.474	2.367	2.658	2.494	94.48
	953	A	SER_954	No	2.496	2.463	2.739	2.558	95.32
	954	A	ALA_955	No	2.149	2.24	2.071	2.202	92.87
	955	A	PHE_956	No	2.552	2.627	3.082	2.89	93.8
	956	A	GLN_957	No	2.849	2.832	3.508	3.216	92.35
	957	A	GLN_958	No	2.485	2.537	2.27	2.394	91.15
	958	A	GLY_959	No	2.461	2.324	2.554	2.324	92.19
	959	A	PHE_960	No	1.986	2.039	2.612	2.374	89.87
	960	A	PHE_961	No	2.306	2.417	2.728	2.59	90.79
	961	A	ARG_962	No	2.505	2.39	3.685	3.249	92.72
	962	A	ASN_963	No	2.14	2.25	1.938	2.1	94.27
	963	A	LYS_964	No	2.444	2.422	3.36	2.932	95.39
	964	A	ILE_965	No	2.112	2.091	2.156	2.101	96.31
	965	A	LEU_966	No	1.927	1.986	2.107	2.016	96.14
	966	A	VAL_967	No	2.285	2.3	2.584	2.399	95.6
	967	A	ILE_968	No	2.284	2.23	2.537	2.36	96.93
	968	A	ALA_969	No	1.881	1.926	1.839	1.901	96.69
	969	A	ILE_970	No	2.004	2.065	2.512	2.25	96.13
	970	A	VAL_971	No	2.457	2.434	2.894	2.601	96.71
	971	A	PHE_972	No	2.235	2.202	2.905	2.636	96.63
	972	A	GLN_973	No	1.902	2.045	2.041	2.034	96.57
	973	A	VAL_974	No	2.862	2.967	3.461	3.155	95.88
	974	A	CYS_975	No	3.409	3.273	3.828	3.526	96.99
	975	A	ILE_976	No	2.524	2.404	3.361	2.858	95.75
	976	A	GLY_977	No	1.884	1.95	1.896	1.95	94.69
	977	A	CYS_978	No	2.316	2.294	3.037	2.649	96.02
	978	A	PHE_979	No	2.265	2.226	3.014	2.711	96.36
	979	A	LEU_980	No	1.993	2.037	2.425	2.192	95.47
	980	A	CYS_981	No	2.073	2.15	2.534	2.327	95.32
	981	A	TYR_982	No	2.23	2.198	3.057	2.775	96.11
	982	A	CYS_983	No	2.445	2.471	2.459	2.458	96.02
	983	A	PRO_984	No	2.854	2.848	2.972	2.894	94.54
	984	A	GLY_985	No	2.943	2.856	3.065	2.856	93.66
	985	A	MET_986	No	2.408	2.472	2.159	2.295	93.38
	986	A	PRO_987	No	2.625	2.731	2.736	2.729	92.94
	987	A	ASN_988	No	3.069	3.073	3.683	3.388	88.82
	988	A	ILE_989	No	2.879	2.818	3.231	2.995	90.65
	989	A	PHE_990	No	2.371	2.473	2.527	2.486	91.83
	990	A	ASN_991	No	2.173	2.126	2.493	2.313	92.99
	991	A	PHE_992	No	1.763	1.855	1.572	1.685	95.51
	992	A	MET_993	No	1.952	1.901	2.53	2.254	96.33
	993	A	PRO_994	No	2.006	2.014	2.182	2.079	96.2
	994	A	ILE_995	No	1.918	1.952	1.981	1.945	95.57
	995	A	ARG_996	No	1.931	1.912	2.363	2.191	95.21
	996	A	PHE_997	No	2.01	2.006	3.055	2.668	94.97
	997	A	GLN_998	No	2.077	2.076	2.881	2.545	96.43
	998	A	TRP_999	No	1.918	1.932	2.151	2.08	96.51
	999	A	TRP_1000	No	1.879	1.92	2.06	2.013	95.77
	1000	A	LEU_1001	No	2.083	2.106	2.546	2.297	96.71
	1001	A	VAL_1002	No	2.203	2.232	2.675	2.391	97
	1002	A	PRO_1003	No	2.306	2.402	2.26	2.341	96.93
	1003	A	LEU_1004	No	2.729	2.919	3.29	3.071	96.11
	1004	A	PRO_1005	No	3.548	3.579	3.36	3.488	97.52
	1005	A	TYR_1006	No	3.637	3.602	4.7	4.338	97.74
	1006	A	GLY_1007	No	2.991	2.884	3.372	2.884	95.83
	1007	A	ILE_1008	No	3.702	3.746	5.147	4.423	96.72
	1008	A	LEU_1009	No	4.378	4.041	6.301	5.195	97.72
	1009	A	ILE_1010	No	2.758	2.68	2.642	2.634	97.37
	1010	A	PHE_1011	No	2.157	2.367	2.859	2.653	96.98
	1011	A	VAL_1012	No	3.133	3.098	3.867	3.401	97.26
	1012	A	TYR_1013	No	3.072	2.953	5.113	4.476	97.14
	1013	A	ASP_1014	No	2.299	2.362	1.986	2.178	96.74
	1014	A	GLU_1015	No	2.488	2.576	2.472	2.517	96.81
	1015	A	ILE_1016	No	2.931	2.914	3.271	3.066	96.21
	1016	A	ARG_1017	No	2.747	2.775	2.298	2.478	95.79
	1017	A	LYS_1018	No	2.589	2.727	2.26	2.48	95.53
	1018	A	LEU_1019	No	3.05	3.132	3.59	3.329	95.58
	1019	A	GLY_1020	No	3.365	3.392	3.572	3.392	93.86
	1020	A	VAL_1021	No	3.23	3.296	3.278	3.269	94.1
	1021	A	ARG_1022	No	3.545	3.665	3.703	3.674	93.84
	1022	A	CYS_1023	No	3.878	3.944	3.838	3.89	95.29
	1023	A	CYS_1024	No	4.541	4.378	5.101	4.712	93.98
	1024	A	PRO_1025	No	4.456	4.626	4.746	4.669	90.75
	1025	A	GLY_1026	No	4.806	4.764	4.899	4.764	90.01
	1026	A	SER_1027	No	4.514	4.488	4.533	4.5	93.36
	1027	A	TRP_1028	No	4.23	4.153	5.989	5.475	93.65
	1028	A	TRP_1029	No	3.882	3.778	4.919	4.579	91.64
	1029	A	ASP_1030	No	3.48	3.449	3.696	3.578	90.55
	1030	A	GLN_1031	No	3.25	3.229	3.92	3.622	89.54
	1031	A	GLU_1032	No	3.323	3.255	3.932	3.649	89.97
	1032	A	LEU_1033	No	2.885	2.758	3.404	3.06	91.19
	1033	A	TYR_1034	No	2.473	2.544	2.511	2.512	91.93
	1034	A	TYR_1035	No	2.45	2.417	3.233	2.919	90.09

## Sheet: OMP19
	Residue#	Chain	ResName	LigandContact	CA	Backbone	Sidechain	All_Heavy	B-factor
	0	A	MET_1	No	3.105	3.398	4.618	4.11	29.09
	1	A	GLY_2	No	3.512	3.309	4.048	3.309	32.46
	2	A	LYS_3	No	3.385	3.38	5.408	4.548	32.11
	3	A	ALA_4	No	3.884	3.803	4.522	3.931	37.93
	4	A	GLU_5	No	3.838	3.799	4.902	4.46	36.41
	5	A	ASN_6	No	3.979	4.252	4.256	4.248	33.38
	6	A	TYR_7	No	4.804	4.682	5.159	4.982	33.7
	7	A	GLU_8	No	5.495	5.574	6.133	5.891	33.96
	8	A	LEU_9	No	5.751	5.906	5.57	5.738	38.23
	9	A	TYR_10	No	6.788	6.661	7.638	7.305	43.15
	10	A	SER_11	No	7.037	7.339	6.761	7.147	43.37
	11	A	VAL_12	No	8.141	8.024	8.566	8.233	46.75
	12	A	GLU_13	No	8.817	9.153	8.668	8.878	48.32
	13	A	LEU_14	No	10.196	10.231	10.321	10.264	48.57
	14	A	GLY_15	No	11.492	11.704	11.521	11.704	55.9
	15	A	PRO_16	No	13.137	13.041	13.109	13.063	44.13
	16	A	GLY_17	No	14.097	14.365	14.068	14.365	52.59
	17	A	PRO_18	No	15.755	15.639	15.664	15.645	38.7
	18	A	GLY_19	No	16.461	16.292	16.895	16.292	53.18
	19	A	GLY_20	No	15.375	15.133	15.285	15.133	48.7
	20	A	ASP_21	No	14.285	14.138	14.583	14.365	42.66
	21	A	MET_22	No	12.814	12.859	12.317	12.553	45.04
	22	A	ALA_23	No	12.118	11.79	12.441	11.906	43.32
	23	A	ALA_24	No	10.588	10.748	10.459	10.696	47.75
	24	A	LYS_25	No	9.913	9.603	10.542	10.105	47.22
	25	A	MET_26	No	8.736	8.876	8.371	8.586	47.44
	26	A	SER_27	No	8.11	7.84	8.285	7.989	43.95
	27	A	LYS_28	No	7.113	7.221	7.109	7.153	37.61
	28	A	LYS_29	No	6.352	6.04	6.658	6.369	39.37
	29	A	LYS_30	No	5.11	5.206	5.448	5.321	32.29
	30	A	LYS_31	No	4.208	4.112	4.652	4.387	30.74
	31	A	ALA_32	No	4.255	4.545	4.949	4.609	33.12
	32	A	GLY_33	No	5.33	5.021	5.646	5.021	31.51
	33	A	GLY_34	No	6.013	5.746	6.635	5.746	30.11
	34	A	GLY_35	No	6.072	5.786	6.659	5.786	36.16
	35	A	GLY_36	No	4.447	4.175	4.937	4.175	39.15
	36	A	GLY_37	No	3.701	3.987	3.959	3.987	42.96
	37	A	LYS_38	No	4.189	3.812	5.753	4.921	52.99
	38	A	ARG_39	No	2.819	2.684	3.57	3.25	58.42
	39	A	LYS_40	No	2.126	2.112	3.117	2.662	62.03
	40	A	GLU_41	No	2.313	2.152	3.456	2.953	61.88
	41	A	LYS_42	No	2.011	1.883	3.478	2.817	67.7
	42	A	LEU_43	No	1.334	1.372	1.956	1.626	68.56
	43	A	GLU_44	No	1.375	1.384	1.78	1.623	71.9
	44	A	ASN_45	No	1.481	1.47	2.162	1.842	71.44
	45	A	MET_46	No	1.32	1.329	1.474	1.386	68.42
	46	A	LYS_47	No	1.292	1.324	1.796	1.572	68.32
	47	A	LYS_48	No	1.41	1.364	2.336	1.907	68.67
	48	A	GLU_49	No	1.6	1.545	2.092	1.856	65.42
	49	A	MET_50	No	1.309	1.36	1.595	1.483	65.88
	50	A	GLU_51	No	1.288	1.373	1.699	1.568	65.04
	51	A	ILE_52	No	1.397	1.399	1.702	1.512	72.14
	52	A	ASN_53	No	1.495	1.491	2.389	1.986	82.47
	53	A	ASP_54	No	1.477	1.476	1.719	1.609	86.34
	54	A	HIS_55	No	1.45	1.487	1.432	1.454	89.05
	55	A	GLN_56	No	1.559	1.585	2.075	1.86	91.23
	56	A	LEU_57	No	1.619	1.636	1.843	1.706	91.63
	57	A	SER_58	No	1.804	1.767	2.063	1.868	91.37
	58	A	VAL_59	No	1.966	1.943	2.428	2.119	91.03
	59	A	ALA_60	No	2.012	1.978	2.181	2.006	89.88
	60	A	GLU_61	No	1.831	1.827	2.512	2.249	92.51
	61	A	LEU_62	No	1.728	1.772	1.844	1.783	90.45
	62	A	GLU_63	No	1.937	1.981	2.255	2.138	90.79
	63	A	GLN_64	No	2.075	2.083	2.851	2.528	92.41
	64	A	LYS_65	No	1.851	1.888	1.709	1.787	92.5
	65	A	TYR_66	No	1.806	1.953	1.643	1.755	91.91
	66	A	GLN_67	No	2.14	2.115	2.94	2.595	91.73
	67	A	THR_68	No	1.942	2.017	1.828	1.932	92.43
	68	A	SER_69	No	2.03	1.994	2.269	2.09	90.7
	69	A	ALA_70	No	2.007	2.033	2.142	2.043	89.22
	70	A	THR_71	No	2.084	2.078	2.558	2.275	89.74
	71	A	LYS_72	No	2.062	2.038	2.896	2.502	89.83
	72	A	GLY_73	No	1.919	1.951	1.904	1.951	92.05
	73	A	LEU_74	No	1.926	1.959	2.183	2.033	92.99
	74	A	SER_75	No	2.11	2.086	2.404	2.194	92.86
	75	A	ALA_76	No	2.176	2.194	2.341	2.212	91.04
	76	A	SER_77	No	2.382	2.355	2.6	2.438	92.36
	77	A	LEU_78	No	2.193	2.154	2.53	2.308	93.08
	78	A	ALA_79	No	1.978	2.008	2.041	2.005	92.97
	79	A	ALA_80	No	2.17	2.184	2.352	2.206	92.68
	80	A	GLU_81	No	2.205	2.159	2.986	2.659	94
	81	A	LEU_82	No	1.988	1.981	2.22	2.073	93.83
	82	A	LEU_83	No	1.979	2.028	2.27	2.112	93.85
	83	A	LEU_84	No	2.23	2.229	2.811	2.487	92.85
	84	A	ARG_85	No	2.162	2.167	3.906	3.355	91.99
	85	A	ASP_86	No	1.935	2.028	2.094	2.061	91.27
	86	A	GLY_87	No	1.884	1.817	2.004	1.817	91.96
	87	A	PRO_88	No	1.719	1.675	1.867	1.751	91.8
	88	A	ASN_89	No	1.476	1.521	1.435	1.477	91.67
	89	A	ALA_90	No	1.558	1.512	1.778	1.55	85.71
	90	A	LEU_91	No	1.432	1.487	1.704	1.556	82.58
	91	A	ARG_92	No	1.504	1.46	1.688	1.602	76.9
	92	A	PRO_93	No	1.519	1.561	1.712	1.618	69.48
	93	A	PRO_94	No	1.658	1.868	1.855	1.856	65.22
	94	A	ARG_95	No	2.174	2.139	3.916	3.349	66.94
	95	A	GLY_96	No	1.817	1.76	1.818	1.76	66.65
	96	A	THR_97	No	1.647	1.719	1.645	1.678	72.74
	97	A	PRO_98	No	1.891	1.765	1.952	1.836	82.78
	98	A	GLU_99	No	1.815	1.795	2.358	2.132	83.18
	99	A	TYR_100	No	1.872	1.8	2.296	2.132	88.71
	100	A	VAL_101	No	1.557	1.524	1.671	1.563	88.85
	101	A	LYS_102	No	1.405	1.431	1.826	1.626	82.46
	102	A	PHE_103	No	1.562	1.536	2.199	1.943	88.26
	103	A	ALA_104	No	1.554	1.514	1.698	1.536	90.87
	104	A	ARG_105	No	1.324	1.361	1.683	1.558	86.18
	105	A	GLN_106	No	1.453	1.506	1.535	1.52	84.09
	106	A	LEU_107	No	1.653	1.604	2.062	1.802	88.72
	107	A	ALA_108	No	1.46	1.507	1.603	1.511	82.61
	108	A	GLY_109	No	1.582	1.582	1.623	1.582	77.33
	109	A	GLY_110	No	1.802	1.631	1.967	1.631	72.87
	110	A	LEU_111	No	1.738	1.715	2.27	1.966	79.19
	111	A	GLN_112	No	1.742	1.706	2.647	2.276	86.65
	112	A	CYS_113	No	1.499	1.613	1.469	1.533	87.28
	113	A	LEU_114	No	1.408	1.417	2.033	1.687	85.72
	114	A	MET_115	No	1.597	1.612	1.97	1.803	88.19
	115	A	TRP_116	No	1.779	1.734	3.171	2.778	91.24
	116	A	VAL_117	No	1.499	1.502	1.812	1.598	88.79
	117	A	ALA_118	No	1.331	1.41	1.434	1.4	88.04
	118	A	ALA_119	No	1.789	1.812	2.059	1.847	91.08
	119	A	ALA_120	No	1.98	1.951	2.095	1.968	92.13
	120	A	ILE_121	No	1.674	1.726	1.871	1.763	88.81
	121	A	CYS_122	No	1.694	1.847	1.782	1.817	88.57
	122	A	LEU_123	No	2.325	2.386	2.9	2.614	91.25
	123	A	ILE_124	No	2.454	2.477	2.564	2.502	89.55
	124	A	ALA_125	No	2.217	2.354	2.027	2.291	86.64
	125	A	PHE_126	No	2.653	2.789	3.196	3.039	88.25
	126	A	ALA_127	No	3.194	3.262	3.249	3.253	89.25
	127	A	ILE_128	No	3.232	3.308	3.132	3.215	87.29
	128	A	GLN_129	No	3.253	3.44	3.091	3.238	83.37
	129	A	ALA_130	No	4.067	4.222	4.227	4.217	85.51
	130	A	SER_131	No	4.51	4.633	4.5	4.584	86.37
	131	A	GLU_132	No	4.617	4.709	4.809	4.772	83.22
	132	A	GLY_133	No	4.98	4.962	5.366	4.962	77.22
	133	A	ASP_134	No	4.597	4.505	5.093	4.816	70.53
	134	A	LEU_135	No	4.792	5.008	5.583	5.261	65.9
	135	A	THR_136	No	5.509	5.465	5.959	5.664	63.49
	136	A	THR_137	No	4.727	4.548	4.987	4.72	65.5
	137	A	ASP_138	No	3.926	3.843	4.901	4.422	80.04
	138	A	ASP_139	No	3.97	3.749	4.714	4.265	79.77
	139	A	ASN_140	No	3.02	2.903	3.858	3.415	84.55
	140	A	LEU_141	No	2.508	2.64	3.351	2.966	89.61
	141	A	TYR_142	No	2.659	2.65	3.288	3.071	87.6
	142	A	LEU_143	No	2.426	2.49	2.801	2.607	87.55
	143	A	ALA_144	No	2.531	2.666	2.638	2.653	90.78
	144	A	ILE_145	No	2.87	2.862	3.304	3.054	92.67
	145	A	ALA_146	No	2.857	2.844	2.908	2.848	90.01
	146	A	LEU_147	No	2.35	2.4	2.328	2.338	90.14
	147	A	ILE_148	No	2.433	2.625	2.686	2.629	92.62
	148	A	ALA_149	No	2.995	2.998	3.255	3.038	92.06
	149	A	VAL_150	No	2.811	2.726	3.154	2.878	88.82
	150	A	VAL_151	No	2.498	2.459	2.843	2.594	90.49
	151	A	VAL_152	No	2.351	2.333	2.724	2.47	92.09
	152	A	VAL_153	No	2.294	2.293	2.727	2.449	89.08
	153	A	THR_154	No	2.307	2.245	2.624	2.398	83.3
	154	A	GLY_155	No	2	1.978	2.035	1.978	85.72
	155	A	CYS_156	No	2.039	2.033	2.425	2.214	87.91
	156	A	PHE_157	No	2.177	2.126	2.968	2.647	80.59
	157	A	GLY_158	No	1.847	1.82	1.92	1.82	76.87
	158	A	TYR_159	No	1.71	1.745	1.899	1.844	82.07
	159	A	TYR_160	No	2.015	2.004	3.067	2.727	76.55
	160	A	GLN_161	No	1.91	1.907	2.449	2.22	69.33
	161	A	GLU_162	No	1.73	1.867	1.807	1.836	66.69
	162	A	PHE_163	No	2.044	2.035	2.57	2.343	65.43
	163	A	LYS_164	No	2.003	1.98	3.086	2.6	58.62
	164	A	SER_165	No	2.067	1.885	3.159	2.395	52.48
	165	A	THR_166	No	1.493	1.798	2.26	1.994	55.48
	166	A	ASN_167	No	1.5	1.428	2.36	1.934	55.93
	167	A	ILE_168	No	1.319	1.403	1.785	1.55	50.28
	168	A	ILE_169	No	1.593	1.664	1.977	1.783	51.26
	169	A	ALA_170	No	1.88	1.971	2.016	1.969	60.69
	170	A	SER_171	No	1.939	1.901	2.071	1.946	58.77
	171	A	PHE_172	No	1.683	1.748	2.056	1.912	57.99
	172	A	LYS_173	No	2.086	2.132	3.714	3.049	62.29
	173	A	ASN_174	No	1.773	1.682	2.698	2.238	65.43
	174	A	LEU_175	No	1.347	1.357	1.774	1.533	62.31
	175	A	VAL_176	No	1.382	1.419	1.682	1.499	67.04
	176	A	PRO_177	No	1.533	1.557	1.527	1.543	65.68
	177	A	GLN_178	No	1.781	1.811	2.555	2.245	73.18
	178	A	GLN_179	No	1.819	1.777	2.549	2.225	88.15
	179	A	ALA_180	No	1.711	1.767	1.757	1.754	91.6
	180	A	THR_181	No	1.76	1.748	1.998	1.841	94.1
	181	A	VAL_182	No	1.777	1.829	2.086	1.905	95
	182	A	ILE_183	No	1.869	1.848	2.001	1.901	95.07
	183	A	ARG_184	No	1.948	1.993	1.875	1.917	94.31
	184	A	ASP_185	No	2.146	2.175	2.523	2.362	91.41
	185	A	GLY_186	No	2.169	2.18	2.17	2.18	89.76
	186	A	ASP_187	No	2.158	2.106	2.748	2.46	91.52
	187	A	LYS_188	No	2.042	2.089	2.189	2.122	92.85
	188	A	PHE_189	No	2.031	1.983	2.197	2.107	92.44
	189	A	GLN_190	No	1.965	2.001	2.592	2.336	92.57
	190	A	ILE_191	No	1.919	1.883	2.035	1.937	93.02
	191	A	ASN_192	No	1.851	1.822	2.258	2.043	92.28
	192	A	ALA_193	No	1.648	1.644	1.709	1.644	90.52
	193	A	ASP_194	No	1.667	1.684	2.005	1.859	90.91
	194	A	GLN_195	No	1.766	1.753	2.108	1.953	93.52
	195	A	LEU_196	No	1.609	1.614	1.72	1.64	94.28
	196	A	VAL_197	No	1.6	1.58	1.868	1.676	95.98
	197	A	VAL_198	No	1.517	1.569	1.806	1.636	94.8
	198	A	GLY_199	No	1.608	1.627	1.618	1.627	93.31
	199	A	ASP_200	No	1.625	1.596	1.678	1.639	94.77
	200	A	LEU_201	No	1.644	1.675	1.949	1.78	95.8
	201	A	VAL_202	No	1.588	1.6	1.873	1.679	95.03
	202	A	GLU_203	No	1.688	1.705	2.21	1.997	94.17
	203	A	MET_204	No	1.688	1.685	1.938	1.797	91.92
	204	A	LYS_205	No	1.703	1.676	2.32	2.014	90.6
	205	A	GLY_206	No	1.688	1.722	1.676	1.722	86.25
	206	A	GLY_207	No	1.667	1.674	1.689	1.674	84.28
	207	A	ASP_208	No	1.599	1.567	2.03	1.823	86.5
	208	A	ARG_209	No	1.475	1.498	1.828	1.702	88.34
	209	A	VAL_210	No	1.39	1.388	1.418	1.379	92.47
	210	A	PRO_211	No	1.426	1.414	1.482	1.44	92.68
	211	A	ALA_212	No	1.315	1.317	1.452	1.328	93.09
	212	A	ASP_213	No	1.217	1.256	1.166	1.21	94
	213	A	ILE_214	No	1.307	1.296	1.807	1.519	94.79
	214	A	ARG_215	No	1.342	1.368	1.507	1.446	95.51
	215	A	ILE_216	No	1.406	1.428	1.482	1.43	95.45
	216	A	LEU_217	No	1.554	1.586	2.032	1.772	94.18
	217	A	ALA_218	No	1.635	1.604	1.794	1.627	93.17
	218	A	ALA_219	No	1.636	1.702	1.68	1.686	92.83
	219	A	GLN_220	No	1.756	1.729	3.027	2.527	90.31
	220	A	GLY_221	No	1.745	1.714	1.806	1.714	85.7
	221	A	CYS_222	No	1.563	1.57	1.535	1.552	90.44
	222	A	LYS_223	No	1.481	1.478	1.974	1.724	89.42
	223	A	VAL_224	No	1.308	1.305	1.79	1.473	90.13
	224	A	ASP_225	No	1.215	1.194	1.578	1.406	86.5
	225	A	ASN_226	No	1.108	1.102	1.302	1.202	86.2
	226	A	SER_227	No	1.111	1.086	1.219	1.132	78.07
	227	A	SER_228	No	1.052	1.093	1.439	1.216	75.51
	228	A	LEU_229	No	1.063	1.107	1.508	1.269	79.24
	229	A	THR_230	No	1.114	1.142	1.266	1.18	74.75
	230	A	GLY_231	No	1.169	1.202	1.231	1.202	70.3
	231	A	GLU_232	Yes	1.409	1.357	2.236	1.899	73.51
	232	A	SER_233	Yes	1.498	1.552	1.89	1.672	69.37
	233	A	GLU_234	Yes	1.685	1.568	2.462	2.118	77.44
	234	A	PRO_235	No	1.524	1.568	1.799	1.657	83.71
	235	A	GLN_236	No	1.325	1.344	1.923	1.679	87.51
	236	A	THR_237	No	1.414	1.393	1.777	1.542	91.21
	237	A	ARG_238	No	1.388	1.472	1.324	1.378	92.57
	238	A	SER_239	No	1.524	1.494	1.849	1.613	92.53
	239	A	PRO_240	No	1.581	1.637	1.692	1.655	93.01
	240	A	GLU_241	No	1.695	1.602	2.581	2.215	91.15
	241	A	CYS_242	No	1.54	1.614	1.643	1.619	91.67
	242	A	THR_243	No	1.644	1.655	1.752	1.681	89.59
	243	A	HIS_244	No	1.531	1.546	1.864	1.735	86.97
	244	A	GLU_245	No	1.634	1.641	2.346	2.068	83.31
	245	A	SER_246	No	1.348	1.338	1.541	1.404	82.06
	246	A	PRO_247	No	1.279	1.263	1.375	1.302	85.46
	247	A	LEU_248	No	1.219	1.247	1.9	1.541	82.7
	248	A	GLU_249	Yes	1.233	1.26	1.665	1.506	83.99
	249	A	THR_250	No	1.259	1.299	1.363	1.312	90.62
	250	A	ARG_251	No	1.348	1.324	2.186	1.891	92.5
	251	A	ASN_252	No	1.347	1.341	1.422	1.379	94.69
	252	A	ILE_253	No	1.272	1.278	1.507	1.357	93.88
	253	A	ALA_254	No	1.252	1.257	1.468	1.282	93.17
	254	A	PHE_255	No	1.132	1.163	1.249	1.21	91.63
	255	A	PHE_256	No	1.191	1.178	1.339	1.274	89.64
	256	A	SER_257	No	1.257	1.278	1.398	1.314	84.83
	257	A	THR_258	No	1.216	1.27	1.226	1.24	88.58
	258	A	MET_259	No	1.324	1.318	1.72	1.538	86.94
	259	A	CYS_260	No	1.432	1.467	1.578	1.513	89.9
	260	A	LEU_261	No	1.548	1.595	1.794	1.661	86.29
	261	A	GLU_262	No	1.649	1.624	2.053	1.883	86.43
	262	A	GLY_263	No	1.7	1.703	1.759	1.703	87.63
	263	A	THR_264	No	1.705	1.683	1.973	1.798	91.92
	264	A	VAL_265	No	1.589	1.62	1.816	1.669	93.37
	265	A	GLN_266	No	1.562	1.538	2.461	2.096	94.76
	266	A	GLY_267	No	1.497	1.5	1.539	1.5	94.94
	267	A	LEU_268	No	1.464	1.433	2.04	1.702	95.46
	268	A	VAL_269	No	1.391	1.412	1.489	1.422	95.66
	269	A	VAL_270	No	1.338	1.326	1.5	1.37	94.17
	270	A	ASN_271	No	1.272	1.289	1.271	1.279	93.53
	271	A	THR_272	No	1.338	1.34	1.472	1.384	93.15
	272	A	GLY_273	No	1.359	1.314	1.409	1.314	88.61
	273	A	ASP_274	No	1.266	1.262	1.613	1.456	85.9
	274	A	ARG_275	No	1.264	1.252	1.674	1.522	89.53
	275	A	THR_276	No	1.148	1.158	1.2	1.162	89.59
	276	A	ILE_277	No	1.104	1.099	1.503	1.259	87.39
	277	A	ILE_278	No	1.027	1.055	1.183	1.084	85.47
	278	A	GLY_279	No	1.141	1.142	1.175	1.142	84.74
	279	A	ARG_280	No	1.153	1.164	1.551	1.403	84.09
	280	A	ILE_281	No	1.034	1.078	1.162	1.089	82.33
	281	A	ALA_282	No	1.164	1.18	1.31	1.188	80.99
	282	A	SER_283	No	1.22	1.25	1.369	1.289	81.15
	283	A	LEU_284	No	1.222	1.261	1.649	1.405	82.5
	284	A	ALA_285	No	1.278	1.331	1.351	1.32	80.37
	285	A	SER_286	No	1.325	1.376	1.352	1.366	77.33
	286	A	GLY_287	No	1.413	1.436	1.522	1.436	74.35
	287	A	VAL_288	No	1.458	1.389	2.004	1.62	78.29
	288	A	GLU_289	No	1.373	1.387	1.804	1.632	73.3
	289	A	ASN_290	No	1.671	1.656	2.283	1.986	69.59
	290	A	GLU_291	No	1.831	1.718	2.82	2.407	77.64
	291	A	LYS_292	No	1.61	1.585	2.609	2.157	84.91
	292	A	THR_293	No	1.282	1.298	1.327	1.297	88.97
	293	A	PRO_294	No	1.197	1.204	1.251	1.217	91.03
	294	A	ILE_295	No	1.148	1.198	1.283	1.211	91.49
	295	A	ALA_296	No	1.447	1.445	1.708	1.481	88.03
	296	A	ILE_297	No	1.558	1.53	1.935	1.703	91.18
	297	A	GLU_298	No	1.304	1.371	1.52	1.455	91.68
	298	A	ILE_299	No	1.401	1.5	1.732	1.582	88.77
	299	A	GLU_300	No	1.778	1.857	2.087	1.991	87.6
	300	A	HIS_301	No	1.863	1.879	2.264	2.104	89.58
	301	A	PHE_302	No	1.82	1.71	2.188	1.979	88.81
	302	A	VAL_303	No	1.501	1.533	1.964	1.678	88.2
	303	A	ASP_304	No	1.878	1.812	2.366	2.11	88.69
	304	A	ILE_305	No	1.782	1.664	2.342	1.983	89.64
	305	A	ILE_306	No	1.273	1.296	1.463	1.347	89.59
	306	A	ALA_307	No	1.363	1.404	1.627	1.432	88.41
	307	A	GLY_308	No	1.504	1.476	1.637	1.476	90.39
	308	A	LEU_309	No	1.517	1.616	2.364	1.967	91.1
	309	A	ALA_310	No	1.567	1.565	1.672	1.572	90.53
	310	A	ILE_311	No	2.136	2.076	3.334	2.697	90.74
	311	A	LEU_312	No	2.29	2.328	2.883	2.569	93.47
	312	A	PHE_313	No	2.332	2.385	3.788	3.286	92.01
	313	A	GLY_314	No	2.82	2.614	3.333	2.614	91.85
	314	A	ALA_315	No	2.631	2.591	3.13	2.685	92.18
	315	A	THR_316	No	2.697	2.603	3.179	2.845	94.53
	316	A	PHE_317	No	2.032	2.022	2.419	2.24	93.67
	317	A	PHE_318	No	2.051	2.076	2.483	2.299	93.26
	318	A	ILE_319	No	2.18	2.151	2.949	2.521	94.7
	319	A	VAL_320	No	2.046	2.069	2.448	2.197	94.1
	320	A	ALA_321	No	2.092	2.252	2.244	2.24	92.93
	321	A	MET_322	No	2.887	2.946	4.011	3.568	93.76
	322	A	CYS_323	No	3.368	3.405	3.75	3.561	94.54
	323	A	ILE_324	No	3.328	3.297	3.746	3.49	91.57
	324	A	GLY_325	No	3.214	3.212	3.304	3.212	89.85
	325	A	TYR_326	No	3.169	3.13	3.801	3.569	89.62
	326	A	THR_327	No	3.392	3.243	3.858	3.508	90.17
	327	A	PHE_328	No	3.245	3.173	4.074	3.728	89.52
	328	A	LEU_329	No	3.464	3.398	4.375	3.866	86.14
	329	A	ARG_330	No	3.281	3.131	4.412	3.975	85.96
	330	A	ALA_331	No	2.559	2.483	2.61	2.498	90
	331	A	MET_332	No	2.154	2.114	2.504	2.323	88.91
	332	A	VAL_333	No	2.291	2.198	2.895	2.468	85.96
	333	A	PHE_334	No	1.918	1.864	2.266	2.09	89.09
	334	A	PHE_335	No	1.578	1.569	2.928	2.464	89.63
	335	A	MET_336	No	1.635	1.662	2.266	2.001	87.9
	336	A	ALA_337	No	1.775	1.77	2.165	1.833	88.16
	337	A	ILE_338	No	1.535	1.555	1.897	1.696	91.39
	338	A	VAL_339	No	1.573	1.607	1.979	1.733	87.86
	339	A	VAL_340	No	1.613	1.621	2.042	1.772	86.36
	340	A	ALA_341	No	1.354	1.375	1.635	1.409	90.87
	341	A	TYR_342	No	1.202	1.256	1.434	1.358	91.7
	342	A	VAL_343	No	1.152	1.209	1.665	1.374	88.88
	343	A	PRO_344	No	1.364	1.289	1.464	1.352	88.15
	344	A	GLU_345	No	1.482	1.435	2.346	1.995	84.59
	345	A	GLY_346	No	1.291	1.27	1.375	1.27	84.2
	346	A	LEU_347	No	1.362	1.419	1.962	1.649	87.75
	347	A	LEU_348	No	1.735	1.744	2.322	1.997	83.18
	348	A	ALA_349	No	1.495	1.459	1.872	1.525	85.32
	349	A	THR_350	No	1.296	1.445	1.701	1.545	90.79
	350	A	VAL_351	No	1.361	1.367	1.841	1.531	90.39
	351	A	THR_352	No	1.708	1.668	2.027	1.816	87.26
	352	A	VAL_353	No	1.721	1.613	2.197	1.838	90.42
	353	A	CYS_354	No	1.299	1.257	1.623	1.426	92.85
	354	A	LEU_355	No	1.174	1.173	1.513	1.317	91.68
	355	A	SER_356	No	1.358	1.321	1.948	1.561	88.8
	356	A	LEU_357	No	1.273	1.25	2.249	1.745	91.59
	357	A	THR_358	No	1.065	1.087	1.145	1.096	92.45
	358	A	ALA_359	No	1.15	1.159	1.357	1.18	89.96
	359	A	LYS_360	No	1.363	1.341	2.599	2.074	88.58
	360	A	ARG_361	No	1.305	1.3	1.721	1.559	90.38
	361	A	LEU_362	No	1.208	1.23	1.723	1.437	91.07
	362	A	ALA_363	No	1.732	1.759	2.222	1.837	89.39
	363	A	SER_364	No	2.01	1.981	2.342	2.105	89.7
	364	A	LYS_365	No	1.579	1.488	1.798	1.623	89.1
	365	A	ASN_366	No	1.302	1.283	1.859	1.591	88.63
	366	A	CYS_367	No	1.323	1.457	1.494	1.466	89.39
	367	A	VAL_368	No	1.154	1.125	1.732	1.346	88.93
	368	A	VAL_369	No	1.285	1.363	1.66	1.45	86.23
	369	A	LYS_370	No	1.271	1.33	1.499	1.379	81.08
	370	A	ASN_371	No	1.334	1.314	1.764	1.542	79.25
	371	A	LEU_372	No	1.231	1.238	1.652	1.413	83.71
	372	A	GLU_373	No	1.199	1.192	1.61	1.448	86.86
	373	A	ALA_374	No	1.158	1.112	1.369	1.145	87.94
	374	A	VAL_375	No	1.051	1.051	1.643	1.265	89.41
	375	A	GLU_376	No	1.005	1.009	1.206	1.125	94.27
	376	A	THR_377	No	1.004	1.017	1.135	1.053	94.39
	377	A	LEU_378	No	1.077	1.081	1.29	1.158	92.75
	378	A	GLY_379	No	1.059	1.075	1.116	1.075	93.27
	379	A	SER_380	No	1.02	1.027	1.238	1.094	94.83
	380	A	THR_381	No	1.004	1.024	1.363	1.152	96.95
	381	A	SER_382	No	0.999	1.005	1.166	1.059	96.72
	382	A	VAL_383	No	0.953	0.958	1.116	0.993	97.68
	383	A	ILE_384	No	0.939	0.958	1.093	0.992	97.8
	384	A	CYS_385	No	0.959	0.994	1.17	1.07	97.5
	385	A	SER_386	No	1.004	1.023	1.089	1.041	96.82
	386	A	ASP_387	No	1.053	1.103	1.11	1.105	94.48
	387	A	LYS_388	Yes	1.02	1.031	1.143	1.059	92.9
	388	A	THR_389	No	1.001	1.085	1.06	1.059	88.64
	389	A	GLY_390	No	1.202	1.224	1.242	1.224	87.16
	390	A	THR_391	No	1.261	1.266	1.366	1.294	92.68
	391	A	LEU_392	No	1.091	1.096	1.479	1.243	94.59
	392	A	THR_393	No	1.112	1.18	1.129	1.146	93.08
	393	A	GLN_394	No	1.307	1.359	1.639	1.517	90.17
	394	A	ASN_395	No	1.261	1.307	1.776	1.547	87.17
	395	A	ARG_396	No	1.168	1.123	1.903	1.637	87.2
	396	A	MET_397	Yes	0.948	0.974	1.255	1.115	90.43
	397	A	THR_398	No	0.931	0.91	1.198	1.026	92.9
	398	A	VAL_399	No	0.898	1.027	1.051	1.006	95.12
	399	A	SER_400	No	1.319	1.245	1.657	1.385	93.56
	400	A	HIS_401	No	1.113	1.091	1.466	1.318	95.3
	401	A	LEU_402	No	1.167	1.225	1.539	1.338	95.83
	402	A	TRP_403	No	1.328	1.367	1.713	1.61	96.36
	403	A	PHE_404	No	1.546	1.56	1.705	1.646	94.72
	404	A	ASP_405	No	1.834	1.95	2.289	2.132	94.05
	405	A	ASN_406	No	1.834	1.894	2.362	2.139	92.28
	406	A	HIS_407	No	1.807	1.677	3.146	2.628	94.05
	407	A	ILE_408	No	1.556	1.652	1.825	1.712	93.99
	408	A	HIS_409	No	1.529	1.455	2.347	2.016	94.33
	409	A	THR_410	No	1.517	1.57	2.02	1.757	93.05
	410	A	ALA_411	No	1.511	1.565	1.572	1.554	92.55
	411	A	ASP_412	No	1.778	1.663	2.34	2.041	92.61
	412	A	THR_413	No	1.88	2.058	2.036	2.044	91.52
	413	A	THR_414	No	2.627	2.435	3.021	2.687	89.69
	414	A	GLU_415	No	2.643	2.65	2.738	2.694	85.75
	415	A	ASP_416	No	2.732	2.747	3.196	2.988	85.26
	416	A	GLN_417	No	2.766	2.997	2.775	2.864	84.95
	417	A	SER_418	No	3.472	3.494	3.784	3.593	84.54
	418	A	GLY_419	No	3.271	3.221	3.542	3.221	79.88
	419	A	GLN_420	No	3.405	3.339	4.846	4.231	79.91
	420	A	THR_421	No	3.203	3.33	3.486	3.382	84.35
	421	A	PHE_422	No	3.164	3.102	2.331	2.642	89.27
	422	A	ASP_423	No	3.561	3.373	4.024	3.712	87.42
	423	A	GLN_424	No	3.406	3.346	4.246	3.868	89.12
	424	A	SER_425	No	2.86	2.756	3.023	2.844	90.63
	425	A	SER_426	No	2.072	2.086	2.194	2.118	91.41
	426	A	GLU_427	No	2.063	2.005	2.514	2.31	92.42
	427	A	THR_428	No	1.746	1.724	1.779	1.74	94.46
	428	A	TRP_429	No	1.621	1.646	1.639	1.637	94.57
	429	A	ARG_430	No	1.857	1.838	2.586	2.324	93.18
	430	A	ALA_431	No	1.782	1.727	1.9	1.748	93.96
	431	A	LEU_432	No	1.451	1.46	1.389	1.406	95.46
	432	A	CYS_433	No	1.52	1.528	1.726	1.615	94.85
	433	A	ARG_434	No	1.688	1.644	2.369	2.12	94.49
	434	A	VAL_435	No	1.479	1.46	1.561	1.48	95.55
	435	A	LEU_436	No	1.282	1.356	1.738	1.497	95.5
	436	A	THR_437	No	1.559	1.561	1.797	1.652	95.62
	437	A	LEU_438	No	1.682	1.646	1.996	1.801	95.54
	438	A	CYS_439	No	1.469	1.414	1.524	1.461	94.88
	439	A	ASN_440	No	1.415	1.509	1.465	1.487	93.68
	440	A	ARG_441	No	1.643	1.688	2.111	1.958	91.9
	441	A	ALA_442	No	1.567	1.611	1.535	1.586	91.36
	442	A	ALA_443	No	1.743	1.712	1.959	1.747	91.82
	443	A	PHE_444	No	1.804	1.897	1.702	1.777	92.66
	444	A	LYS_445	No	2.129	2.141	2.579	2.368	90.01
	445	A	SER_446	No	2.546	2.56	2.966	2.7	88.57
	446	A	GLY_447	No	2.787	2.745	2.912	2.745	88.56
	447	A	GLN_448	No	2.39	2.427	2.338	2.377	88.59
	448	A	ASP_449	No	2.611	2.632	3.108	2.888	86.65
	449	A	ALA_450	No	2.759	2.701	2.966	2.742	90.17
	450	A	VAL_451	No	2.393	2.364	2.544	2.414	90.42
	451	A	PRO_452	No	2.313	2.195	2.461	2.299	91.59
	452	A	VAL_453	No	1.957	1.906	2.101	1.968	92.44
	453	A	PRO_454	No	1.717	1.737	1.912	1.803	90.51
	454	A	LYS_455	No	1.898	1.891	2.475	2.196	88.9
	455	A	ARG_456	No	1.838	1.788	2.134	2.01	91.79
	456	A	ILE_457	No	1.791	1.793	2.137	1.936	89.61
	457	A	VAL_458	No	1.616	1.645	1.594	1.606	89.61
	458	A	ILE_459	No	1.719	1.678	2.118	1.869	88.12
	459	A	GLY_460	No	1.54	1.507	1.669	1.507	82.99
	460	A	ASP_461	No	1.398	1.321	1.654	1.491	84.21
	461	A	ALA_462	No	1.152	1.111	1.316	1.133	85.73
	462	A	SER_463	No	1.061	1.06	1.3	1.147	89.27
	463	A	GLU_464	No	1.165	1.151	1.506	1.355	91.19
	464	A	THR_465	No	1.101	1.087	1.213	1.129	92.56
	465	A	ALA_466	No	0.902	0.935	0.971	0.921	93.81
	466	A	LEU_467	No	1.001	1.073	1.138	1.076	95.75
	467	A	LEU_468	No	1.278	1.31	1.538	1.399	95.57
	468	A	LYS_469	No	1.301	1.316	1.391	1.346	94.44
	469	A	PHE_470	No	1.22	1.386	1.206	1.277	94.75
	470	A	SER_471	No	1.431	1.779	1.651	1.736	94.06
	471	A	GLU_472	No	1.897	2.206	2.225	2.228	94.04
	472	A	LEU_473	No	2.805	2.699	3.594	3.121	92.24
	473	A	THR_474	No	2.45	2.531	2.335	2.438	89.18
	474	A	LEU_475	No	2.709	2.868	2.739	2.789	88.16
	475	A	GLY_476	No	3.192	3.084	3.301	3.084	86.3
	476	A	ASN_477	No	2.876	2.865	3.071	2.958	90.31
	477	A	ALA_478	No	2.363	2.393	2.256	2.361	91.91
	478	A	MET_479	No	2.457	2.534	3.144	2.872	90.25
	479	A	GLY_480	No	2.922	2.879	3.04	2.879	91.68
	480	A	TYR_481	No	2.53	2.524	2.592	2.554	93.21
	481	A	ARG_482	No	2.339	2.455	2.433	2.425	93.77
	482	A	ASP_483	No	2.844	2.861	3.393	3.149	92.33
	483	A	ARG_484	No	2.835	2.797	4.029	3.617	92.53
	484	A	PHE_485	No	2.537	2.518	2.664	2.605	93.59
	485	A	PRO_486	No	2.694	2.675	2.928	2.774	93.01
	486	A	LYS_487	No	2.522	2.648	2.584	2.59	93.66
	487	A	VAL_488	No	2.846	2.837	3.066	2.915	92.07
	488	A	CYS_489	No	2.651	2.552	2.808	2.666	91.81
	489	A	GLU_490	No	2.305	2.392	2.332	2.361	92.04
	490	A	ILE_491	No	2.282	2.193	2.478	2.311	90.69
	491	A	PRO_492	No	2.158	2.153	2.373	2.24	86.94
	492	A	PHE_493	No	2.006	2.18	2.175	2.157	85.3
	493	A	ASN_494	No	2.542	2.389	3.252	2.851	75.85
	494	A	SER_495	No	2.451	2.485	2.747	2.574	72.57
	495	A	THR_496	No	2.734	2.751	3.125	2.902	75.69
	496	A	ASN_497	No	2.727	2.577	3.423	3.025	80.56
	497	A	LYS_498	No	2.069	2.038	2.52	2.288	86.32
	498	A	PHE_499	No	1.863	1.929	2.471	2.258	91.29
	499	A	GLN_500	No	1.825	1.78	1.791	1.78	93.21
	500	A	LEU_501	No	1.881	1.939	2.355	2.117	93.7
	501	A	SER_502	No	2.058	2.061	1.948	2.021	94.54
	502	A	ILE_503	No	2.393	2.402	2.641	2.503	95.15
	503	A	HIS_504	No	2.5	2.579	2.195	2.359	94.88
	504	A	THR_505	No	2.868	2.788	3.16	2.941	93.07
	505	A	LEU_506	No	2.934	3.115	3.094	3.085	91.59
	506	A	GLU_507	No	3.477	3.695	3.495	3.587	88.4
	507	A	ASP_508	No	4.01	3.925	4.088	4.006	86.33
	508	A	PRO_509	No	4.482	4.372	4.858	4.564	81.15
	509	A	ARG_510	No	4.355	4.24	5.687	5.185	86.14
	510	A	ASP_511	No	3.907	3.876	3.884	3.869	86.39
	511	A	PRO_512	No	3.804	3.744	4.001	3.844	85.54
	512	A	ARG_513	No	3.303	3.278	3.338	3.313	91.53
	513	A	HIS_514	No	2.935	2.895	3.279	3.127	92.69
	514	A	LEU_515	No	2.479	2.477	2.411	2.431	94.57
	515	A	LEU_516	No	2.242	2.189	2.4	2.274	95.62
	516	A	VAL_517	No	1.813	1.847	1.847	1.83	96.81
	517	A	MET_518	No	1.672	1.591	1.943	1.789	95.87
	518	A	LYS_519	No	1.421	1.519	1.398	1.435	95.86
	519	A	GLY_520	No	1.541	1.472	1.591	1.472	93.72
	520	A	ALA_521	No	1.599	1.643	1.825	1.664	92.16
	521	A	PRO_522	No	1.584	1.672	1.515	1.607	93
	522	A	GLU_523	Yes	2.028	2.066	2.804	2.514	91.47
	523	A	ARG_524	No	2.139	2.131	3.362	2.95	92.41
	524	A	VAL_525	No	1.887	1.934	1.791	1.863	94.13
	525	A	LEU_526	No	1.977	2.048	2.173	2.091	93.18
	526	A	GLU_527	No	2.311	2.346	2.562	2.469	92.4
	527	A	ARG_528	No	2.286	2.292	2.608	2.479	93.38
	528	A	CYS_529	No	2.143	2.222	1.958	2.106	94.94
	529	A	SER_530	No	2.376	2.342	2.658	2.451	94.68
	530	A	SER_531	No	2.18	2.111	2.295	2.171	95.74
	531	A	ILE_532	No	1.91	1.969	1.923	1.932	95.55
	532	A	LEU_533	No	1.879	1.838	2.218	1.991	94.37
	533	A	ILE_534	No	1.978	2.053	2.125	2.066	93.29
	534	A	LYS_535	No	2.183	2.215	3.112	2.7	90.72
	535	A	GLY_536	No	2.183	2.233	2.134	2.233	88.22
	536	A	GLN_537	No	2.331	2.246	3.11	2.752	92.5
	537	A	GLU_538	No	2.245	2.329	2.581	2.478	93.04
	538	A	LEU_539	No	2.288	2.255	2.519	2.356	93.56
	539	A	PRO_540	No	2.391	2.357	2.534	2.426	94.06
	540	A	LEU_541	No	2.28	2.416	2.398	2.38	92.56
	541	A	ASP_542	No	2.527	2.457	2.768	2.621	91.61
	542	A	GLU_543	No	2.678	2.635	3.62	3.236	91.89
	543	A	GLN_544	No	2.596	2.51	3.454	3.064	92.75
	544	A	TRP_545	No	2.196	2.179	2.288	2.251	92.73
	545	A	ARG_546	No	2.163	2.141	2.541	2.392	91.9
	546	A	GLU_547	No	2.206	2.155	2.621	2.427	92.82
	547	A	ALA_548	No	2.008	1.963	2.093	1.977	93.77
	548	A	PHE_549	No	1.803	1.81	1.982	1.909	94.11
	549	A	GLN_550	Yes	1.947	1.92	2.619	2.321	93.04
	550	A	THR_551	No	1.981	1.927	2.324	2.089	93.8
	551	A	ALA_552	No	1.665	1.642	1.715	1.644	93.94
	552	A	TYR_553	Yes	1.559	1.587	1.93	1.792	93.13
	553	A	LEU_554	Yes	1.779	1.758	2.353	2.021	90.87
	554	A	SER_555	No	1.684	1.644	1.966	1.755	90.77
	555	A	LEU_556	Yes	1.429	1.449	1.678	1.524	92.38
	556	A	GLY_557	Yes	1.601	1.584	1.662	1.584	87.15
	557	A	GLY_558	No	1.684	1.577	1.824	1.577	84.21
	558	A	LEU_559	No	1.393	1.439	2.497	1.967	87.81
	559	A	GLY_560	Yes	1.124	1.153	1.213	1.153	84.35
	560	A	GLU_561	Yes	1.058	1.102	1.346	1.25	91.64
	561	A	ARG_562	Yes	1.061	1.031	1.879	1.602	89.82
	562	A	VAL_563	Yes	1.083	1.123	1.316	1.173	94.31
	563	A	LEU_564	No	1.125	1.113	1.639	1.332	95.56
	564	A	GLY_565	No	1.257	1.27	1.241	1.27	96.33
	565	A	PHE_566	No	1.289	1.355	1.207	1.262	97.33
	566	A	CYS_567	No	1.624	1.627	1.752	1.681	96.76
	567	A	GLN_568	No	1.927	1.98	2.147	2.071	96.16
	568	A	LEU_569	No	2.336	2.343	2.674	2.488	95.36
	569	A	TYR_570	No	2.693	2.757	2.802	2.774	93.09
	570	A	LEU_571	No	3.037	3.122	3.02	3.058	92.34
	571	A	ASN_572	No	3.64	3.602	4.168	3.894	88.42
	572	A	GLU_573	No	3.877	3.935	4.434	4.227	86.92
	573	A	LYS_574	No	4.255	4.227	5.207	4.753	88.78
	574	A	ASP_575	No	4.022	3.99	4.175	4.091	90.22
	575	A	TYR_576	No	3.682	3.71	3.493	3.569	91.08
	576	A	PRO_577	No	3.949	3.87	4.117	3.968	88.08
	577	A	PRO_578	No	3.887	3.991	4.032	4.003	83.89
	578	A	GLY_579	No	4.011	4.001	4.002	4.001	85.27
	579	A	TYR_580	No	3.825	3.758	3.796	3.78	89.45
	580	A	ALA_581	No	3.707	3.689	3.903	3.722	89.28
	581	A	PHE_582	No	3.334	3.379	3.223	3.284	90.21
	582	A	ASP_583	No	3.397	3.334	3.847	3.606	87.49
	583	A	VAL_584	No	3.097	3.193	3.124	3.147	85.01
	584	A	GLU_585	No	3.57	3.618	3.994	3.832	81.53
	585	A	ALA_586	No	3.775	3.701	3.897	3.731	83.09
	586	A	MET_587	No	3.296	3.347	3.347	3.338	83.24
	587	A	ASN_588	No	3.471	3.429	3.607	3.514	87.25
	588	A	PHE_589	No	3.048	3.052	2.938	2.981	89.38
	589	A	PRO_590	No	2.847	2.762	2.878	2.808	89.47
	590	A	SER_591	No	2.516	2.529	2.638	2.567	83.6
	591	A	SER_592	No	2.541	2.57	2.869	2.672	89.92
	592	A	GLY_593	No	2.54	2.496	2.571	2.496	91.92
	593	A	LEU_594	No	2.214	2.216	2.318	2.245	95.12
	594	A	CYS_595	No	2.011	1.957	2.083	2.01	96.2
	595	A	PHE_596	No	1.699	1.723	1.884	1.797	96.82
	596	A	ALA_597	No	1.516	1.509	1.587	1.511	95.34
	597	A	GLY_598	No	1.29	1.277	1.356	1.277	95.97
	598	A	LEU_599	No	1.18	1.176	1.591	1.347	96.84
	599	A	VAL_600	No	1.023	1.074	1.378	1.163	96.99
	600	A	SER_601	No	0.972	0.94	1.172	1.018	95.4
	601	A	MET_602	Yes	0.84	0.868	1.139	1.001	94.31
	602	A	ILE_603	No	0.864	0.883	1.063	0.94	92.35
	603	A	ASP_604	Yes	0.943	0.94	1.199	1.079	90.86
	604	A	PRO_605	No	1.011	1.021	1.087	1.045	92.1
	605	A	PRO_606	No	1.071	1.101	1.111	1.102	93.4
	606	A	ARG_607	No	1.206	1.201	1.326	1.274	92.25
	607	A	ALA_608	No	1.334	1.317	1.601	1.357	89.4
	608	A	THR_609	No	1.313	1.321	1.549	1.406	92.46
	609	A	VAL_610	No	1.147	1.15	1.369	1.208	94.63
	610	A	PRO_611	No	1.152	1.154	1.224	1.178	93.57
	611	A	ASP_612	No	1.177	1.171	1.643	1.432	94.23
	612	A	ALA_613	No	1.12	1.107	1.243	1.116	95.65
	613	A	VAL_614	No	1.075	1.092	1.179	1.101	96.14
	614	A	LEU_615	No	1.13	1.128	1.702	1.38	95.17
	615	A	LYS_616	No	1.115	1.117	2.035	1.638	95.39
	616	A	CYS_617	No	1.071	1.074	1.136	1.099	96.02
	617	A	ARG_618	No	1.121	1.139	1.3	1.211	95.43
	618	A	THR_619	No	1.185	1.184	1.423	1.265	95.52
	619	A	ALA_620	No	1.096	1.093	1.191	1.094	95.27
	620	A	GLY_621	No	1.084	1.089	1.133	1.089	95.01
	621	A	ILE_622	No	1.002	1.021	1.106	1.034	97.06
	622	A	ARG_623	No	1	0.997	1.623	1.405	96.62
	623	A	VAL_624	No	0.988	1.008	1.359	1.122	96.75
	624	A	ILE_625	No	0.947	0.949	1.389	1.128	97.56
	625	A	MET_626	No	0.937	0.946	1.046	0.988	97.5
	626	A	VAL_627	No	0.942	0.976	1.34	1.089	95.94
	627	A	THR_628	No	0.982	1.009	1.031	1.004	92.61
	628	A	GLY_629	No	1.103	1.092	1.152	1.092	86.48
	629	A	ASP_630	Yes	1.06	1.055	1.094	1.075	85.33
	630	A	HIS_631	Yes	1.068	1.05	1.239	1.162	85
	631	A	PRO_632	Yes	1.036	1.056	1.165	1.091	89.44
	632	A	ILE_633	Yes	1.084	1.067	1.577	1.285	88.84
	633	A	THR_634	Yes	1.018	1.063	1.169	1.095	88.47
	634	A	ALA_635	No	1.01	1.022	1.121	1.023	91.99
	635	A	LYS_636	No	1.024	1.025	1.296	1.155	93.31
	636	A	ALA_637	No	1.063	1.048	1.228	1.064	91.18
	637	A	ILE_638	No	0.985	0.988	1.1	1.014	93.08
	638	A	ALA_639	No	0.935	0.948	1.055	0.948	95.04
	639	A	ALA_640	No	0.985	1.039	1.152	1.041	93.08
	640	A	SER_641	No	1.037	1.093	1.271	1.148	90.73
	641	A	VAL_642	No	1.039	1.058	1.172	1.077	94.57
	642	A	GLY_643	No	1.065	1.034	1.148	1.034	94.19
	643	A	ILE_644	No	0.952	0.976	1.092	1.001	95.98
	644	A	ILE_645	No	0.987	1.019	1.125	1.041	95.3
	645	A	SER_646	No	1.105	1.156	1.194	1.163	93.07
	646	A	GLU_647	No	1.581	1.669	2.591	2.241	87.24
	647	A	GLY_648	No	1.979	1.995	2.239	1.995	86.37
	648	A	SER_649	No	1.432	1.427	1.454	1.432	91.04
	649	A	GLU_650	No	1.302	1.305	1.937	1.699	91.63
	650	A	THR_651	No	1.227	1.279	1.247	1.254	92.67
	651	A	VAL_652	Yes	1.411	1.444	1.534	1.459	90.97
	652	A	GLU_653	Yes	1.488	1.516	1.894	1.743	90.64
	653	A	ASP_654	No	1.451	1.532	1.361	1.446	90.68
	654	A	ILE_655	No	1.665	1.734	1.804	1.743	91.83
	655	A	ALA_656	No	1.864	1.923	1.901	1.91	92.4
	656	A	ALA_657	Yes	1.967	2.031	1.974	2.011	90
	657	A	ARG_658	No	2.105	2.222	2.805	2.587	92.27
	658	A	LEU_659	No	2.412	2.476	2.639	2.531	92.68
	659	A	ARG_660	Yes	2.482	2.541	3.714	3.315	91.23
	660	A	VAL_661	No	2.462	2.362	2.602	2.444	93.02
	661	A	PRO_662	No	2.314	2.276	2.575	2.394	91.71
	662	A	VAL_663	Yes	1.982	2.04	2.276	2.105	89.18
	663	A	ASP_664	Yes	2.318	2.36	2.785	2.588	89.72
	664	A	GLN_665	No	2.45	2.425	3.078	2.798	89.35
	665	A	VAL_666	Yes	2.113	2.187	1.993	2.095	90.14
	666	A	ASN_667	Yes	2.447	2.256	3.133	2.72	90.56
	667	A	ARG_668	Yes	2.085	2.065	3.2	2.816	89.75
	668	A	LYS_669	No	2.259	2.213	3.871	3.174	90.3
	669	A	ASP_670	No	2.105	1.995	2.768	2.43	91.04
	670	A	ALA_671	No	1.519	1.594	1.559	1.576	92.48
	671	A	ARG_672	No	1.428	1.436	2.413	2.094	93.16
	672	A	ALA_673	No	1.166	1.197	1.263	1.193	94.79
	673	A	CYS_674	No	1.144	1.132	1.687	1.399	94.57
	674	A	VAL_675	Yes	1.096	1.193	1.426	1.255	94.54
	675	A	ILE_676	No	1.057	1.055	1.36	1.164	94.95
	676	A	ASN_677	Yes	1.131	1.139	1.455	1.301	91.77
	677	A	GLY_678	Yes	1.201	1.228	1.228	1.228	87.91
	678	A	MET_679	Yes	1.263	1.28	1.962	1.667	86.37
	679	A	GLN_680	Yes	1.278	1.294	1.924	1.651	90.35
	680	A	LEU_681	No	1.269	1.323	1.518	1.373	91.27
	681	A	LYS_682	No	1.247	1.413	1.438	1.396	86.7
	682	A	ASP_683	No	1.663	1.629	2.115	1.888	88.56
	683	A	MET_684	No	1.645	1.709	1.759	1.717	89.48
	684	A	ASP_685	No	1.805	1.66	2.176	1.938	88.39
	685	A	PRO_686	No	1.488	1.503	1.745	1.595	86.96
	686	A	SER_687	No	1.645	1.603	1.937	1.722	89.85
	687	A	GLU_688	No	1.522	1.463	2.064	1.822	92.29
	688	A	LEU_689	No	1.188	1.189	1.583	1.339	92.47
	689	A	VAL_690	No	1.14	1.161	1.728	1.361	91.55
	690	A	GLU_691	No	1.25	1.254	1.982	1.704	91.94
	691	A	ALA_692	No	1.217	1.207	1.321	1.213	92.32
	692	A	LEU_693	No	1.129	1.191	1.234	1.185	93.75
	693	A	ARG_694	No	1.322	1.406	2.272	1.969	92.26
	694	A	THR_695	No	1.364	1.366	1.842	1.552	92.8
	695	A	HIS_696	No	1.208	1.183	1.615	1.441	93.23
	696	A	PRO_697	No	1.302	1.262	1.635	1.414	92.34
	697	A	GLU_698	No	1.004	1.071	1.19	1.141	95.56
	698	A	MET_699	No	0.991	0.992	1.44	1.223	95.42
	699	A	VAL_700	No	0.955	0.981	1.088	0.995	96.75
	700	A	PHE_701	No	0.971	0.986	1.027	1.008	96.54
	701	A	ALA_702	No	1.006	1.038	1.146	1.04	93.17
	702	A	ARG_703	Yes	1.074	1.12	1.556	1.401	89.18
	703	A	THR_704	No	1.079	1.134	1.199	1.145	90.51
	704	A	SER_705	No	1.329	1.215	1.789	1.429	87.42
	705	A	PRO_706	No	1.104	1.109	1.305	1.183	86.91
	706	A	GLN_707	No	1.197	1.195	1.585	1.412	86.73
	707	A	GLN_708	No	1.15	1.165	1.36	1.273	91.07
	708	A	LYS_709	No	1.008	1.035	1.227	1.113	93.12
	709	A	LEU_710	No	1.051	1.045	1.801	1.392	91.99
	710	A	VAL_711	No	1.081	1.058	1.547	1.232	92.19
	711	A	ILE_712	No	0.995	0.994	1.195	1.055	94.66
	712	A	VAL_713	No	0.955	0.968	1.063	0.976	94.94
	713	A	GLU_714	No	1.034	1.04	1.411	1.268	92.86
	714	A	SER_715	No	1.023	1.039	1.072	1.05	93.38
	715	A	CYS_716	No	0.984	1.008	1.145	1.065	94.59
	716	A	GLN_717	No	1.04	1.09	1.051	1.068	93.42
	717	A	ARG_718	No	1.166	1.196	1.79	1.586	90.86
	718	A	LEU_719	No	1.199	1.231	1.574	1.361	90.58
	719	A	GLY_720	No	1.257	1.251	1.321	1.251	90.63
	720	A	ALA_721	No	1.091	1.097	1.203	1.1	93.86
	721	A	ILE_722	No	1.019	1.024	1.216	1.081	96.37
	722	A	VAL_723	No	0.946	0.961	1.092	0.985	97.13
	723	A	ALA_724	No	0.936	0.937	1.083	0.945	97.46
	724	A	VAL_725	No	0.88	0.893	1.022	0.914	97.82
	725	A	THR_726	No	0.868	0.927	1.071	0.968	96.57
	726	A	GLY_727	No	1.045	0.971	1.253	0.971	93.46
	727	A	ASP_728	No	1.067	1.062	1.527	1.322	90.54
	728	A	GLY_729	No	1.139	1.091	1.209	1.091	84.72
	729	A	VAL_730	No	1.125	1.134	1.501	1.254	85.58
	730	A	ASN_731	No	1.232	1.223	1.528	1.369	87.08
	731	A	ASP_732	No	1.038	1.049	1.051	1.051	91.19
	732	A	SER_733	No	1.05	1.052	1.241	1.115	88.8
	733	A	PRO_734	No	1.077	1.074	1.114	1.088	89.03
	734	A	ALA_735	No	1.043	1.031	1.188	1.042	93.34
	735	A	LEU_736	No	1.014	1.031	1.346	1.141	93.09
	736	A	LYS_737	No	1.12	1.124	1.84	1.526	88.69
	737	A	LYS_738	No	1.088	1.088	1.327	1.179	92.34
	738	A	ALA_739	No	1.03	1.043	1.172	1.049	94.62
	739	A	ASP_740	No	0.98	1.002	1.031	1.017	94.4
	740	A	ILE_741	No	1.016	1.02	1.255	1.098	94.28
	741	A	GLY_742	No	0.957	0.973	0.968	0.973	94.35
	742	A	VAL_743	No	0.941	0.944	1.077	0.968	95.42
	743	A	ALA_744	No	0.994	0.984	1.173	1.001	93.17
	744	A	MET_745	No	0.94	1.153	1.371	1.25	93.54
	745	A	GLY_746	No	1.442	1.35	2.032	1.35	87.49
	746	A	ILE_747	No	2.202	2.256	3.603	2.922	86.33
	747	A	ALA_748	No	2.542	2.371	3.041	2.492	83.99
	748	A	GLY_749	No	1.744	1.782	1.924	1.782	82.15
	749	A	SER_750	No	1.323	1.274	1.634	1.395	83.45
	750	A	ASP_751	No	1.25	1.222	1.929	1.622	78.95
	751	A	ALA_752	No	1.183	1.158	1.356	1.18	80.98
	752	A	ALA_753	No	1.068	1.066	1.193	1.072	86.89
	753	A	LYS_754	No	1.078	1.092	1.54	1.321	84.59
	754	A	ASN_755	No	1.103	1.117	1.487	1.309	81.3
	755	A	ALA_756	No	1.031	1.037	1.156	1.041	84.64
	756	A	ALA_757	No	1.003	1.051	1.131	1.048	89.11
	757	A	ASP_758	No	1.107	1.119	1.547	1.36	88.91
	758	A	MET_759	No	0.987	0.997	1.191	1.088	90.52
	759	A	ILE_760	No	1.01	1.016	1.391	1.163	91.23
	760	A	LEU_761	No	1.073	1.144	1.18	1.135	93.4
	761	A	LEU_762	No	1.187	1.209	1.829	1.484	89.65
	762	A	ASP_763	No	1.319	1.495	1.957	1.749	89.48
	763	A	ASP_764	No	1.251	1.309	1.584	1.453	90.17
	764	A	ASN_765	No	1.251	1.218	1.528	1.378	89.7
	765	A	PHE_766	No	1.181	1.177	1.524	1.37	89.79
	766	A	ALA_767	No	1.205	1.188	1.405	1.213	92.63
	767	A	SER_768	No	1.138	1.164	1.477	1.267	92.81
	768	A	ILE_769	No	1.087	1.099	1.205	1.123	93.8
	769	A	VAL_770	No	1.112	1.135	1.586	1.286	95.95
	770	A	THR_771	No	1.234	1.281	1.855	1.523	94.52
	771	A	GLY_772	No	1.277	1.272	1.378	1.272	94.15
	772	A	VAL_773	No	1.192	1.207	1.28	1.211	96.21
	773	A	GLU_774	No	1.23	1.245	1.71	1.529	96.39
	774	A	GLN_775	No	1.19	1.191	1.709	1.486	95.39
	775	A	GLY_776	No	1.086	1.12	1.124	1.12	95.5
	776	A	ARG_777	No	1.227	1.373	1.183	1.246	96.07
	777	A	LEU_778	No	1.171	1.312	1.915	1.572	96.32
	778	A	ILE_779	No	1.115	1.1	1.447	1.237	95.82
	779	A	PHE_780	No	1.116	1.124	1.364	1.27	95.4
	780	A	ASP_781	No	1.145	1.116	1.642	1.414	95.11
	781	A	ASN_782	No	1.019	1.002	1.682	1.386	96.29
	782	A	LEU_783	No	0.934	0.922	1.338	1.091	95.36
	783	A	LYS_784	No	0.905	0.907	1.46	1.188	95.33
	784	A	LYS_785	No	0.851	0.829	1.343	1.117	95.78
	785	A	SER_786	No	0.839	0.836	1.171	0.948	96.15
	786	A	ILE_787	No	0.862	0.859	1.388	1.092	94.94
	787	A	ALA_788	No	0.803	0.806	0.958	0.812	95.92
	788	A	TYR_789	No	0.775	0.793	0.988	0.917	96.55
	789	A	THR_790	No	0.876	0.882	1.431	1.109	94.82
	790	A	LEU_791	No	0.875	0.889	1.192	1.005	94.13
	791	A	THR_792	No	0.851	0.89	1.3	1.068	96.09
	792	A	LYS_793	No	0.942	0.95	1.226	1.072	95.35
	793	A	ASN_794	No	0.96	1.047	1.406	1.236	93.84
	794	A	ILE_795	No	0.975	1.019	1.127	1.039	95.6
	795	A	PRO_796	No	1.094	1.134	1.102	1.116	96.53
	796	A	GLU_797	No	1.255	1.298	1.59	1.466	95.47
	797	A	LEU_798	No	1.303	1.244	1.886	1.547	94.85
	798	A	THR_799	No	1.067	1.081	1.077	1.062	95.56
	799	A	PRO_800	No	1.04	1.077	1.103	1.078	95.82
	800	A	TYR_801	No	1.213	1.251	1.436	1.364	94.08
	801	A	LEU_802	No	1.302	1.3	1.899	1.563	94.07
	802	A	ILE_803	No	1.241	1.244	1.617	1.393	95
	803	A	TYR_804	No	1.256	1.319	1.495	1.432	94.42
	804	A	ILE_805	No	1.449	1.482	1.686	1.555	92.24
	805	A	THR_806	No	1.518	1.579	1.571	1.563	93.06
	806	A	VAL_807	No	1.501	1.508	1.725	1.569	94.38
	807	A	SER_808	No	1.488	1.493	1.767	1.585	93.52
	808	A	VAL_809	No	1.424	1.404	1.573	1.448	95.55
	809	A	PRO_810	No	1.373	1.335	1.482	1.39	95.42
	810	A	LEU_811	No	1.283	1.295	1.48	1.362	94.89
	811	A	PRO_812	No	1.194	1.221	1.202	1.208	95.77
	812	A	LEU_813	No	1.272	1.313	1.381	1.323	95.16
	813	A	GLY_814	No	1.678	1.581	1.778	1.581	90.62
	814	A	CYS_815	No	1.819	1.821	2.138	1.96	88.54
	815	A	ILE_816	No	1.941	1.857	2.567	2.185	88.83
	816	A	THR_817	No	1.627	1.579	1.865	1.686	92.53
	817	A	ILE_818	No	1.337	1.367	1.629	1.46	92.86
	818	A	LEU_819	No	1.536	1.56	2.08	1.791	90.55
	819	A	PHE_820	No	1.547	1.493	2.322	2.013	93.48
	820	A	ILE_821	No	1.246	1.275	1.263	1.246	93.33
	821	A	GLU_822	No	1.307	1.377	1.362	1.363	91.46
	822	A	LEU_823	No	1.539	1.562	2.074	1.778	90.54
	823	A	CYS_824	No	1.508	1.502	1.961	1.714	91.49
	824	A	THR_825	No	1.412	1.493	1.384	1.435	94.36
	825	A	ASP_826	No	1.432	1.546	1.716	1.638	93.92
	826	A	ILE_827	No	1.646	1.627	2.196	1.87	92.3
	827	A	PHE_828	No	1.633	1.587	2.381	2.085	95.66
	828	A	PRO_829	No	1.359	1.359	1.402	1.368	96.17
	829	A	SER_830	No	1.417	1.469	1.787	1.579	95.94
	830	A	VAL_831	No	1.841	1.758	2.393	2.004	95.82
	831	A	SER_832	No	1.627	1.551	1.809	1.638	96.79
	832	A	LEU_833	No	1.267	1.306	1.549	1.371	96.49
	833	A	ALA_834	No	1.422	1.462	1.593	1.473	95.13
	834	A	TYR_835	No	1.551	1.514	2.462	2.158	95.46
	835	A	GLU_836	No	1.451	1.486	1.715	1.615	95.89
	836	A	LYS_837	No	1.426	1.395	2.572	2.068	94.57
	837	A	ALA_838	No	1.36	1.364	1.52	1.379	93.99
	838	A	GLU_839	No	1.429	1.536	1.692	1.613	92.28
	839	A	SER_840	No	1.77	1.697	2.248	1.893	90.93
	840	A	ASP_841	No	1.829	1.755	2.383	2.096	92.06
	841	A	ILE_842	No	1.445	1.399	2.339	1.862	93.11
	842	A	MET_843	No	1.26	1.268	1.391	1.326	93.72
	843	A	HIS_844	No	1.342	1.362	3.14	2.554	94.67
	844	A	LEU_845	No	1.273	1.213	1.924	1.541	92.62
	845	A	ARG_846	No	1.169	1.183	2.923	2.405	94.51
	846	A	PRO_847	No	1.152	1.192	1.173	1.182	94.97
	847	A	ARG_848	No	1.3	1.298	1.246	1.25	94.25
	848	A	ASN_849	No	1.462	1.418	1.794	1.614	93.64
	849	A	PRO_850	No	1.518	1.553	1.763	1.632	90.09
	850	A	LYS_851	No	1.734	1.783	2.886	2.399	89.21
	851	A	ARG_852	No	1.678	1.617	2.165	1.971	90.27
	852	A	ASP_853	No	1.325	1.3	1.726	1.538	91.04
	853	A	ARG_854	No	1.136	1.146	2.844	2.347	91.97
	854	A	LEU_855	No	1.09	1.112	1.351	1.2	92.83
	855	A	VAL_856	No	1.126	1.175	1.57	1.309	92.66
	856	A	ASN_857	No	1.194	1.162	1.37	1.267	90.29
	857	A	GLU_858	No	1.27	1.239	2.74	2.229	89.33
	858	A	PRO_859	No	1.305	1.261	1.445	1.329	92.66
	859	A	LEU_860	No	1.14	1.132	1.427	1.241	93.16
	860	A	ALA_861	No	1.036	1.044	1.186	1.052	91.89
	861	A	ALA_862	No	1.084	1.064	1.271	1.086	92.89
	862	A	TYR_863	No	1.043	1.051	1.443	1.309	94.97
	863	A	SER_864	No	0.884	0.884	1.025	0.934	94.78
	864	A	TYR_865	No	0.937	0.955	1.224	1.13	93.2
	865	A	PHE_866	No	1.081	1.125	2.171	1.809	93.09
	866	A	GLN_867	No	1.059	1.121	1.619	1.412	95.93
	867	A	ILE_868	No	1.099	1.14	1.373	1.219	97.17
	868	A	GLY_869	No	1.056	1.079	1.117	1.079	96.59
	869	A	ALA_870	No	1.246	1.269	1.444	1.287	96.8
	870	A	ILE_871	No	1.369	1.332	1.805	1.537	97.67
	871	A	GLN_872	No	1.227	1.248	1.189	1.207	97.73
	872	A	SER_873	No	1.189	1.259	1.356	1.279	97.27
	873	A	PHE_874	No	1.362	1.377	2.196	1.893	97.62
	874	A	ALA_875	No	1.462	1.483	1.55	1.482	97.55
	875	A	GLY_876	No	1.353	1.376	1.45	1.376	97.26
	876	A	PHE_877	No	1.361	1.429	2.495	2.116	97.49
	877	A	THR_878	No	1.644	1.656	1.773	1.695	97.61
	878	A	ASP_879	No	1.691	1.674	2.104	1.911	97.31
	879	A	TYR_880	No	1.531	1.574	1.609	1.595	97.69
	880	A	PHE_881	No	1.65	1.698	2.146	1.959	97.17
	881	A	THR_882	No	1.836	1.843	2.048	1.916	97.14
	882	A	ALA_883	No	1.818	1.846	1.846	1.836	96.75
	883	A	MET_884	No	1.752	1.808	1.816	1.795	96.27
	884	A	ALA_885	No	1.949	2.008	2.028	2.002	96.63
	885	A	GLN_886	No	2.133	2.182	2.744	2.498	95.73
	886	A	GLU_887	No	2.177	2.205	2.38	2.31	95.05
	887	A	GLY_888	No	2.25	2.208	2.311	2.208	94.5
	888	A	TRP_889	No	1.959	1.947	2.013	1.992	96.24
	889	A	PHE_890	No	2.044	2.004	2.738	2.454	95.8
	890	A	PRO_891	No	2.007	2.008	2.136	2.056	94.04
	891	A	LEU_892	No	2.189	2.155	2.989	2.547	94.78
	892	A	LEU_893	No	2.023	1.968	2.583	2.244	94.55
	893	A	CYS_894	No	1.751	1.746	1.776	1.752	94.58
	894	A	VAL_895	No	1.748	1.81	2.142	1.919	95.08
	895	A	GLY_896	No	1.784	1.794	1.802	1.794	92.69
	896	A	LEU_897	No	1.672	1.675	1.767	1.701	94.31
	897	A	ARG_898	No	1.565	1.625	1.905	1.795	93.4
	898	A	ALA_899	No	1.839	1.86	2.031	1.881	90.62
	899	A	GLN_900	No	1.851	1.845	2.462	2.203	94.27
	900	A	TRP_901	No	1.725	1.775	1.719	1.733	94.54
	901	A	GLU_902	No	1.843	1.912	2.381	2.182	90.37
	902	A	ASP_903	No	2.072	2.061	2.424	2.259	91.19
	903	A	HIS_904	No	2.308	2.349	3.265	2.912	88.06
	904	A	HIS_905	No	2.481	2.471	3.463	3.082	90.11
	905	A	LEU_906	No	2.242	2.226	2.493	2.329	92.74
	906	A	GLN_907	No	2.297	2.319	2.538	2.436	93.65
	907	A	ASP_908	No	2.368	2.354	2.856	2.624	94.11
	908	A	LEU_909	No	2.134	2.205	2.169	2.165	95.05
	909	A	GLN_910	No	2.357	2.292	3.079	2.744	94.47
	910	A	ASP_911	No	2.328	2.452	2.615	2.541	95.02
	911	A	SER_912	No	2.838	2.93	3.09	2.982	95.19
	912	A	TYR_913	No	3.089	3.099	4.849	4.314	95.14
	913	A	GLY_914	No	2.836	2.849	2.82	2.849	93.18
	914	A	GLN_915	No	2.76	2.648	3.602	3.204	95.02
	915	A	GLU_916	No	2.497	2.502	3.06	2.833	95.17
	916	A	TRP_917	No	2.156	2.159	2.121	2.131	96.63
	917	A	THR_918	No	2.252	2.198	2.461	2.304	95.96
	918	A	PHE_919	No	2.137	2.131	2.898	2.602	93.14
	919	A	GLY_920	No	2.263	2.228	2.259	2.228	92.34
	920	A	GLN_921	No	2.202	2.135	2.987	2.631	95.19
	921	A	ARG_922	No	1.901	1.894	1.959	1.931	95.89
	922	A	LEU_923	No	1.897	1.889	2.415	2.117	93.15
	923	A	TYR_924	No	2.02	1.974	3.247	2.851	95.03
	924	A	GLN_925	No	1.874	1.838	1.981	1.918	95.96
	925	A	GLN_926	No	1.685	1.685	1.771	1.724	95.6
	926	A	TYR_927	No	1.744	1.75	2.208	2.038	96
	927	A	THR_928	No	1.831	1.799	2.011	1.882	97.09
	928	A	CYS_929	No	1.71	1.668	1.874	1.761	97.29
	929	A	TYR_930	No	1.569	1.598	1.641	1.623	96.98
	930	A	THR_931	No	1.757	1.709	2.018	1.837	97.22
	931	A	VAL_932	No	1.759	1.7	2.143	1.856	97.42
	932	A	PHE_933	No	1.384	1.41	1.26	1.317	97.56
	933	A	PHE_934	No	1.412	1.421	1.573	1.513	97.15
	934	A	ILE_935	No	1.631	1.601	2.383	1.972	96.83
	935	A	SER_936	No	1.479	1.44	1.715	1.535	97.46
	936	A	ILE_937	No	1.239	1.27	1.301	1.261	96.77
	937	A	GLU_938	No	1.419	1.391	1.975	1.749	96.11
	938	A	VAL_939	No	1.418	1.382	1.703	1.492	96.46
	939	A	CYS_940	No	1.193	1.208	1.255	1.225	97.7
	940	A	GLN_941	No	1.139	1.177	1.255	1.219	96.71
	941	A	ILE_942	No	1.243	1.289	1.763	1.493	96.28
	942	A	ALA_943	No	1.338	1.319	1.492	1.337	96.21
	943	A	ASP_944	No	1.19	1.216	1.258	1.24	97.33
	944	A	VAL_945	No	1.171	1.186	1.325	1.217	96.62
	945	A	LEU_946	No	1.303	1.31	1.569	1.414	96.21
	946	A	ILE_947	No	1.312	1.307	1.493	1.368	96
	947	A	ARG_948	No	1.535	1.531	1.553	1.519	96.51
	948	A	LYS_949	No	1.494	1.459	1.649	1.533	95.21
	949	A	THR_950	No	1.431	1.49	1.538	1.497	95.47
	950	A	ARG_951	No	1.652	1.697	2.226	2.021	94.28
	951	A	ARG_952	No	1.894	1.89	2.86	2.526	94.05
	952	A	LEU_953	No	1.85	1.745	2.457	2.076	94.48
	953	A	SER_954	No	1.705	1.703	1.779	1.727	95.32
	954	A	ALA_955	No	1.603	1.688	1.585	1.659	92.87
	955	A	PHE_956	No	1.921	2.027	2.508	2.317	93.8
	956	A	GLN_957	No	2.379	2.375	3.459	3.017	92.35
	957	A	GLN_958	No	2.236	2.268	3.276	2.864	91.15
	958	A	GLY_959	No	2.23	2.192	2.565	2.192	92.19
	959	A	PHE_960	No	2.455	2.634	2.63	2.606	89.87
	960	A	PHE_961	No	3.381	3.369	5.188	4.545	90.79
	961	A	ARG_962	No	3.365	3.32	4.403	4.019	92.72
	962	A	ASN_963	No	2.824	2.874	3.247	3.06	94.27
	963	A	LYS_964	No	2.73	2.584	4.225	3.53	95.39
	964	A	ILE_965	No	2.408	2.3	2.961	2.599	96.31
	965	A	LEU_966	No	1.915	1.96	1.933	1.909	96.14
	966	A	VAL_967	No	2.209	2.186	2.582	2.332	95.6
	967	A	ILE_968	No	2.314	2.225	2.793	2.48	96.93
	968	A	ALA_969	No	1.848	1.841	1.817	1.827	96.69
	969	A	ILE_970	No	1.759	1.826	1.927	1.853	96.13
	970	A	VAL_971	No	2.106	2.076	2.426	2.205	96.71
	971	A	PHE_972	No	2.041	2.021	2.82	2.517	96.63
	972	A	GLN_973	No	1.767	1.887	1.635	1.747	96.57
	973	A	VAL_974	No	2.051	2.146	2.504	2.263	95.88
	974	A	CYS_975	No	2.474	2.527	2.851	2.672	96.99
	975	A	ILE_976	No	2.538	2.509	2.849	2.649	95.75
	976	A	GLY_977	No	2.336	2.371	2.395	2.371	94.69
	977	A	CYS_978	No	2.489	2.57	2.716	2.634	96.02
	978	A	PHE_979	No	2.687	2.741	4.056	3.578	96.36
	979	A	LEU_980	No	3.205	3.216	3.567	3.361	95.47
	980	A	CYS_981	No	2.927	2.948	2.972	2.956	95.32
	981	A	TYR_982	No	2.826	2.87	3.209	3.079	96.11
	982	A	CYS_983	No	3.043	3.035	3.458	3.233	96.02
	983	A	PRO_984	No	3.312	3.271	3.545	3.377	94.54
	984	A	GLY_985	No	3.134	3.039	3.196	3.039	93.66
	985	A	MET_986	No	2.933	2.857	3.548	3.242	93.38
	986	A	PRO_987	No	2.64	2.635	2.822	2.708	92.94
	987	A	ASN_988	No	2.766	2.786	3.468	3.141	88.82
	988	A	ILE_989	No	2.886	2.894	3.416	3.124	90.65
	989	A	PHE_990	No	2.667	2.476	2.982	2.763	91.83
	990	A	ASN_991	No	2.058	1.986	2.321	2.159	92.99
	991	A	PHE_992	No	2.055	2.175	2.04	2.085	95.51
	992	A	MET_993	No	2.168	2.16	2.472	2.319	96.33
	993	A	PRO_994	No	2.754	2.789	3.094	2.907	96.2
	994	A	ILE_995	No	2.94	3.103	2.633	2.876	95.57
	995	A	ARG_996	No	3.819	3.605	5.393	4.796	95.21
	996	A	PHE_997	No	3.77	3.729	4.268	4.054	94.97
	997	A	GLN_998	No	4.051	3.894	5.385	4.772	96.43
	998	A	TRP_999	No	3.39	3.283	4.482	4.133	96.51
	999	A	TRP_1000	No	2.766	2.759	2.72	2.724	95.77
	1000	A	LEU_1001	No	3.115	3.142	3.954	3.528	96.71
	1001	A	VAL_1002	No	3.013	2.9	3.445	3.108	97
	1002	A	PRO_1003	No	2.202	2.318	2.186	2.262	96.93
	1003	A	LEU_1004	No	2.076	2.053	2.694	2.344	96.11
	1004	A	PRO_1005	No	2.151	2.054	2.384	2.184	97.52
	1005	A	TYR_1006	No	1.791	1.762	2.265	2.092	97.74
	1006	A	GLY_1007	No	1.657	1.642	1.608	1.642	95.83
	1007	A	ILE_1008	No	1.846	1.826	2.271	2.019	96.72
	1008	A	LEU_1009	No	1.809	1.782	2.328	2.022	97.72
	1009	A	ILE_1010	No	1.552	1.558	1.706	1.6	97.37
	1010	A	PHE_1011	No	1.726	1.853	2.153	2.019	96.98
	1011	A	VAL_1012	No	1.802	1.771	2.093	1.885	97.26
	1012	A	TYR_1013	No	1.926	1.888	1.914	1.874	97.14
	1013	A	ASP_1014	No	1.71	1.736	1.661	1.697	96.74
	1014	A	GLU_1015	No	1.696	1.783	1.692	1.731	96.81
	1015	A	ILE_1016	No	1.977	2.032	2.118	2.055	96.21
	1016	A	ARG_1017	No	2.088	2.119	2.03	2.058	95.79
	1017	A	LYS_1018	No	2.009	2.101	1.728	1.905	95.53
	1018	A	LEU_1019	No	2.264	2.366	2.681	2.49	95.58
	1019	A	GLY_1020	No	2.621	2.655	2.756	2.655	93.86
	1020	A	VAL_1021	No	2.552	2.625	2.447	2.544	94.1
	1021	A	ARG_1022	No	2.688	2.813	3.29	3.106	93.84
	1022	A	CYS_1023	No	3.15	3.225	3.405	3.302	95.29
	1023	A	CYS_1024	No	3.312	3.187	3.783	3.465	93.98
	1024	A	PRO_1025	No	3.236	3.373	3.471	3.408	90.75
	1025	A	GLY_1026	No	3.42	3.458	3.389	3.458	90.01
	1026	A	SER_1027	No	3.383	3.265	3.57	3.368	93.36
	1027	A	TRP_1028	No	3.176	3.073	4.231	3.893	93.65
	1028	A	TRP_1029	No	2.651	2.607	3.404	3.16	91.64
	1029	A	ASP_1030	No	2.543	2.61	2.679	2.64	90.55
	1030	A	GLN_1031	No	3.051	3.16	3.426	3.3	89.54
	1031	A	GLU_1032	No	3.108	2.996	3.783	3.463	89.97
	1032	A	LEU_1033	No	2.591	2.551	2.801	2.646	91.19
	1033	A	TYR_1034	No	2.333	2.379	3.696	3.286	91.93
	1034	A	TYR_1035	No	2.23	2.268	1.951	2.084	90.09

## Sheet: OMP21
	Residue#	Chain	ResName	LigandContact	CA	Backbone	Sidechain	All_Heavy	B-factor
	0	A	MET_1	No	5.34	5.218	6.571	6.006	29.09
	1	A	GLY_2	No	4.37	4.466	4.356	4.466	32.46
	2	A	LYS_3	No	4.365	4.404	5.347	4.911	32.11
	3	A	ALA_4	No	5.246	5.541	5.602	5.545	37.93
	4	A	GLU_5	No	6.457	6.209	7.79	7.156	36.41
	5	A	ASN_6	No	7.309	7.422	8.383	7.914	33.38
	6	A	TYR_7	No	7.803	8.118	7.494	7.707	33.7
	7	A	GLU_8	No	9.407	9.403	9.426	9.4	33.96
	8	A	LEU_9	No	10.677	10.922	10.742	10.829	38.23
	9	A	TYR_10	No	12.282	12.418	12.856	12.7	43.15
	10	A	SER_11	No	13.897	14.086	13.821	14	43.37
	11	A	VAL_12	No	16.075	16.147	16.925	16.45	46.75
	12	A	GLU_13	No	17.393	17.726	17.163	17.425	48.32
	13	A	LEU_14	No	19.875	19.743	21.02	20.339	48.57
	14	A	GLY_15	No	20.78	21.15	21.017	21.15	55.9
	15	A	PRO_16	No	22.746	22.238	22.627	22.389	44.13
	16	A	GLY_17	No	22.942	23.418	22.417	23.418	52.59
	17	A	PRO_18	No	24.278	24.531	23.698	24.203	38.7
	18	A	GLY_19	No	26.762	26.715	27.219	26.715	53.18
	19	A	GLY_20	No	26.372	26.249	26.014	26.249	48.7
	20	A	ASP_21	No	25.773	25.242	26.017	25.631	42.66
	21	A	MET_22	No	23.738	23.804	23.676	23.722	45.04
	22	A	ALA_23	No	21.824	21.447	21.709	21.495	43.32
	23	A	ALA_24	No	19.619	19.52	19.652	19.543	47.75
	24	A	LYS_25	No	17.425	17.206	17.845	17.544	47.22
	25	A	MET_26	No	15.154	15.209	14.128	14.603	47.44
	26	A	SER_27	No	14.007	13.667	14.633	13.996	43.95
	27	A	LYS_28	No	12.221	12.471	11.393	11.904	37.61
	28	A	LYS_29	No	11.756	11.295	13.371	12.433	39.37
	29	A	LYS_30	No	10.233	10.683	9.813	10.221	32.29
	30	A	LYS_31	No	10.167	10.038	9.602	9.803	30.74
	31	A	ALA_32	No	11.045	10.74	11.973	10.963	33.12
	32	A	GLY_33	No	9.904	9.513	10.062	9.513	31.51
	33	A	GLY_34	No	8.345	8.552	8.117	8.552	30.11
	34	A	GLY_35	No	7.682	7.242	8.25	7.242	36.16
	35	A	GLY_36	No	6.024	5.836	6.041	5.836	39.15
	36	A	GLY_37	No	4.746	4.58	4.607	4.58	42.96
	37	A	LYS_38	No	4.389	4.123	5.632	4.965	52.99
	38	A	ARG_39	No	3.503	3.305	4.666	4.197	58.42
	39	A	LYS_40	No	2.973	2.818	4.099	3.534	62.03
	40	A	GLU_41	No	2.623	2.532	3.791	3.297	61.88
	41	A	LYS_42	No	2.44	2.315	3.487	2.971	67.7
	42	A	LEU_43	No	2.14	2.119	2.611	2.328	68.56
	43	A	GLU_44	No	2.004	2.091	2.207	2.16	71.9
	44	A	ASN_45	No	2.387	2.33	3.05	2.712	71.44
	45	A	MET_46	No	2.122	2.114	2.204	2.149	68.42
	46	A	LYS_47	No	2.001	2.086	2.672	2.394	68.32
	47	A	LYS_48	No	2.527	2.414	3.048	2.751	68.67
	48	A	GLU_49	No	2.555	2.64	2.877	2.777	65.42
	49	A	MET_50	No	2.547	2.596	2.609	2.585	65.88
	50	A	GLU_51	No	3.113	2.958	4.648	4.01	65.04
	51	A	ILE_52	No	2.702	2.789	3.22	2.97	72.14
	52	A	ASN_53	No	2.49	2.457	3.078	2.787	82.47
	53	A	ASP_54	No	2.3	2.321	2.487	2.411	86.34
	54	A	HIS_55	No	2.372	2.371	2.541	2.471	89.05
	55	A	GLN_56	No	2.517	2.536	2.894	2.736	91.23
	56	A	LEU_57	No	2.505	2.463	2.809	2.603	91.63
	57	A	SER_58	No	2.559	2.485	2.897	2.626	91.37
	58	A	VAL_59	No	2.345	2.357	2.621	2.44	91.03
	59	A	ALA_60	No	2.517	2.519	2.72	2.547	89.88
	60	A	GLU_61	No	2.538	2.499	3.065	2.84	92.51
	61	A	LEU_62	No	2.288	2.305	2.391	2.317	90.45
	62	A	GLU_63	No	2.314	2.363	2.503	2.442	90.79
	63	A	GLN_64	No	2.562	2.589	3.352	3.028	92.41
	64	A	LYS_65	No	2.523	2.528	2.586	2.551	92.5
	65	A	TYR_66	No	2.355	2.399	2.272	2.312	91.91
	66	A	GLN_67	No	2.532	2.495	3.292	2.959	91.73
	67	A	THR_68	No	2.292	2.337	2.158	2.257	92.43
	68	A	SER_69	No	2.282	2.242	2.462	2.317	90.7
	69	A	ALA_70	No	2.184	2.222	2.287	2.225	89.22
	70	A	THR_71	No	2.369	2.402	2.527	2.448	89.74
	71	A	LYS_72	No	2.469	2.445	3.196	2.843	89.83
	72	A	GLY_73	No	2.243	2.299	2.179	2.299	92.05
	73	A	LEU_74	No	2.343	2.417	2.544	2.45	92.99
	74	A	SER_75	No	2.753	2.716	3.179	2.88	92.86
	75	A	ALA_76	No	2.905	2.946	3.081	2.963	91.04
	76	A	SER_77	No	3.239	3.2	3.414	3.271	92.36
	77	A	LEU_78	No	2.955	2.918	3.137	3.002	93.08
	78	A	ALA_79	No	2.644	2.701	2.632	2.682	92.97
	79	A	ALA_80	No	3.019	3.034	3.256	3.068	92.68
	80	A	GLU_81	No	3.159	3.09	3.738	3.474	94
	81	A	LEU_82	No	2.734	2.739	2.724	2.717	93.83
	82	A	LEU_83	No	2.676	2.76	2.806	2.761	93.85
	83	A	LEU_84	No	3.119	3.119	3.704	3.382	92.85
	84	A	ARG_85	No	3.054	3.025	2.995	3.003	91.99
	85	A	ASP_86	No	2.684	2.674	2.795	2.741	91.27
	86	A	GLY_87	No	2.632	2.533	2.744	2.533	91.96
	87	A	PRO_88	No	2.318	2.269	2.512	2.366	91.8
	88	A	ASN_89	No	1.908	1.932	1.754	1.843	91.67
	89	A	ALA_90	No	1.946	1.941	2.199	1.979	85.71
	90	A	LEU_91	No	1.842	1.99	1.778	1.869	82.58
	91	A	ARG_92	No	2.234	2.284	2.548	2.439	76.9
	92	A	PRO_93	No	2.764	2.627	2.914	2.739	69.48
	93	A	PRO_94	No	2.84	2.935	3.246	3.055	65.22
	94	A	ARG_95	No	2.713	2.742	4.442	3.885	66.94
	95	A	GLY_96	No	3.067	3.078	3.109	3.078	66.65
	96	A	THR_97	No	2.702	2.73	2.711	2.71	72.74
	97	A	PRO_98	No	2.843	2.754	2.951	2.83	82.78
	98	A	GLU_99	No	2.726	2.7	3.271	3.038	83.18
	99	A	TYR_100	No	2.741	2.692	3.217	3.028	88.71
	100	A	VAL_101	No	2.35	2.354	2.699	2.47	88.85
	101	A	LYS_102	No	2.29	2.308	2.467	2.376	82.46
	102	A	PHE_103	No	2.128	2.153	2.322	2.236	88.26
	103	A	ALA_104	No	2.244	2.266	2.372	2.276	90.87
	104	A	ARG_105	No	2.346	2.281	3.627	3.19	86.18
	105	A	GLN_106	No	2.11	2.109	2.415	2.267	84.09
	106	A	LEU_107	No	2.047	2.08	2.329	2.178	88.72
	107	A	ALA_108	No	1.889	1.951	2.118	1.971	82.61
	108	A	GLY_109	No	2.04	2.1	2.157	2.1	77.33
	109	A	GLY_110	No	2.246	2.023	2.544	2.023	72.87
	110	A	LEU_111	No	1.763	1.76	2.153	1.923	79.19
	111	A	GLN_112	No	1.89	1.84	2.781	2.409	86.65
	112	A	CYS_113	No	1.896	1.844	2.305	2.059	87.28
	113	A	LEU_114	No	1.647	1.642	1.869	1.711	85.72
	114	A	MET_115	No	1.677	1.722	1.913	1.812	88.19
	115	A	TRP_116	No	1.808	1.886	2.719	2.472	91.24
	116	A	VAL_117	No	2.136	2.197	2.443	2.268	88.79
	117	A	ALA_118	No	2.308	2.372	2.295	2.35	88.04
	118	A	ALA_119	No	2.34	2.406	2.288	2.378	91.08
	119	A	ALA_120	No	2.56	2.651	2.597	2.634	92.13
	120	A	ILE_121	No	2.738	2.725	3.013	2.836	88.81
	121	A	CYS_122	No	2.513	2.632	2.383	2.521	88.57
	122	A	LEU_123	No	2.955	3.058	3.103	3.064	91.25
	123	A	ILE_124	No	3.291	3.286	3.471	3.361	89.55
	124	A	ALA_125	No	3.073	3.156	2.918	3.109	86.64
	125	A	PHE_126	No	3.235	3.355	3.168	3.225	88.25
	126	A	ALA_127	No	3.751	3.794	3.849	3.798	89.25
	127	A	ILE_128	No	3.786	3.812	3.756	3.777	87.29
	128	A	GLN_129	No	3.536	3.672	3.286	3.464	83.37
	129	A	ALA_130	No	4.049	4.189	4.135	4.174	85.51
	130	A	SER_131	No	4.599	4.587	4.763	4.643	86.37
	131	A	GLU_132	No	4.348	4.412	4.368	4.397	83.22
	132	A	GLY_133	No	4.404	4.335	4.458	4.335	77.22
	133	A	ASP_134	No	3.8	3.708	3.805	3.755	70.53
	134	A	LEU_135	No	3.068	3.057	3.221	3.115	65.9
	135	A	THR_136	No	3.018	3.001	3.367	3.152	63.49
	136	A	THR_137	No	2.734	2.565	3.362	2.915	65.5
	137	A	ASP_138	No	2.255	2.197	2.677	2.455	80.04
	138	A	ASP_139	No	2.222	2.216	2.832	2.551	79.77
	139	A	ASN_140	No	2.286	2.219	2.838	2.552	84.55
	140	A	LEU_141	No	2.03	1.976	2.516	2.225	89.61
	141	A	TYR_142	No	1.852	1.821	2.67	2.392	87.6
	142	A	LEU_143	No	1.559	1.612	1.816	1.672	87.55
	143	A	ALA_144	No	1.81	1.82	1.994	1.84	90.78
	144	A	ILE_145	No	2.001	2.08	2.802	2.407	92.67
	145	A	ALA_146	No	2.296	2.278	2.698	2.348	90.01
	146	A	LEU_147	No	1.937	2.008	2.189	2.057	90.14
	147	A	ILE_148	No	2.2	2.227	2.762	2.459	92.62
	148	A	ALA_149	No	2.338	2.295	2.719	2.366	92.06
	149	A	VAL_150	No	2.028	2.002	2.335	2.112	88.82
	150	A	VAL_151	No	1.94	1.953	2.403	2.108	90.49
	151	A	VAL_152	No	1.912	1.922	2.307	2.054	92.09
	152	A	VAL_153	No	1.927	2.016	2.187	2.061	89.08
	153	A	THR_154	No	2.029	2.061	2.295	2.149	83.3
	154	A	GLY_155	No	2.034	1.985	2.172	1.985	85.72
	155	A	CYS_156	No	1.91	1.911	2.367	2.126	87.91
	156	A	PHE_157	No	2.052	2.058	3.184	2.772	80.59
	157	A	GLY_158	No	2.105	2.115	2.212	2.115	76.87
	158	A	TYR_159	No	1.75	1.752	2.216	2.054	82.07
	159	A	TYR_160	No	1.881	1.849	2.996	2.634	76.55
	160	A	GLN_161	No	1.91	1.869	3.377	2.798	69.33
	161	A	GLU_162	No	1.745	1.784	2.333	2.121	66.69
	162	A	PHE_163	No	1.815	1.873	2.733	2.411	65.43
	163	A	LYS_164	No	1.891	2.066	3.372	2.809	58.62
	164	A	SER_165	No	2.413	2.593	3.862	3.076	52.48
	165	A	THR_166	No	2.486	2.201	3.802	2.982	55.48
	166	A	ASN_167	No	1.923	1.897	2.256	2.074	55.93
	167	A	ILE_168	No	1.652	1.606	2.044	1.787	50.28
	168	A	ILE_169	No	1.508	1.494	1.8	1.612	51.26
	169	A	ALA_170	No	1.544	1.525	1.739	1.553	60.69
	170	A	SER_171	No	1.384	1.404	1.513	1.437	58.77
	171	A	PHE_172	No	1.299	1.324	1.645	1.498	57.99
	172	A	LYS_173	No	1.535	1.576	2.466	2.068	62.29
	173	A	ASN_174	No	1.739	1.73	2.41	2.087	65.43
	174	A	LEU_175	No	1.537	1.594	1.634	1.588	62.31
	175	A	VAL_176	No	1.601	1.668	1.953	1.756	67.04
	176	A	PRO_177	No	1.791	1.821	1.717	1.778	65.68
	177	A	GLN_178	No	2.153	2.161	2.959	2.621	73.18
	178	A	GLN_179	No	2.204	2.097	2.858	2.536	88.15
	179	A	ALA_180	No	1.993	2.125	1.951	2.086	91.6
	180	A	THR_181	No	2.188	2.115	2.51	2.272	94.1
	181	A	VAL_182	No	2.182	2.281	2.51	2.347	95
	182	A	ILE_183	No	2.347	2.294	2.424	2.34	95.07
	183	A	ARG_184	No	2.52	2.624	2.424	2.497	94.31
	184	A	ASP_185	No	2.833	2.862	3.256	3.071	91.41
	185	A	GLY_186	No	2.809	2.868	2.737	2.868	89.76
	186	A	ASP_187	No	3.035	2.895	3.654	3.307	91.52
	187	A	LYS_188	No	2.764	2.881	2.99	2.923	92.85
	188	A	PHE_189	No	2.803	2.686	2.868	2.794	92.44
	189	A	GLN_190	No	2.657	2.725	3.087	2.921	92.57
	190	A	ILE_191	No	2.523	2.459	2.542	2.486	93.02
	191	A	ASN_192	No	2.403	2.353	2.725	2.542	92.28
	192	A	ALA_193	No	2.004	2.014	1.982	1.999	90.52
	193	A	ASP_194	No	2.114	2.147	2.558	2.371	90.91
	194	A	GLN_195	No	2.309	2.264	2.769	2.553	93.52
	195	A	LEU_196	No	1.969	1.999	2.027	1.987	94.28
	196	A	VAL_197	No	1.988	1.928	2.272	2.053	95.98
	197	A	VAL_198	No	1.889	1.961	2.211	2.036	94.8
	198	A	GLY_199	No	1.939	1.93	1.946	1.93	93.31
	199	A	ASP_200	No	1.884	1.831	2.016	1.931	94.77
	200	A	LEU_201	No	1.857	1.914	2.075	1.973	95.8
	201	A	VAL_202	No	1.817	1.814	2.12	1.908	95.03
	202	A	GLU_203	No	1.999	2.047	2.677	2.416	94.17
	203	A	MET_204	No	1.998	2.023	2.188	2.074	91.92
	204	A	LYS_205	No	2.153	2.084	3.063	2.624	90.6
	205	A	GLY_206	No	2.187	2.242	2.107	2.242	86.25
	206	A	GLY_207	No	2.18	2.156	2.208	2.156	84.28
	207	A	ASP_208	No	1.945	1.884	2.332	2.128	86.5
	208	A	ARG_209	No	1.626	1.652	2.116	1.945	88.34
	209	A	VAL_210	No	1.465	1.458	1.528	1.465	92.47
	210	A	PRO_211	No	1.498	1.49	1.577	1.523	92.68
	211	A	ALA_212	No	1.46	1.475	1.615	1.488	93.09
	212	A	ASP_213	No	1.471	1.487	1.569	1.528	94
	213	A	ILE_214	No	1.499	1.529	1.791	1.621	94.79
	214	A	ARG_215	No	1.664	1.635	2.041	1.895	95.51
	215	A	ILE_216	No	1.699	1.771	1.782	1.758	95.45
	216	A	LEU_217	No	1.971	1.959	2.365	2.122	94.18
	217	A	ALA_218	No	2.009	1.964	2.142	1.987	93.17
	218	A	ALA_219	No	2.062	2.18	2.065	2.151	92.83
	219	A	GLN_220	No	2.429	2.37	3.584	3.098	90.31
	220	A	GLY_221	No	2.507	2.436	2.607	2.436	85.7
	221	A	CYS_222	No	2.125	2.175	1.965	2.08	90.44
	222	A	LYS_223	No	2.054	1.999	2.76	2.407	89.42
	223	A	VAL_224	No	1.768	1.841	1.836	1.817	90.13
	224	A	ASP_225	No	1.74	1.67	2.074	1.891	86.5
	225	A	ASN_226	No	1.767	1.834	2.545	2.213	86.2
	226	A	SER_227	No	2.057	2.031	2.18	2.079	78.07
	227	A	SER_228	No	1.548	1.596	1.714	1.637	75.51
	228	A	LEU_229	No	1.898	2.01	2.197	2.063	79.24
	229	A	THR_230	No	2.22	2.38	2.208	2.295	74.75
	230	A	GLY_231	No	2.367	2.476	2.283	2.476	70.3
	231	A	GLU_232	No	2.636	2.529	2.817	2.696	73.51
	232	A	SER_233	No	2.67	2.656	3.065	2.797	69.37
	233	A	GLU_234	No	2.634	2.497	2.879	2.71	77.44
	234	A	PRO_235	No	2.162	2.244	2.39	2.299	83.71
	235	A	GLN_236	No	2.146	2.105	2.429	2.286	87.51
	236	A	THR_237	No	2.186	2.145	2.446	2.268	91.21
	237	A	ARG_238	No	2.01	2.108	1.891	1.974	92.57
	238	A	SER_239	No	2.183	2.112	2.644	2.307	92.53
	239	A	PRO_240	No	2.069	2.166	2.219	2.184	93.01
	240	A	GLU_241	No	2.387	2.339	3.401	2.991	91.15
	241	A	CYS_242	No	2.494	2.665	2.607	2.637	91.67
	242	A	THR_243	No	3.025	3.098	3.069	3.075	89.59
	243	A	HIS_244	No	3.064	2.957	3.879	3.53	86.97
	244	A	GLU_245	No	3.079	3.061	3.995	3.628	83.31
	245	A	SER_246	No	2.718	2.64	2.975	2.75	82.06
	246	A	PRO_247	No	2.222	2.223	2.324	2.261	85.46
	247	A	LEU_248	No	2.324	2.371	2.71	2.511	82.7
	248	A	GLU_249	No	2.668	2.707	3.307	3.063	83.99
	249	A	THR_250	No	2.388	2.319	2.441	2.365	90.62
	250	A	ARG_251	No	2.133	2.089	3.289	2.895	92.5
	251	A	ASN_252	No	1.965	1.919	2.057	1.987	94.69
	252	A	ILE_253	No	1.719	1.721	2.025	1.833	93.88
	253	A	ALA_254	No	1.481	1.492	1.519	1.484	93.17
	254	A	PHE_255	No	1.458	1.43	2	1.774	91.63
	255	A	PHE_256	No	1.385	1.421	1.521	1.475	89.64
	256	A	SER_257	No	1.393	1.419	1.839	1.574	84.83
	257	A	THR_258	No	1.45	1.467	1.508	1.473	88.58
	258	A	MET_259	No	1.624	1.631	2.061	1.865	86.94
	259	A	CYS_260	No	1.767	1.822	1.882	1.845	89.9
	260	A	LEU_261	No	2.048	2.124	2.195	2.136	86.29
	261	A	GLU_262	No	2.304	2.216	2.974	2.673	86.43
	262	A	GLY_263	No	2.324	2.302	2.423	2.302	87.63
	263	A	THR_264	No	2.211	2.187	2.465	2.299	91.92
	264	A	VAL_265	No	1.929	1.945	1.927	1.919	93.37
	265	A	GLN_266	No	1.84	1.808	2.636	2.299	94.76
	266	A	GLY_267	No	1.631	1.657	1.645	1.657	94.94
	267	A	LEU_268	No	1.644	1.616	2.14	1.844	95.46
	268	A	VAL_269	No	1.576	1.649	1.644	1.628	95.66
	269	A	VAL_270	No	1.749	1.746	2.018	1.836	94.17
	270	A	ASN_271	No	1.734	1.667	1.899	1.778	93.53
	271	A	THR_272	No	1.73	1.793	1.889	1.825	93.15
	272	A	GLY_273	No	1.845	1.773	1.872	1.773	88.61
	273	A	ASP_274	No	1.873	1.875	2.358	2.14	85.9
	274	A	ARG_275	No	1.936	1.862	2.635	2.353	89.53
	275	A	THR_276	No	1.527	1.552	1.483	1.512	89.59
	276	A	ILE_277	No	1.49	1.446	1.941	1.658	87.39
	277	A	ILE_278	No	1.263	1.295	1.634	1.427	85.47
	278	A	GLY_279	No	1.463	1.48	1.505	1.48	84.74
	279	A	ARG_280	No	1.58	1.545	2.094	1.897	84.09
	280	A	ILE_281	No	1.382	1.388	1.481	1.41	82.33
	281	A	ALA_282	No	1.368	1.412	1.481	1.411	80.99
	282	A	SER_283	No	1.657	1.669	1.834	1.723	81.15
	283	A	LEU_284	No	1.657	1.673	1.992	1.789	82.5
	284	A	ALA_285	No	1.416	1.474	1.416	1.451	80.37
	285	A	SER_286	No	1.675	1.778	2.015	1.855	77.33
	286	A	GLY_287	No	2.142	2.058	2.33	2.058	74.35
	287	A	VAL_288	No	1.562	1.546	1.923	1.671	78.29
	288	A	GLU_289	No	1.533	1.591	2.19	1.955	73.3
	289	A	ASN_290	No	1.901	1.959	2.588	2.292	69.59
	290	A	GLU_291	No	2.257	2.094	3.27	2.822	77.64
	291	A	LYS_292	No	1.993	2.049	2.328	2.174	84.91
	292	A	THR_293	No	2.014	1.902	2.131	1.989	88.97
	293	A	PRO_294	No	1.911	1.844	2.265	2.015	91.03
	294	A	ILE_295	No	1.604	1.56	1.953	1.711	91.49
	295	A	ALA_296	No	1.528	1.496	1.744	1.53	88.03
	296	A	ILE_297	No	1.554	1.519	1.953	1.708	91.18
	297	A	GLU_298	No	1.404	1.423	1.47	1.45	91.68
	298	A	ILE_299	No	1.411	1.432	1.72	1.538	88.77
	299	A	GLU_300	No	1.576	1.628	2.037	1.863	87.6
	300	A	HIS_301	No	1.7	1.719	2.76	2.377	89.58
	301	A	PHE_302	No	1.614	1.64	1.873	1.775	88.81
	302	A	VAL_303	No	1.579	1.653	1.842	1.697	88.2
	303	A	ASP_304	No	1.844	1.872	2.259	2.083	88.69
	304	A	ILE_305	No	1.976	1.968	2.182	2.052	89.64
	305	A	ILE_306	No	1.836	1.872	1.93	1.872	89.59
	306	A	ALA_307	No	1.918	2.027	1.997	2.012	88.41
	307	A	GLY_308	No	2.28	2.359	2.396	2.359	90.39
	308	A	LEU_309	No	2.296	2.26	2.776	2.481	91.1
	309	A	ALA_310	No	1.887	1.963	1.768	1.921	90.53
	310	A	ILE_311	No	2.172	2.286	2.339	2.292	90.74
	311	A	LEU_312	No	2.647	2.64	3.307	2.941	93.47
	312	A	PHE_313	No	2.479	2.5	3.021	2.806	92.01
	313	A	GLY_314	No	2.318	2.409	2.308	2.409	91.85
	314	A	ALA_315	No	2.759	2.812	2.918	2.824	92.18
	315	A	THR_316	No	2.996	2.94	3.259	3.066	94.53
	316	A	PHE_317	No	2.582	2.591	2.886	2.752	93.67
	317	A	PHE_318	No	2.572	2.648	2.894	2.784	93.26
	318	A	ILE_319	No	3.105	3.065	3.534	3.273	94.7
	319	A	VAL_320	No	2.985	2.928	3.09	2.981	94.1
	320	A	ALA_321	No	2.556	2.64	2.466	2.603	92.93
	321	A	MET_322	No	2.962	3.048	3.325	3.19	93.76
	322	A	CYS_323	No	3.315	3.267	3.69	3.462	94.54
	323	A	ILE_324	No	3.032	3.07	3.05	3.039	91.57
	324	A	GLY_325	No	3.119	3.078	3.239	3.078	89.85
	325	A	TYR_326	No	2.808	2.886	2.824	2.83	89.62
	326	A	THR_327	No	2.965	2.888	3.103	2.973	90.17
	327	A	PHE_328	No	3.002	2.895	3.617	3.344	89.52
	328	A	LEU_329	No	2.712	2.681	3.208	2.913	86.14
	329	A	ARG_330	No	2.394	2.324	3.549	3.136	85.96
	330	A	ALA_331	No	2.361	2.286	2.614	2.338	90
	331	A	MET_332	No	2.199	2.035	2.698	2.409	88.91
	332	A	VAL_333	No	1.513	1.53	1.986	1.683	85.96
	333	A	PHE_334	No	1.729	1.826	2.171	2.026	89.09
	334	A	PHE_335	No	2.032	1.889	2.658	2.367	89.63
	335	A	MET_336	No	1.579	1.506	1.932	1.733	87.9
	336	A	ALA_337	No	1.222	1.277	1.381	1.281	88.16
	337	A	ILE_338	No	1.613	1.573	2.08	1.798	91.39
	338	A	VAL_339	No	1.643	1.617	2.01	1.75	87.86
	339	A	VAL_340	No	1.468	1.439	1.645	1.502	86.36
	340	A	ALA_341	No	1.4	1.451	1.528	1.451	90.87
	341	A	TYR_342	No	1.576	1.579	1.973	1.826	91.7
	342	A	VAL_343	No	1.54	1.472	1.771	1.571	88.88
	343	A	PRO_344	No	1.49	1.564	1.765	1.642	88.15
	344	A	GLU_345	No	1.159	1.182	1.53	1.394	84.59
	345	A	GLY_346	No	1.183	1.221	1.199	1.221	84.2
	346	A	LEU_347	No	1.432	1.475	1.846	1.627	87.75
	347	A	LEU_348	No	1.494	1.5	1.899	1.665	83.18
	348	A	ALA_349	No	1.246	1.281	1.32	1.273	85.32
	349	A	THR_350	No	1.355	1.435	1.681	1.529	90.79
	350	A	VAL_351	No	1.693	1.787	2.083	1.875	90.39
	351	A	THR_352	No	1.611	1.561	2.095	1.8	87.26
	352	A	VAL_353	No	1.651	1.616	2.138	1.811	90.42
	353	A	CYS_354	No	1.607	1.534	1.942	1.724	92.85
	354	A	LEU_355	No	1.212	1.265	1.516	1.347	91.68
	355	A	SER_356	No	1.367	1.386	1.792	1.529	88.8
	356	A	LEU_357	No	1.464	1.463	2.176	1.788	91.59
	357	A	THR_358	No	1.434	1.432	1.807	1.595	92.45
	358	A	ALA_359	No	1.58	1.566	1.849	1.607	89.96
	359	A	LYS_360	No	1.715	1.682	2.943	2.406	88.58
	360	A	ARG_361	No	1.499	1.505	1.769	1.667	90.38
	361	A	LEU_362	No	1.315	1.347	1.602	1.44	91.07
	362	A	ALA_363	No	1.568	1.629	1.851	1.657	89.39
	363	A	SER_364	No	1.765	1.756	2.136	1.885	89.7
	364	A	LYS_365	No	1.559	1.516	2.242	1.903	89.1
	365	A	ASN_366	No	1.47	1.405	2.256	1.869	88.63
	366	A	CYS_367	No	1.362	1.439	1.461	1.44	89.39
	367	A	VAL_368	No	1.289	1.259	1.814	1.46	88.93
	368	A	VAL_369	No	1.229	1.288	1.387	1.299	86.23
	369	A	LYS_370	No	1.345	1.397	1.966	1.688	81.08
	370	A	ASN_371	No	1.499	1.394	1.738	1.564	79.25
	371	A	LEU_372	No	1.297	1.292	1.71	1.472	83.71
	372	A	GLU_373	No	1.259	1.261	1.819	1.608	86.86
	373	A	ALA_374	No	1.298	1.266	1.502	1.296	87.94
	374	A	VAL_375	No	1.166	1.178	1.675	1.348	89.41
	375	A	GLU_376	No	1.2	1.218	1.607	1.454	94.27
	376	A	THR_377	No	1.299	1.292	1.451	1.346	94.39
	377	A	LEU_378	No	1.288	1.305	1.465	1.354	92.75
	378	A	GLY_379	Yes	1.297	1.312	1.34	1.312	93.27
	379	A	SER_380	No	1.319	1.296	1.448	1.341	94.83
	380	A	THR_381	No	1.247	1.266	1.497	1.349	96.95
	381	A	SER_382	No	1.297	1.288	1.405	1.328	96.72
	382	A	VAL_383	No	1.228	1.231	1.366	1.261	97.68
	383	A	ILE_384	No	1.189	1.211	1.327	1.239	97.8
	384	A	CYS_385	No	1.209	1.226	1.48	1.339	97.5
	385	A	SER_386	No	1.218	1.213	1.404	1.277	96.82
	386	A	ASP_387	No	1.256	1.33	1.348	1.341	94.48
	387	A	LYS_388	No	1.317	1.353	1.577	1.456	92.9
	388	A	THR_389	No	1.345	1.419	1.528	1.451	88.64
	389	A	GLY_390	No	1.689	1.592	1.902	1.592	87.16
	390	A	THR_391	No	1.647	1.591	2.169	1.844	92.68
	391	A	LEU_392	No	1.419	1.433	1.831	1.585	94.59
	392	A	THR_393	No	1.38	1.411	1.444	1.409	93.08
	393	A	GLN_394	No	1.427	1.468	1.704	1.597	90.17
	394	A	ASN_395	No	1.437	1.459	2.12	1.807	87.17
	395	A	ARG_396	No	1.344	1.297	1.609	1.497	87.2
	396	A	MET_397	No	1.164	1.175	1.467	1.324	90.43
	397	A	THR_398	No	1.14	1.125	1.281	1.18	92.9
	398	A	VAL_399	No	1.116	1.205	1.228	1.188	95.12
	399	A	SER_400	No	1.276	1.338	1.515	1.398	93.56
	400	A	HIS_401	No	1.337	1.274	1.513	1.417	95.3
	401	A	LEU_402	No	1.338	1.414	1.771	1.544	95.83
	402	A	TRP_403	No	1.438	1.491	2.455	2.196	96.36
	403	A	PHE_404	No	1.723	1.77	2.03	1.92	94.72
	404	A	ASP_405	No	2.083	2.179	2.706	2.466	94.05
	405	A	ASN_406	No	2.262	2.178	3.122	2.685	92.28
	406	A	HIS_407	No	1.908	1.861	2.787	2.439	94.05
	407	A	ILE_408	No	1.794	1.963	2.412	2.149	93.99
	408	A	HIS_409	No	1.812	1.728	2.556	2.236	94.33
	409	A	THR_410	No	1.845	1.881	2.448	2.124	93.05
	410	A	ALA_411	No	1.693	1.725	1.667	1.704	92.55
	411	A	ASP_412	No	1.924	1.793	2.055	1.924	92.61
	412	A	THR_413	No	1.667	1.723	1.712	1.71	91.52
	413	A	THR_414	No	1.895	1.832	2.121	1.95	89.69
	414	A	GLU_415	No	1.818	1.827	2.182	2.035	85.75
	415	A	ASP_416	No	1.948	1.993	2.344	2.184	85.26
	416	A	GLN_417	No	2.032	2.183	1.872	2.012	84.95
	417	A	SER_418	No	2.44	2.461	2.762	2.566	84.54
	418	A	GLY_419	No	2.477	2.504	2.663	2.504	79.88
	419	A	GLN_420	No	2.61	2.555	3.973	3.408	79.91
	420	A	THR_421	No	2.783	2.772	3.192	2.945	84.35
	421	A	PHE_422	No	3.134	3.185	3.442	3.323	89.27
	422	A	ASP_423	No	3.415	3.284	3.594	3.438	87.42
	423	A	GLN_424	No	3.096	3.166	3.669	3.439	89.12
	424	A	SER_425	No	3.322	3.296	3.587	3.391	90.63
	425	A	SER_426	No	2.827	2.672	2.967	2.767	91.41
	426	A	GLU_427	No	2.622	2.543	3.093	2.865	92.42
	427	A	THR_428	No	2.217	2.16	2.306	2.218	94.46
	428	A	TRP_429	No	1.952	1.968	2.247	2.152	94.57
	429	A	ARG_430	No	2.207	2.198	3.03	2.731	93.18
	430	A	ALA_431	No	2.116	2.058	2.272	2.088	93.96
	431	A	LEU_432	No	1.751	1.755	1.727	1.72	95.46
	432	A	CYS_433	No	1.729	1.742	2.304	2.011	94.85
	433	A	ARG_434	No	1.95	1.954	2.911	2.588	94.49
	434	A	VAL_435	No	1.755	1.732	1.844	1.76	95.55
	435	A	LEU_436	No	1.507	1.577	1.833	1.659	95.5
	436	A	THR_437	No	1.632	1.686	1.989	1.803	95.62
	437	A	LEU_438	No	1.805	1.792	2.383	2.054	95.54
	438	A	CYS_439	No	1.616	1.602	1.642	1.617	94.88
	439	A	ASN_440	No	1.548	1.644	1.566	1.604	93.68
	440	A	ARG_441	No	1.731	1.716	2.129	1.979	91.9
	441	A	ALA_442	No	1.726	1.776	1.699	1.752	91.36
	442	A	ALA_443	No	1.931	1.896	2.156	1.934	91.82
	443	A	PHE_444	No	1.967	2.067	1.871	1.947	92.66
	444	A	LYS_445	No	2.255	2.267	2.684	2.482	90.01
	445	A	SER_446	No	2.65	2.635	3.048	2.778	88.57
	446	A	GLY_447	No	2.81	2.753	2.94	2.753	88.56
	447	A	GLN_448	No	2.42	2.45	2.301	2.366	88.59
	448	A	ASP_449	No	2.733	2.744	3.32	3.056	86.65
	449	A	ALA_450	No	2.856	2.769	3.098	2.822	90.17
	450	A	VAL_451	No	2.347	2.334	2.432	2.354	90.42
	451	A	PRO_452	No	2.137	2.06	2.231	2.125	91.59
	452	A	VAL_453	No	1.861	1.816	1.975	1.864	92.44
	453	A	PRO_454	No	1.616	1.621	1.739	1.665	90.51
	454	A	LYS_455	No	1.769	1.794	2.162	1.982	88.9
	455	A	ARG_456	No	1.847	1.777	2.15	2.018	91.79
	456	A	ILE_457	No	1.86	1.872	2.175	1.996	89.61
	457	A	VAL_458	No	1.76	1.809	1.683	1.744	89.61
	458	A	ILE_459	No	1.953	1.895	2.341	2.089	88.12
	459	A	GLY_460	No	1.786	1.762	1.895	1.762	82.99
	460	A	ASP_461	No	1.598	1.53	2.361	2.004	84.21
	461	A	ALA_462	No	1.388	1.346	1.537	1.368	85.73
	462	A	SER_463	No	1.224	1.22	1.43	1.294	89.27
	463	A	GLU_464	No	1.287	1.284	1.554	1.443	91.19
	464	A	THR_465	No	1.3	1.279	1.426	1.332	92.56
	465	A	ALA_466	No	1.139	1.173	1.205	1.162	93.81
	466	A	LEU_467	No	1.19	1.254	1.409	1.291	95.75
	467	A	LEU_468	No	1.402	1.429	1.631	1.507	95.57
	468	A	LYS_469	No	1.425	1.467	1.439	1.443	94.44
	469	A	PHE_470	No	1.418	1.5	1.695	1.609	94.75
	470	A	SER_471	No	1.637	1.722	1.759	1.725	94.06
	471	A	GLU_472	No	1.882	1.954	2.217	2.114	94.04
	472	A	LEU_473	No	2.012	2.068	2.259	2.131	92.24
	473	A	THR_474	No	2.131	2.236	2.072	2.159	89.18
	474	A	LEU_475	No	2.302	2.369	2.739	2.517	88.16
	475	A	GLY_476	No	2.389	2.359	2.399	2.359	86.3
	476	A	ASN_477	No	2.354	2.331	2.702	2.517	90.31
	477	A	ALA_478	No	2.096	2.149	2.08	2.128	91.91
	478	A	MET_479	No	2.298	2.358	2.767	2.578	90.25
	479	A	GLY_480	No	2.567	2.545	2.669	2.545	91.68
	480	A	TYR_481	No	2.374	2.402	2.567	2.505	93.21
	481	A	ARG_482	No	2.34	2.429	2.136	2.248	93.77
	482	A	ASP_483	No	2.723	2.762	3.105	2.947	92.33
	483	A	ARG_484	No	2.822	2.832	3.157	3.034	92.53
	484	A	PHE_485	No	2.677	2.656	2.774	2.716	93.59
	485	A	PRO_486	No	2.877	2.815	3.076	2.917	93.01
	486	A	LYS_487	No	2.651	2.775	2.729	2.732	93.66
	487	A	VAL_488	No	2.883	2.879	3.062	2.938	92.07
	488	A	CYS_489	No	2.688	2.583	2.889	2.719	91.81
	489	A	GLU_490	No	2.378	2.471	2.407	2.437	92.04
	490	A	ILE_491	No	2.305	2.238	2.714	2.439	90.69
	491	A	PRO_492	No	2.242	2.232	2.467	2.325	86.94
	492	A	PHE_493	No	2.104	2.209	2.431	2.328	85.3
	493	A	ASN_494	No	2.365	2.324	2.746	2.543	75.85
	494	A	SER_495	No	2.579	2.628	2.896	2.717	72.57
	495	A	THR_496	No	2.818	2.821	3.037	2.902	75.69
	496	A	ASN_497	No	2.598	2.535	3.006	2.782	80.56
	497	A	LYS_498	No	2.205	2.129	2.884	2.541	86.32
	498	A	PHE_499	No	1.877	1.949	2.49	2.275	91.29
	499	A	GLN_500	No	1.801	1.76	1.828	1.794	93.21
	500	A	LEU_501	No	1.88	1.936	2.492	2.179	93.7
	501	A	SER_502	No	2.075	2.062	2.201	2.105	94.54
	502	A	ILE_503	No	2.364	2.402	2.57	2.468	95.15
	503	A	HIS_504	No	2.532	2.58	2.324	2.431	94.88
	504	A	THR_505	No	2.857	2.795	3.192	2.954	93.07
	505	A	LEU_506	No	2.926	3.018	3.051	3.017	91.59
	506	A	GLU_507	No	3.206	3.316	3.445	3.386	88.4
	507	A	ASP_508	No	3.725	3.616	4.18	3.912	86.33
	508	A	PRO_509	No	4.07	4.158	4.411	4.253	81.15
	509	A	ARG_510	No	4.382	4.318	5.19	4.874	86.14
	510	A	ASP_511	No	3.964	3.87	3.934	3.893	86.39
	511	A	PRO_512	No	3.722	3.636	3.96	3.764	85.54
	512	A	ARG_513	No	3.198	3.199	3.375	3.309	91.53
	513	A	HIS_514	No	2.847	2.793	3.16	3.015	92.69
	514	A	LEU_515	No	2.437	2.435	2.408	2.408	94.57
	515	A	LEU_516	No	2.163	2.125	2.272	2.178	95.62
	516	A	VAL_517	No	1.81	1.835	1.887	1.839	96.81
	517	A	MET_518	No	1.638	1.584	1.914	1.765	95.87
	518	A	LYS_519	No	1.411	1.487	1.423	1.439	95.86
	519	A	GLY_520	No	1.523	1.463	1.561	1.463	93.72
	520	A	ALA_521	No	1.599	1.615	1.827	1.643	92.16
	521	A	PRO_522	No	1.543	1.613	1.513	1.57	93
	522	A	GLU_523	No	1.93	1.967	2.596	2.348	91.47
	523	A	ARG_524	No	2.076	2.06	2.594	2.406	92.41
	524	A	VAL_525	No	1.82	1.871	1.735	1.801	94.13
	525	A	LEU_526	No	1.933	2.007	2.302	2.118	93.18
	526	A	GLU_527	No	2.261	2.304	2.921	2.677	92.4
	527	A	ARG_528	No	2.201	2.183	2.571	2.418	93.38
	528	A	CYS_529	No	2.042	2.138	1.881	2.024	94.94
	529	A	SER_530	No	2.301	2.319	2.412	2.346	94.68
	530	A	SER_531	No	2.271	2.183	2.386	2.25	95.74
	531	A	ILE_532	No	2.169	2.255	2.337	2.277	95.55
	532	A	LEU_533	No	2.228	2.242	2.461	2.316	94.37
	533	A	ILE_534	No	2.655	2.743	2.911	2.804	93.29
	534	A	LYS_535	No	3.027	3.04	4.056	3.594	90.72
	535	A	GLY_536	No	2.826	2.849	2.726	2.849	88.22
	536	A	GLN_537	No	2.915	2.793	3.837	3.408	92.5
	537	A	GLU_538	No	2.59	2.721	2.832	2.79	93.04
	538	A	LEU_539	No	2.711	2.615	3.194	2.876	93.56
	539	A	PRO_540	No	2.664	2.687	2.857	2.753	94.06
	540	A	LEU_541	No	2.559	2.643	2.539	2.571	92.56
	541	A	ASP_542	No	2.733	2.646	2.928	2.794	91.61
	542	A	GLU_543	No	2.723	2.661	3.547	3.197	91.89
	543	A	GLN_544	No	2.554	2.515	3.615	3.168	92.75
	544	A	TRP_545	No	2.469	2.437	2.968	2.79	92.73
	545	A	ARG_546	No	2.474	2.426	2.728	2.598	91.9
	546	A	GLU_547	No	2.329	2.255	2.95	2.67	92.82
	547	A	ALA_548	No	2.095	2.041	2.25	2.07	93.77
	548	A	PHE_549	No	1.922	1.896	3.508	2.963	94.11
	549	A	GLN_550	No	2.046	1.993	2.892	2.525	93.04
	550	A	THR_551	No	2.002	1.951	2.31	2.088	93.8
	551	A	ALA_552	No	1.665	1.655	1.724	1.656	93.94
	552	A	TYR_553	No	1.549	1.563	2.039	1.874	93.13
	553	A	LEU_554	No	1.815	1.792	2.47	2.109	90.87
	554	A	SER_555	No	1.743	1.716	2.082	1.843	90.77
	555	A	LEU_556	No	1.439	1.462	1.565	1.486	92.38
	556	A	GLY_557	No	1.593	1.642	1.584	1.642	87.15
	557	A	GLY_558	No	1.882	1.868	2.007	1.868	84.21
	558	A	LEU_559	No	1.697	1.659	2.001	1.803	87.81
	559	A	GLY_560	No	1.525	1.48	1.602	1.48	84.35
	560	A	GLU_561	No	1.207	1.242	1.526	1.412	91.64
	561	A	ARG_562	No	1.165	1.136	1.893	1.622	89.82
	562	A	VAL_563	No	1.116	1.169	1.314	1.2	94.31
	563	A	LEU_564	No	1.144	1.154	1.541	1.305	95.56
	564	A	GLY_565	No	1.303	1.312	1.304	1.312	96.33
	565	A	PHE_566	No	1.344	1.399	1.281	1.325	97.33
	566	A	CYS_567	No	1.609	1.615	1.682	1.641	96.76
	567	A	GLN_568	No	1.853	1.884	2.196	2.061	96.16
	568	A	LEU_569	No	2.172	2.2	2.429	2.294	95.36
	569	A	TYR_570	No	2.521	2.542	2.815	2.707	93.09
	570	A	LEU_571	No	2.757	2.835	2.815	2.808	92.34
	571	A	ASN_572	No	3.177	3.207	3.564	3.389	88.42
	572	A	GLU_573	No	3.581	3.659	4.393	4.094	86.92
	573	A	LYS_574	No	3.879	3.882	4.606	4.263	88.78
	574	A	ASP_575	No	3.661	3.669	3.709	3.693	90.22
	575	A	TYR_576	No	3.489	3.513	3.26	3.349	91.08
	576	A	PRO_577	No	3.827	3.761	3.986	3.849	88.08
	577	A	PRO_578	No	3.846	3.953	3.99	3.964	83.89
	578	A	GLY_579	No	4.04	4.026	4.049	4.026	85.27
	579	A	TYR_580	No	3.814	3.76	3.7	3.719	89.45
	580	A	ALA_581	No	3.74	3.699	3.968	3.743	89.28
	581	A	PHE_582	No	3.324	3.381	3.168	3.252	90.21
	582	A	ASP_583	No	3.443	3.368	3.896	3.647	87.49
	583	A	VAL_584	No	3.203	3.277	3.336	3.282	85.01
	584	A	GLU_585	No	3.663	3.68	4.047	3.888	81.53
	585	A	ALA_586	No	3.747	3.666	3.852	3.694	83.09
	586	A	MET_587	No	3.279	3.298	3.457	3.375	83.24
	587	A	ASN_588	No	3.365	3.323	3.535	3.427	87.25
	588	A	PHE_589	No	2.982	2.947	2.995	2.974	89.38
	589	A	PRO_590	No	2.671	2.619	2.747	2.669	89.47
	590	A	SER_591	No	2.371	2.373	2.514	2.422	83.6
	591	A	SER_592	No	2.361	2.383	2.692	2.488	89.92
	592	A	GLY_593	No	2.359	2.312	2.401	2.312	91.92
	593	A	LEU_594	No	2.052	2.077	2.138	2.086	95.12
	594	A	CYS_595	No	1.991	1.923	2.156	2.027	96.2
	595	A	PHE_596	No	1.768	1.822	1.966	1.893	96.82
	596	A	ALA_597	No	1.632	1.638	1.654	1.629	95.34
	597	A	GLY_598	No	1.489	1.438	1.569	1.438	95.97
	598	A	LEU_599	No	1.269	1.262	1.665	1.422	96.84
	599	A	VAL_600	No	1.062	1.077	1.271	1.124	96.99
	600	A	SER_601	No	1.102	1.082	1.275	1.132	95.4
	601	A	MET_602	No	1.051	1.085	1.347	1.207	94.31
	602	A	ILE_603	No	1.166	1.154	1.44	1.267	92.35
	603	A	ASP_604	No	1.205	1.215	1.308	1.263	90.86
	604	A	PRO_605	No	1.284	1.284	1.326	1.298	92.1
	605	A	PRO_606	No	1.408	1.421	1.495	1.448	93.4
	606	A	ARG_607	No	1.479	1.501	1.494	1.491	92.25
	607	A	ALA_608	No	1.683	1.68	1.911	1.711	89.4
	608	A	THR_609	No	1.635	1.646	1.782	1.69	92.46
	609	A	VAL_610	No	1.431	1.452	1.529	1.459	94.63
	610	A	PRO_611	No	1.501	1.493	1.581	1.525	93.57
	611	A	ASP_612	No	1.554	1.529	1.884	1.716	94.23
	612	A	ALA_613	No	1.448	1.433	1.532	1.438	95.65
	613	A	VAL_614	No	1.384	1.402	1.465	1.406	96.14
	614	A	LEU_615	No	1.48	1.471	2.011	1.709	95.17
	615	A	LYS_616	No	1.476	1.47	2.37	1.974	95.39
	616	A	CYS_617	No	1.394	1.411	1.513	1.448	96.02
	617	A	ARG_618	No	1.451	1.482	1.541	1.516	95.43
	618	A	THR_619	No	1.578	1.593	1.779	1.653	95.52
	619	A	ALA_620	No	1.565	1.576	1.615	1.571	95.27
	620	A	GLY_621	No	1.519	1.496	1.561	1.496	95.01
	621	A	ILE_622	No	1.337	1.353	1.42	1.364	97.06
	622	A	ARG_623	No	1.282	1.272	2.109	1.821	96.62
	623	A	VAL_624	No	1.217	1.232	1.396	1.273	96.75
	624	A	ILE_625	No	1.198	1.207	1.572	1.352	97.56
	625	A	MET_626	No	1.219	1.242	1.405	1.323	97.5
	626	A	VAL_627	No	1.247	1.263	1.683	1.4	95.94
	627	A	THR_628	No	1.299	1.321	1.354	1.324	92.61
	628	A	GLY_629	No	1.391	1.419	1.416	1.419	86.48
	629	A	ASP_630	No	1.439	1.441	1.715	1.591	85.33
	630	A	HIS_631	No	1.566	1.524	2.558	2.178	85
	631	A	PRO_632	No	1.516	1.516	1.663	1.569	89.44
	632	A	ILE_633	No	1.571	1.54	2.18	1.829	88.84
	633	A	THR_634	No	1.483	1.48	1.845	1.616	88.47
	634	A	ALA_635	No	1.412	1.414	1.498	1.417	91.99
	635	A	LYS_636	No	1.426	1.433	1.725	1.574	93.31
	636	A	ALA_637	No	1.466	1.457	1.592	1.469	91.18
	637	A	ILE_638	No	1.376	1.389	1.465	1.404	93.08
	638	A	ALA_639	No	1.376	1.396	1.466	1.395	95.04
	639	A	ALA_640	No	1.476	1.514	1.611	1.519	93.08
	640	A	SER_641	No	1.473	1.511	1.676	1.559	90.73
	641	A	VAL_642	No	1.422	1.439	1.513	1.448	94.57
	642	A	GLY_643	No	1.456	1.436	1.52	1.436	94.19
	643	A	ILE_644	No	1.366	1.393	1.433	1.391	95.98
	644	A	ILE_645	No	1.415	1.436	1.518	1.454	95.3
	645	A	SER_646	No	1.491	1.585	1.707	1.619	93.07
	646	A	GLU_647	No	2.047	2.079	3.928	3.253	87.24
	647	A	GLY_648	No	2.755	2.634	3.234	2.634	86.37
	648	A	SER_649	No	1.883	1.905	1.931	1.906	91.04
	649	A	GLU_650	No	1.913	1.889	2.644	2.35	91.63
	650	A	THR_651	No	1.848	1.954	1.803	1.886	92.67
	651	A	VAL_652	No	2.274	2.255	2.635	2.386	90.97
	652	A	GLU_653	No	2.173	2.204	2.613	2.448	90.64
	653	A	ASP_654	No	2.174	2.27	2.233	2.253	90.68
	654	A	ILE_655	No	2.506	2.569	2.604	2.571	91.83
	655	A	ALA_656	No	2.699	2.739	2.704	2.726	92.4
	656	A	ALA_657	No	2.714	2.801	2.653	2.769	90
	657	A	ARG_658	No	2.963	3.069	3.425	3.283	92.27
	658	A	LEU_659	No	3.319	3.37	3.502	3.417	92.68
	659	A	ARG_660	No	3.315	3.382	4.153	3.873	91.23
	660	A	VAL_661	No	3.37	3.253	3.509	3.347	93.02
	661	A	PRO_662	No	3.237	3.223	3.518	3.339	91.71
	662	A	VAL_663	No	2.949	3.021	3.111	3.035	89.18
	663	A	ASP_664	No	3.33	3.364	3.905	3.655	89.72
	664	A	GLN_665	No	3.452	3.389	4.049	3.765	89.35
	665	A	VAL_666	No	3.003	3.026	3.017	3.005	90.14
	666	A	ASN_667	No	2.883	2.782	3.111	2.947	90.56
	667	A	ARG_668	No	2.586	2.595	3.887	3.447	89.75
	668	A	LYS_669	No	3.037	3.056	4.88	4.104	90.3
	669	A	ASP_670	No	2.983	2.852	3.259	3.056	91.04
	670	A	ALA_671	No	2.177	2.167	2.124	2.151	92.48
	671	A	ARG_672	No	1.854	1.836	3.166	2.727	93.16
	672	A	ALA_673	No	1.605	1.646	1.682	1.641	94.79
	673	A	CYS_674	No	1.608	1.568	1.948	1.737	94.57
	674	A	VAL_675	No	1.427	1.487	1.599	1.507	94.54
	675	A	ILE_676	No	1.433	1.448	1.847	1.609	94.95
	676	A	ASN_677	No	1.478	1.463	1.782	1.622	91.77
	677	A	GLY_678	No	1.471	1.465	1.494	1.465	87.91
	678	A	MET_679	No	1.533	1.533	2.321	1.987	86.37
	679	A	GLN_680	No	1.523	1.517	2.258	1.955	90.35
	680	A	LEU_681	No	1.463	1.498	1.844	1.624	91.27
	681	A	LYS_682	No	1.576	1.648	2.174	1.918	86.7
	682	A	ASP_683	No	1.775	1.782	2.232	2.024	88.56
	683	A	MET_684	No	1.744	1.839	1.886	1.846	89.48
	684	A	ASP_685	No	1.973	1.892	2.206	2.057	88.39
	685	A	PRO_686	No	2.08	2.042	2.347	2.16	86.96
	686	A	SER_687	No	1.864	1.86	2.013	1.91	89.85
	687	A	GLU_688	No	1.745	1.754	2.087	1.95	92.29
	688	A	LEU_689	No	1.716	1.744	2.145	1.903	92.47
	689	A	VAL_690	No	1.776	1.781	2.056	1.863	91.55
	690	A	GLU_691	No	1.843	1.815	2.248	2.066	91.94
	691	A	ALA_692	No	1.726	1.702	1.804	1.71	92.32
	692	A	LEU_693	No	1.601	1.644	1.64	1.624	93.75
	693	A	ARG_694	No	1.78	1.805	2.335	2.144	92.26
	694	A	THR_695	No	1.813	1.797	1.936	1.849	92.8
	695	A	HIS_696	No	1.643	1.642	1.766	1.716	93.23
	696	A	PRO_697	No	1.646	1.626	1.78	1.684	92.34
	697	A	GLU_698	No	1.475	1.566	1.698	1.645	95.56
	698	A	MET_699	No	1.529	1.515	1.784	1.651	95.42
	699	A	VAL_700	No	1.346	1.377	1.586	1.435	96.75
	700	A	PHE_701	No	1.344	1.354	1.387	1.372	96.54
	701	A	ALA_702	No	1.379	1.404	1.573	1.422	93.17
	702	A	ARG_703	No	1.379	1.372	2.864	2.403	89.18
	703	A	THR_704	No	1.319	1.38	1.442	1.395	90.51
	704	A	SER_705	No	1.48	1.438	1.708	1.53	87.42
	705	A	PRO_706	No	1.508	1.528	1.68	1.582	86.91
	706	A	GLN_707	No	1.591	1.56	1.978	1.783	86.73
	707	A	GLN_708	No	1.452	1.44	1.475	1.449	91.07
	708	A	LYS_709	No	1.356	1.406	1.362	1.369	93.12
	709	A	LEU_710	No	1.449	1.414	1.905	1.624	91.99
	710	A	VAL_711	No	1.488	1.471	1.658	1.527	92.19
	711	A	ILE_712	No	1.454	1.428	1.603	1.485	94.66
	712	A	VAL_713	No	1.295	1.309	1.34	1.298	94.94
	713	A	GLU_714	No	1.351	1.366	1.902	1.688	92.86
	714	A	SER_715	No	1.433	1.428	1.632	1.5	93.38
	715	A	CYS_716	No	1.377	1.383	1.522	1.441	94.59
	716	A	GLN_717	No	1.348	1.388	1.326	1.353	93.42
	717	A	ARG_718	No	1.489	1.512	2.599	2.243	90.86
	718	A	LEU_719	No	1.522	1.541	1.872	1.66	90.58
	719	A	GLY_720	No	1.482	1.493	1.517	1.493	90.63
	720	A	ALA_721	No	1.332	1.33	1.443	1.337	93.86
	721	A	ILE_722	No	1.25	1.251	1.447	1.314	96.37
	722	A	VAL_723	No	1.212	1.21	1.339	1.238	97.13
	723	A	ALA_724	No	1.169	1.185	1.271	1.185	97.46
	724	A	VAL_725	No	1.165	1.164	1.279	1.186	97.82
	725	A	THR_726	No	1.181	1.202	1.312	1.234	96.57
	726	A	GLY_727	No	1.234	1.228	1.32	1.228	93.46
	727	A	ASP_728	No	1.301	1.306	1.636	1.485	90.54
	728	A	GLY_729	No	1.332	1.309	1.379	1.309	84.72
	729	A	VAL_730	No	1.316	1.327	1.567	1.393	85.58
	730	A	ASN_731	No	1.373	1.359	1.548	1.456	87.08
	731	A	ASP_732	No	1.263	1.26	1.3	1.281	91.19
	732	A	SER_733	No	1.252	1.257	1.312	1.276	88.8
	733	A	PRO_734	No	1.32	1.31	1.369	1.331	89.03
	734	A	ALA_735	No	1.254	1.238	1.362	1.246	93.34
	735	A	LEU_736	No	1.168	1.184	1.302	1.212	93.09
	736	A	LYS_737	No	1.236	1.257	1.682	1.466	88.69
	737	A	LYS_738	No	1.31	1.302	1.748	1.522	92.34
	738	A	ALA_739	No	1.219	1.227	1.308	1.227	94.62
	739	A	ASP_740	No	1.2	1.211	1.479	1.359	94.4
	740	A	ILE_741	No	1.187	1.197	1.371	1.247	94.28
	741	A	GLY_742	No	1.177	1.169	1.198	1.169	94.35
	742	A	VAL_743	No	1.148	1.165	1.245	1.172	95.42
	743	A	ALA_744	No	1.189	1.188	1.331	1.199	93.17
	744	A	MET_745	No	1.247	1.382	1.496	1.423	93.54
	745	A	GLY_746	No	1.507	1.464	1.738	1.464	87.49
	746	A	ILE_747	No	1.782	1.742	2.565	2.125	86.33
	747	A	ALA_748	No	1.796	1.789	2.05	1.826	83.99
	748	A	GLY_749	No	1.711	1.715	1.828	1.715	82.15
	749	A	SER_750	No	1.47	1.463	1.64	1.518	83.45
	750	A	ASP_751	No	1.419	1.39	1.989	1.724	78.95
	751	A	ALA_752	No	1.327	1.314	1.452	1.326	80.98
	752	A	ALA_753	No	1.253	1.263	1.363	1.266	86.89
	753	A	LYS_754	No	1.301	1.303	1.793	1.554	84.59
	754	A	ASN_755	No	1.309	1.32	1.944	1.66	81.3
	755	A	ALA_756	No	1.265	1.275	1.365	1.277	84.64
	756	A	ALA_757	No	1.19	1.224	1.288	1.22	89.11
	757	A	ASP_758	No	1.21	1.201	1.622	1.437	88.91
	758	A	MET_759	No	1.146	1.161	1.262	1.204	90.52
	759	A	ILE_760	No	1.196	1.198	1.468	1.301	91.23
	760	A	LEU_761	No	1.231	1.283	1.346	1.288	93.4
	761	A	LEU_762	No	1.454	1.478	1.875	1.647	89.65
	762	A	ASP_763	No	1.629	1.591	2.028	1.822	89.48
	763	A	ASP_764	No	1.477	1.482	1.741	1.62	90.17
	764	A	ASN_765	No	1.419	1.434	1.697	1.566	89.7
	765	A	PHE_766	No	1.361	1.374	1.72	1.569	89.79
	766	A	ALA_767	No	1.531	1.525	1.746	1.554	92.63
	767	A	SER_768	No	1.449	1.485	1.544	1.494	92.81
	768	A	ILE_769	No	1.316	1.348	1.445	1.367	93.8
	769	A	VAL_770	No	1.427	1.44	1.765	1.545	95.95
	770	A	THR_771	No	1.489	1.48	2.113	1.746	94.52
	771	A	GLY_772	No	1.419	1.405	1.489	1.405	94.15
	772	A	VAL_773	No	1.334	1.349	1.51	1.39	96.21
	773	A	GLU_774	No	1.376	1.373	1.926	1.709	96.39
	774	A	GLN_775	No	1.368	1.344	1.604	1.486	95.39
	775	A	GLY_776	No	1.304	1.293	1.396	1.293	95.5
	776	A	ARG_777	Yes	1.207	1.24	1.402	1.34	96.07
	777	A	LEU_778	Yes	1.169	1.193	1.844	1.482	96.32
	778	A	ILE_779	No	1.096	1.097	2.059	1.563	95.82
	779	A	PHE_780	Yes	1.181	1.194	1.393	1.314	95.4
	780	A	ASP_781	Yes	1.199	1.188	1.557	1.39	95.11
	781	A	ASN_782	No	1.067	1.068	1.685	1.419	96.29
	782	A	LEU_783	No	1.067	1.093	1.662	1.332	95.36
	783	A	LYS_784	Yes	1.251	1.265	1.538	1.388	95.33
	784	A	LYS_785	No	1.211	1.217	1.349	1.28	95.78
	785	A	SER_786	No	1.134	1.169	1.262	1.186	96.15
	786	A	ILE_787	No	1.224	1.25	1.458	1.32	94.94
	787	A	ALA_788	No	1.382	1.372	1.536	1.389	95.92
	788	A	TYR_789	No	1.287	1.296	1.32	1.308	96.55
	789	A	THR_790	No	1.273	1.257	1.618	1.405	94.82
	790	A	LEU_791	No	1.277	1.287	1.45	1.342	94.13
	791	A	THR_792	No	1.275	1.264	1.482	1.347	96.09
	792	A	LYS_793	No	1.298	1.33	1.321	1.283	95.35
	793	A	ASN_794	No	1.302	1.316	1.548	1.437	93.84
	794	A	ILE_795	No	1.408	1.416	1.539	1.454	95.6
	795	A	PRO_796	No	1.448	1.442	1.52	1.467	96.53
	796	A	GLU_797	No	1.381	1.423	1.714	1.582	95.47
	797	A	LEU_798	No	1.535	1.6	1.974	1.742	94.85
	798	A	THR_799	No	1.673	1.674	1.778	1.705	95.56
	799	A	PRO_800	No	1.591	1.612	1.567	1.592	95.82
	800	A	TYR_801	No	1.641	1.734	1.753	1.74	94.08
	801	A	LEU_802	No	1.924	1.943	2.265	2.07	94.07
	802	A	ILE_803	No	1.966	2.012	2.002	1.991	95
	803	A	TYR_804	No	1.922	2.029	1.845	1.909	94.42
	804	A	ILE_805	No	2.161	2.255	2.452	2.322	92.24
	805	A	THR_806	No	2.236	2.271	2.365	2.296	93.06
	806	A	VAL_807	No	2.358	2.538	2.463	2.489	94.38
	807	A	SER_808	No	2.214	2.225	2.303	2.242	93.52
	808	A	VAL_809	No	2.016	2.022	2.455	2.171	95.55
	809	A	PRO_810	No	1.831	1.843	1.847	1.84	95.42
	810	A	LEU_811	No	1.625	1.619	1.785	1.677	94.89
	811	A	PRO_812	No	1.57	1.529	1.691	1.59	95.77
	812	A	LEU_813	No	1.402	1.462	1.592	1.494	95.16
	813	A	GLY_814	No	1.568	1.511	1.651	1.511	90.62
	814	A	CYS_815	No	1.63	1.613	1.913	1.749	88.54
	815	A	ILE_816	No	1.618	1.574	2.247	1.881	88.83
	816	A	THR_817	No	1.423	1.412	1.512	1.443	92.53
	817	A	ILE_818	No	1.392	1.397	1.573	1.46	92.86
	818	A	LEU_819	No	1.476	1.518	1.935	1.686	90.55
	819	A	PHE_820	No	1.4	1.383	1.626	1.53	93.48
	820	A	ILE_821	No	1.252	1.272	1.382	1.301	93.33
	821	A	GLU_822	No	1.33	1.439	1.637	1.555	91.46
	822	A	LEU_823	No	1.584	1.648	1.961	1.769	90.54
	823	A	CYS_824	No	1.655	1.724	1.888	1.79	91.49
	824	A	THR_825	No	1.397	1.605	1.349	1.488	94.36
	825	A	ASP_826	No	1.438	1.657	1.607	1.633	93.92
	826	A	ILE_827	No	1.573	1.575	2.323	1.918	92.3
	827	A	PHE_828	No	1.449	1.399	2.195	1.891	95.66
	828	A	PRO_829	No	1.36	1.365	1.556	1.434	96.17
	829	A	SER_830	No	1.519	1.526	1.765	1.607	95.94
	830	A	VAL_831	No	1.628	1.601	1.996	1.74	95.82
	831	A	SER_832	No	1.49	1.49	1.815	1.602	96.79
	832	A	LEU_833	No	1.369	1.458	1.612	1.5	96.49
	833	A	ALA_834	No	1.586	1.625	1.74	1.634	95.13
	834	A	TYR_835	No	1.733	1.755	3.082	2.681	95.46
	835	A	GLU_836	No	1.604	1.627	1.909	1.79	95.89
	836	A	LYS_837	No	1.647	1.594	2.824	2.296	94.57
	837	A	ALA_838	No	1.602	1.608	1.782	1.628	93.99
	838	A	GLU_839	No	1.632	1.675	1.736	1.701	92.28
	839	A	SER_840	Yes	1.767	1.733	2.344	1.959	90.93
	840	A	ASP_841	No	1.73	1.677	2.316	2.027	92.06
	841	A	ILE_842	Yes	1.511	1.514	2.216	1.828	93.11
	842	A	MET_843	No	1.569	1.638	1.777	1.709	93.72
	843	A	HIS_844	No	1.675	1.682	2.188	1.99	94.67
	844	A	LEU_845	Yes	1.617	1.649	1.9	1.739	92.62
	845	A	ARG_846	Yes	1.609	1.578	3.162	2.666	94.51
	846	A	PRO_847	Yes	1.478	1.503	1.64	1.554	94.97
	847	A	ARG_848	Yes	1.593	1.558	1.568	1.548	94.25
	848	A	ASN_849	No	1.692	1.675	2.014	1.851	93.64
	849	A	PRO_850	No	1.666	1.779	1.786	1.777	90.09
	850	A	LYS_851	No	2.096	2.174	3.219	2.75	89.21
	851	A	ARG_852	Yes	2.119	2.093	2.347	2.249	90.27
	852	A	ASP_853	Yes	1.793	1.761	1.992	1.887	91.04
	853	A	ARG_854	Yes	1.512	1.503	2.082	1.879	91.97
	854	A	LEU_855	No	1.322	1.373	1.441	1.38	92.83
	855	A	VAL_856	No	1.583	1.672	1.93	1.751	92.66
	856	A	ASN_857	Yes	1.839	1.781	1.997	1.888	90.29
	857	A	GLU_858	No	1.941	1.889	3.237	2.745	89.33
	858	A	PRO_859	Yes	1.913	1.855	2.077	1.941	92.66
	859	A	LEU_860	No	1.543	1.539	1.579	1.531	93.16
	860	A	ALA_861	No	1.454	1.469	1.59	1.479	91.89
	861	A	ALA_862	No	1.642	1.613	1.85	1.646	92.89
	862	A	TYR_863	No	1.581	1.553	3.01	2.584	94.97
	863	A	SER_864	No	1.374	1.392	1.367	1.383	94.78
	864	A	TYR_865	No	1.428	1.479	1.465	1.465	93.2
	865	A	PHE_866	No	1.633	1.672	2.142	1.956	93.09
	866	A	GLN_867	No	1.693	1.871	2.601	2.29	95.93
	867	A	ILE_868	No	1.497	1.506	1.746	1.588	97.17
	868	A	GLY_869	No	1.442	1.49	1.458	1.49	96.59
	869	A	ALA_870	No	1.73	1.737	1.947	1.765	96.8
	870	A	ILE_871	No	1.702	1.705	1.904	1.779	97.67
	871	A	GLN_872	No	1.598	1.674	1.8	1.725	97.73
	872	A	SER_873	No	1.812	1.849	1.89	1.859	97.27
	873	A	PHE_874	No	1.951	1.91	2.652	2.369	97.62
	874	A	ALA_875	No	1.807	1.795	1.833	1.791	97.55
	875	A	GLY_876	No	1.673	1.694	1.681	1.694	97.26
	876	A	PHE_877	No	1.791	1.81	2.167	2.024	97.49
	877	A	THR_878	No	2.002	1.966	2.281	2.081	97.61
	878	A	ASP_879	No	1.856	1.836	2.139	2.001	97.31
	879	A	TYR_880	No	1.71	1.763	1.713	1.729	97.69
	880	A	PHE_881	No	1.967	1.99	2.388	2.219	97.17
	881	A	THR_882	No	2.084	2.063	2.382	2.178	97.14
	882	A	ALA_883	No	1.893	1.926	1.858	1.904	96.75
	883	A	MET_884	No	1.925	1.973	1.889	1.919	96.27
	884	A	ALA_885	No	2.191	2.21	2.332	2.223	96.63
	885	A	GLN_886	No	2.245	2.243	2.68	2.481	95.73
	886	A	GLU_887	No	2.12	2.14	2.327	2.252	95.05
	887	A	GLY_888	No	2.237	2.228	2.298	2.228	94.5
	888	A	TRP_889	No	2.132	2.134	2.175	2.16	96.24
	889	A	PHE_890	No	2.348	2.337	2.764	2.587	95.8
	890	A	PRO_891	No	2.517	2.529	2.618	2.562	94.04
	891	A	LEU_892	No	2.741	2.694	3.4	3.019	94.78
	892	A	LEU_893	No	2.44	2.402	2.685	2.511	94.55
	893	A	CYS_894	No	2.224	2.261	2.234	2.243	94.58
	894	A	VAL_895	No	2.53	2.582	2.835	2.664	95.08
	895	A	GLY_896	No	2.701	2.726	2.717	2.726	92.69
	896	A	LEU_897	No	2.703	2.606	2.956	2.743	94.31
	897	A	ARG_898	No	2.402	2.466	2.448	2.445	93.4
	898	A	ALA_899	No	2.974	2.911	3.498	3.015	90.62
	899	A	GLN_900	No	2.781	2.652	3.551	3.177	94.27
	900	A	TRP_901	No	2.207	2.259	2.127	2.161	94.54
	901	A	GLU_902	No	2.577	2.646	3.013	2.847	90.37
	902	A	ASP_903	No	2.689	2.602	3.099	2.871	91.19
	903	A	HIS_904	No	2.721	2.76	3.677	3.322	88.06
	904	A	HIS_905	No	2.892	2.895	4.086	3.639	90.11
	905	A	LEU_906	No	2.797	2.786	3.394	3.058	92.74
	906	A	GLN_907	No	2.942	3.008	3.424	3.243	93.65
	907	A	ASP_908	No	3.099	3.088	3.58	3.348	94.11
	908	A	LEU_909	No	2.58	2.578	2.875	2.694	95.05
	909	A	GLN_910	No	2.532	2.529	3.141	2.875	94.47
	910	A	ASP_911	No	2.477	2.529	2.576	2.553	95.02
	911	A	SER_912	No	2.63	2.679	2.77	2.704	95.19
	912	A	TYR_913	No	2.728	2.745	4.399	3.893	95.14
	913	A	GLY_914	No	2.804	2.846	2.84	2.846	93.18
	914	A	GLN_915	No	2.865	2.683	3.883	3.397	95.02
	915	A	GLU_916	No	2.744	2.734	3.372	3.108	95.17
	916	A	TRP_917	No	2.327	2.364	2.242	2.278	96.63
	917	A	THR_918	No	2.404	2.33	2.574	2.427	95.96
	918	A	PHE_919	No	2.24	2.214	3.081	2.752	93.14
	919	A	GLY_920	No	2.195	2.17	2.183	2.17	92.34
	920	A	GLN_921	No	2.15	2.111	2.959	2.606	95.19
	921	A	ARG_922	No	2.014	1.992	2.203	2.124	95.89
	922	A	LEU_923	No	1.92	1.903	2.235	2.041	93.15
	923	A	TYR_924	No	1.929	1.915	3.078	2.714	95.03
	924	A	GLN_925	No	1.948	1.922	2.076	2.008	95.96
	925	A	GLN_926	No	1.758	1.727	1.88	1.805	95.6
	926	A	TYR_927	No	1.663	1.672	2	1.871	96
	927	A	THR_928	No	1.715	1.701	2.14	1.886	97.09
	928	A	CYS_929	No	1.627	1.599	1.768	1.673	97.29
	929	A	TYR_930	No	1.489	1.486	1.54	1.519	96.98
	930	A	THR_931	No	1.491	1.487	1.627	1.536	97.22
	931	A	VAL_932	No	1.552	1.53	1.737	1.594	97.42
	932	A	PHE_933	No	1.423	1.405	1.549	1.491	97.56
	933	A	PHE_934	No	1.341	1.35	1.531	1.445	97.15
	934	A	ILE_935	No	1.393	1.398	1.787	1.559	96.83
	935	A	SER_936	No	1.413	1.407	1.586	1.463	97.46
	936	A	ILE_937	No	1.403	1.545	1.483	1.497	96.77
	937	A	GLU_938	No	1.277	1.378	1.525	1.467	96.11
	938	A	VAL_939	No	1.53	1.547	2.042	1.725	96.46
	939	A	CYS_940	No	1.593	1.729	1.694	1.705	97.7
	940	A	GLN_941	No	1.563	1.586	1.663	1.608	96.71
	941	A	ILE_942	No	1.744	1.716	2.299	1.969	96.28
	942	A	ALA_943	No	1.646	1.641	1.756	1.651	96.21
	943	A	ASP_944	No	1.505	1.517	1.494	1.502	97.33
	944	A	VAL_945	No	1.52	1.528	1.959	1.669	96.62
	945	A	LEU_946	No	1.598	1.601	1.839	1.695	96.21
	946	A	ILE_947	No	1.596	1.561	1.909	1.701	96
	947	A	ARG_948	No	1.478	1.463	1.495	1.469	96.51
	948	A	LYS_949	No	1.431	1.442	1.736	1.58	95.21
	949	A	THR_950	No	1.46	1.468	1.651	1.532	95.47
	950	A	ARG_951	Yes	1.515	1.579	1.612	1.591	94.28
	951	A	ARG_952	Yes	1.745	1.758	2.53	2.259	94.05
	952	A	LEU_953	No	1.783	1.759	1.924	1.82	94.48
	953	A	SER_954	No	1.916	1.901	2.099	1.969	95.32
	954	A	ALA_955	No	1.837	1.922	1.881	1.904	92.87
	955	A	PHE_956	No	2.268	2.304	3.075	2.778	93.8
	956	A	GLN_957	No	2.298	2.285	2.757	2.549	92.35
	957	A	GLN_958	No	2.055	2.14	2.077	2.107	91.15
	958	A	GLY_959	No	2.247	2.13	2.37	2.13	92.19
	959	A	PHE_960	No	2.12	2.129	2.392	2.266	89.87
	960	A	PHE_961	No	2.322	2.398	2.715	2.574	90.79
	961	A	ARG_962	No	2.433	2.54	3.307	3.029	92.72
	962	A	ASN_963	No	2.145	2.205	1.962	2.085	94.27
	963	A	LYS_964	No	2.466	2.382	3.715	3.136	95.39
	964	A	ILE_965	No	1.998	1.976	2.148	2.034	96.31
	965	A	LEU_966	No	1.787	1.871	1.983	1.894	96.14
	966	A	VAL_967	No	2.226	2.234	2.574	2.354	95.6
	967	A	ILE_968	No	2.18	2.124	2.466	2.266	96.93
	968	A	ALA_969	No	1.818	1.888	1.776	1.858	96.69
	969	A	ILE_970	No	2.085	2.168	2.265	2.19	96.13
	970	A	VAL_971	No	2.424	2.338	2.829	2.523	96.71
	971	A	PHE_972	No	2.154	2.155	2.867	2.601	96.63
	972	A	GLN_973	No	2.141	2.185	2.78	2.535	96.57
	973	A	VAL_974	No	2.284	2.42	2.486	2.423	95.88
	974	A	CYS_975	No	2.5	2.65	2.919	2.769	96.99
	975	A	ILE_976	No	2.602	2.572	3.006	2.761	95.75
	976	A	GLY_977	No	2.409	2.384	2.527	2.384	94.69
	977	A	CYS_978	No	2.271	2.311	2.781	2.535	96.02
	978	A	PHE_979	No	2.372	2.36	3.793	3.285	96.36
	979	A	LEU_980	No	2.168	2.166	2.317	2.205	95.47
	980	A	CYS_981	No	2.056	2.139	1.991	2.066	95.32
	981	A	TYR_982	No	2.457	2.534	2.847	2.726	96.11
	982	A	CYS_983	No	2.473	2.409	2.567	2.478	96.02
	983	A	PRO_984	No	2.556	2.522	2.805	2.634	94.54
	984	A	GLY_985	No	2.424	2.327	2.494	2.327	93.66
	985	A	MET_986	No	2.167	2.098	2.538	2.336	93.38
	986	A	PRO_987	No	1.947	1.945	2.143	2.021	92.94
	987	A	ASN_988	No	2.083	2.06	2.471	2.271	88.82
	988	A	ILE_989	No	2.044	1.995	2.32	2.135	90.65
	989	A	PHE_990	No	1.729	1.714	2.063	1.912	91.83
	990	A	ASN_991	No	1.742	1.732	1.947	1.841	92.99
	991	A	PHE_992	No	1.687	1.781	1.737	1.751	95.51
	992	A	MET_993	No	1.833	1.825	2.048	1.939	96.33
	993	A	PRO_994	No	2.081	2.09	2.247	2.15	96.2
	994	A	ILE_995	No	2.064	2.152	1.954	2.048	95.57
	995	A	ARG_996	No	2.348	2.268	2.815	2.614	95.21
	996	A	PHE_997	No	2.416	2.395	3.858	3.337	94.97
	997	A	GLN_998	No	2.376	2.35	3.402	2.972	96.43
	998	A	TRP_999	No	2.112	2.106	2.116	2.111	96.51
	999	A	TRP_1000	No	2.063	2.097	2.036	2.051	95.77
	1000	A	LEU_1001	No	2.241	2.233	2.655	2.42	96.71
	1001	A	VAL_1002	No	2.063	2.084	2.447	2.202	97
	1002	A	PRO_1003	No	1.896	1.972	1.946	1.957	96.93
	1003	A	LEU_1004	No	2.351	2.349	3.089	2.69	96.11
	1004	A	PRO_1005	No	2.615	2.563	2.68	2.607	97.52
	1005	A	TYR_1006	No	2.154	2.12	2.512	2.366	97.74
	1006	A	GLY_1007	No	2.046	2.059	1.896	2.059	95.83
	1007	A	ILE_1008	No	2.464	2.417	3.322	2.846	96.72
	1008	A	LEU_1009	No	2.246	2.184	2.624	2.382	97.72
	1009	A	ILE_1010	No	1.749	1.814	1.825	1.795	97.37
	1010	A	PHE_1011	No	1.819	1.899	2.237	2.09	96.98
	1011	A	VAL_1012	No	1.933	1.954	2.263	2.06	97.26
	1012	A	TYR_1013	No	1.908	1.905	3.057	2.7	97.14
	1013	A	ASP_1014	No	1.821	1.834	1.91	1.874	96.74
	1014	A	GLU_1015	No	1.951	2.015	1.984	1.996	96.81
	1015	A	ILE_1016	No	2.15	2.157	2.345	2.228	96.21
	1016	A	ARG_1017	No	2.015	2.04	1.89	1.945	95.79
	1017	A	LYS_1018	No	2.018	2.127	1.857	1.975	95.53
	1018	A	LEU_1019	No	2.415	2.549	2.774	2.627	95.58
	1019	A	GLY_1020	No	2.661	2.83	2.907	2.83	93.86
	1020	A	VAL_1021	No	3.212	3.488	3.46	3.456	94.1
	1021	A	ARG_1022	No	4.385	4.511	4.48	4.475	93.84
	1022	A	CYS_1023	No	4.726	4.978	4.706	4.852	95.29
	1023	A	CYS_1024	No	4.708	4.355	4.699	4.502	93.98
	1024	A	PRO_1025	No	4.809	4.64	5.982	5.196	90.75
	1025	A	GLY_1026	No	4.153	4.117	4.413	4.117	90.01
	1026	A	SER_1027	No	3.925	3.978	4.507	4.161	93.36
	1027	A	TRP_1028	No	3.793	3.671	5.904	5.301	93.65
	1028	A	TRP_1029	No	3.563	3.354	5.071	4.593	91.64
	1029	A	ASP_1030	Yes	2.709	2.653	2.968	2.82	90.55
	1030	A	GLN_1031	Yes	2.566	2.529	3.146	2.871	89.54
	1031	A	GLU_1032	No	2.453	2.392	3.066	2.795	89.97
	1032	A	LEU_1033	No	2.134	2.073	2.758	2.392	91.19
	1033	A	TYR_1034	Yes	1.93	2.04	3.483	3.045	91.93
	1034	A	TYR_1035	Yes	1.915	1.866	2.442	2.218	90.09

## Sheet: RMSF
Residue#	OMP	OMP3	OMP19	OMP21
0	9.782	7.387	3.105	5.34
1	10.078	6.832	3.512	4.37
2	10.164	7.204	3.385	4.365
3	9.227	6.468	3.884	5.246
4	8.45	5.201	3.838	6.457
5	7.622	4.084	3.979	7.309
6	7.756	3.852	4.804	7.803
7	7.38	4.134	5.495	9.407
8	7.456	4.76	5.751	10.677
9	8.778	5.156	6.788	12.282
10	9.336	5.761	7.037	13.897
11	10.77	6.458	8.141	16.075
12	10.384	6.826	8.817	17.393
13	11.825	7.663	10.196	19.875
14	12.564	8.413	11.492	20.78
15	14.177	9.405	13.137	22.746
16	15.484	9.62	14.097	22.942
17	17.683	10.483	15.755	24.278
18	18.48	11.08	16.461	26.762
19	17.356	10.764	15.375	26.372
20	16.376	9.899	14.285	25.773
21	14.682	9.166	12.814	23.738
22	14.395	8.574	12.118	21.824
23	13.185	7.731	10.588	19.619
24	12.442	6.934	9.913	17.425
25	11.348	6.103	8.736	15.154
26	9.571	5.658	8.11	14.007
27	7.956	5.034	7.113	12.221
28	6.459	4.95	6.352	11.756
29	5.441	4.608	5.11	10.233
30	5.156	4.152	4.208	10.167
31	5.319	4.034	4.255	11.045
32	5.258	3.621	5.33	9.904
33	5.225	3.992	6.013	8.345
34	4.996	3.788	6.072	7.682
35	4.166	3.636	4.447	6.024
36	4.006	3.908	3.701	4.746
37	3.704	2.853	4.189	4.389
38	2.942	2.313	2.819	3.503
39	2.702	2.484	2.126	2.973
40	2.895	2.516	2.313	2.623
41	2.247	1.777	2.011	2.44
42	1.759	1.636	1.334	2.14
43	1.87	1.823	1.375	2.004
44	1.923	1.769	1.481	2.387
45	1.625	1.534	1.32	2.122
46	2.067	1.531	1.292	2.001
47	2.305	1.627	1.41	2.527
48	2.174	1.708	1.6	2.555
49	1.697	1.487	1.309	2.547
50	2.139	1.83	1.288	3.113
51	2.113	1.632	1.397	2.702
52	1.848	1.805	1.495	2.49
53	1.834	1.82	1.477	2.3
54	1.839	1.893	1.45	2.372
55	1.929	1.965	1.559	2.517
56	1.986	2.091	1.619	2.505
57	2.119	2.197	1.804	2.559
58	2.096	2.209	1.966	2.345
59	2.207	2.302	2.012	2.517
60	2.105	2.2	1.831	2.538
61	1.932	2.03	1.728	2.288
62	2.03	2.135	1.937	2.314
63	2.153	2.258	2.075	2.562
64	2.013	2.143	1.851	2.523
65	1.923	2.107	1.806	2.355
66	2.095	2.452	2.14	2.532
67	2.011	2.247	1.942	2.292
68	2.077	2.214	2.03	2.282
69	2.03	2.073	2.007	2.184
70	2.121	2.137	2.084	2.369
71	2.183	2.303	2.062	2.469
72	1.993	2.152	1.919	2.243
73	2.037	2.317	1.926	2.343
74	2.214	2.67	2.11	2.753
75	2.246	2.735	2.176	2.905
76	2.402	3.045	2.382	3.239
77	2.239	2.804	2.193	2.955
78	2.057	2.489	1.978	2.644
79	2.177	2.787	2.17	3.019
80	2.218	2.874	2.205	3.159
81	2.055	2.468	1.988	2.734
82	2.039	2.319	1.979	2.676
83	2.24	2.554	2.23	3.119
84	2.194	2.576	2.162	3.054
85	2.162	2.269	1.935	2.684
86	2.032	2.132	1.884	2.632
87	1.789	1.959	1.719	2.318
88	1.547	1.748	1.476	1.908
89	1.525	1.613	1.558	1.946
90	1.345	1.413	1.432	1.842
91	1.475	1.878	1.504	2.234
92	1.841	1.893	1.519	2.764
93	2.372	2.425	1.658	2.84
94	2.527	2.943	2.174	2.713
95	3.056	2.772	1.817	3.067
96	2.557	2.663	1.647	2.702
97	3.218	2.809	1.891	2.843
98	2.93	2.488	1.815	2.726
99	3.542	2.603	1.872	2.741
100	3.706	2.253	1.557	2.35
101	2.887	1.692	1.405	2.29
102	2.834	1.826	1.562	2.128
103	3.442	1.976	1.554	2.244
104	3.341	1.595	1.324	2.346
105	2.594	1.415	1.453	2.11
106	2.464	1.733	1.653	2.047
107	2.668	1.834	1.46	1.889
108	2.332	2.326	1.582	2.04
109	2.446	1.954	1.802	2.246
110	2.023	1.786	1.738	1.763
111	2.004	2.111	1.742	1.89
112	2.298	2.466	1.499	1.896
113	2.191	2.235	1.408	1.647
114	2.058	2.142	1.597	1.677
115	2.284	2.662	1.779	1.808
116	2.094	2.451	1.499	2.136
117	2.033	1.951	1.331	2.308
118	2.743	2.819	1.789	2.34
119	2.616	3.218	1.98	2.56
120	2.268	2.602	1.674	2.738
121	2.971	2.874	1.694	2.513
122	3.152	3.788	2.325	2.955
123	2.645	3.677	2.454	3.291
124	3.12	3.191	2.217	3.073
125	3.492	4.079	2.653	3.235
126	3.141	4.638	3.194	3.751
127	3.164	4.34	3.232	3.786
128	3.2	4.57	3.253	3.536
129	3.166	5.329	4.067	4.049
130	3.459	5.126	4.51	4.599
131	4.247	4.52	4.617	4.348
132	4.813	5.51	4.98	4.404
133	3.843	4.942	4.597	3.8
134	3.855	4.81	4.792	3.068
135	4.14	5.476	5.509	3.018
136	3.266	4.73	4.727	2.734
137	2.4	4.172	3.926	2.255
138	2.126	4.331	3.97	2.222
139	2.104	3.054	3.02	2.286
140	2.04	2.818	2.508	2.03
141	1.721	3.347	2.659	1.852
142	1.517	2.631	2.426	1.559
143	1.872	2.19	2.531	1.81
144	2.015	2.441	2.87	2.001
145	1.789	2.973	2.857	2.296
146	1.755	2.687	2.35	1.937
147	1.912	2.09	2.433	2.2
148	2.026	2.834	2.995	2.338
149	1.94	1.336	2.811	2.028
150	1.919	1.384	2.498	1.94
151	2.327	1.521	2.351	1.912
152	2.291	1.276	2.294	1.927
153	1.877	1.128	2.307	2.029
154	2.023	1.181	2	2.034
155	2.035	1.235	2.039	1.91
156	1.685	1.247	2.177	2.052
157	1.969	1.168	1.847	2.105
158	2.015	1.236	1.71	1.75
159	2.095	1.357	2.015	1.881
160	1.892	1.396	1.91	1.91
161	1.816	1.532	1.73	1.745
162	2.359	1.81	2.044	1.815
163	2.431	2.573	2.003	1.891
164	2.226	2.336	2.067	2.413
165	2.106	2.183	1.493	2.486
166	2.014	1.668	1.5	1.923
167	1.482	1.437	1.319	1.652
168	1.512	1.397	1.593	1.508
169	1.592	1.543	1.88	1.544
170	1.34	1.565	1.939	1.384
171	1.317	1.493	1.683	1.299
172	1.51	1.667	2.086	1.535
173	1.485	1.7	1.773	1.739
174	1.407	1.395	1.347	1.537
175	1.483	1.486	1.382	1.601
176	1.649	1.669	1.533	1.791
177	1.856	1.937	1.781	2.153
178	1.907	1.904	1.819	2.204
179	1.835	1.81	1.711	1.993
180	1.883	2.003	1.76	2.188
181	1.905	2.029	1.777	2.182
182	1.983	2.162	1.869	2.347
183	2.06	2.346	1.948	2.52
184	2.311	2.593	2.146	2.833
185	2.279	2.488	2.169	2.809
186	2.408	2.541	2.158	3.035
187	2.183	2.33	2.042	2.764
188	2.157	2.254	2.031	2.803
189	2.077	2.176	1.965	2.657
190	1.997	2.119	1.919	2.523
191	1.929	2.045	1.851	2.403
192	1.719	1.849	1.648	2.004
193	1.753	1.902	1.667	2.114
194	1.822	2.04	1.766	2.309
195	1.673	1.904	1.609	1.969
196	1.696	1.953	1.6	1.988
197	1.648	1.904	1.517	1.889
198	1.734	2.006	1.608	1.939
199	1.725	1.949	1.625	1.884
200	1.742	1.877	1.644	1.857
201	1.683	1.743	1.588	1.817
202	1.799	1.769	1.688	1.999
203	1.801	1.767	1.688	1.998
204	1.834	1.666	1.703	2.153
205	1.79	1.505	1.688	2.187
206	1.696	1.643	1.667	2.18
207	1.712	1.689	1.599	1.945
208	1.549	1.454	1.475	1.626
209	1.393	1.433	1.39	1.465
210	1.435	1.561	1.426	1.498
211	1.365	1.53	1.315	1.46
212	1.313	1.439	1.217	1.471
213	1.393	1.536	1.307	1.499
214	1.443	1.564	1.342	1.664
215	1.537	1.551	1.406	1.699
216	1.729	1.758	1.554	1.971
217	1.793	1.773	1.635	2.009
218	1.759	1.67	1.636	2.062
219	1.898	1.715	1.756	2.429
220	1.886	1.644	1.745	2.507
221	1.683	1.454	1.563	2.125
222	1.557	1.296	1.481	2.054
223	1.343	1.189	1.308	1.768
224	1.281	1.149	1.215	1.74
225	1.308	1.125	1.108	1.767
226	1.18	1.18	1.111	2.057
227	1.209	1.137	1.052	1.548
228	1.246	1.512	1.063	1.898
229	1.356	1.706	1.114	2.22
230	1.346	1.659	1.169	2.367
231	1.543	1.889	1.409	2.636
232	1.716	1.944	1.498	2.67
233	1.561	1.538	1.685	2.634
234	1.481	1.247	1.524	2.162
235	1.419	1.148	1.325	2.146
236	1.528	1.277	1.414	2.186
237	1.513	1.371	1.388	2.01
238	1.646	1.544	1.524	2.183
239	1.764	1.692	1.581	2.069
240	1.855	1.888	1.695	2.387
241	1.776	1.867	1.54	2.494
242	2.069	1.997	1.644	3.025
243	1.966	2.083	1.531	3.064
244	2.061	2.209	1.634	3.079
245	1.745	1.846	1.348	2.718
246	1.518	1.626	1.279	2.222
247	1.548	1.881	1.219	2.324
248	1.596	2.011	1.233	2.668
249	1.549	1.664	1.259	2.388
250	1.485	1.484	1.348	2.133
251	1.503	1.502	1.347	1.965
252	1.358	1.498	1.272	1.719
253	1.306	1.356	1.252	1.481
254	1.231	1.3	1.132	1.458
255	1.272	1.337	1.191	1.385
256	1.324	1.272	1.257	1.393
257	1.288	1.222	1.216	1.45
258	1.375	1.295	1.324	1.624
259	1.475	1.327	1.432	1.767
260	1.577	1.39	1.548	2.048
261	1.752	1.515	1.649	2.304
262	1.822	1.605	1.7	2.324
263	1.818	1.643	1.705	2.211
264	1.694	1.591	1.589	1.929
265	1.686	1.65	1.562	1.84
266	1.619	1.609	1.497	1.631
267	1.583	1.72	1.464	1.644
268	1.498	1.651	1.391	1.576
269	1.482	1.687	1.338	1.749
270	1.414	1.686	1.272	1.734
271	1.438	1.698	1.338	1.73
272	1.424	1.645	1.359	1.845
273	1.283	1.485	1.266	1.873
274	1.342	1.517	1.264	1.936
275	1.237	1.239	1.148	1.527
276	1.165	1.187	1.104	1.49
277	1.101	1.139	1.027	1.263
278	1.184	1.137	1.141	1.463
279	1.121	1.128	1.153	1.58
280	1.008	1.06	1.034	1.382
281	1.081	1.172	1.164	1.368
282	1.081	1.191	1.22	1.657
283	1.034	1.172	1.222	1.657
284	1.076	1.214	1.278	1.416
285	1.221	1.378	1.325	1.675
286	1.337	1.424	1.413	2.142
287	1.338	1.515	1.458	1.562
288	1.346	1.998	1.373	1.533
289	1.555	2.079	1.671	1.901
290	1.71	2.271	1.831	2.257
291	1.485	2.042	1.61	1.993
292	1.24	1.694	1.282	2.014
293	1.187	1.768	1.197	1.911
294	1.079	1.468	1.148	1.604
295	1.215	1.494	1.447	1.528
296	1.275	1.668	1.558	1.554
297	1.22	1.514	1.304	1.404
298	1.37	1.41	1.401	1.411
299	1.601	1.664	1.778	1.576
300	1.698	1.807	1.863	1.7
301	1.64	1.599	1.82	1.614
302	1.709	1.847	1.501	1.579
303	2.152	2.056	1.878	1.844
304	2.24	1.974	1.782	1.976
305	1.852	2.084	1.273	1.836
306	2.172	2.21	1.363	1.918
307	2.634	2.301	1.504	2.28
308	2.215	1.953	1.517	2.296
309	2.112	1.682	1.567	1.887
310	2.818	1.938	2.136	2.172
311	2.449	2.15	2.29	2.647
312	2.216	1.796	2.332	2.479
313	2.845	1.844	2.82	2.318
314	2.819	2.328	2.631	2.759
315	3.092	2.256	2.697	2.996
316	2.634	2.015	2.032	2.582
317	2.49	2.072	2.051	2.572
318	2.781	2.539	2.18	3.105
319	2.739	2.301	2.046	2.985
320	2.754	1.877	2.092	2.556
321	2.971	2.207	2.887	2.962
322	3.294	2.724	3.368	3.315
323	3.415	2.658	3.328	3.032
324	3.512	2.721	3.214	3.119
325	3.12	2.243	3.169	2.808
326	3.189	2.639	3.392	2.965
327	2.96	2.727	3.245	3.002
328	2.902	2.841	3.464	2.712
329	2.816	2.557	3.281	2.394
330	2.564	2.188	2.559	2.361
331	2.373	2.298	2.154	2.199
332	2.491	2.414	2.291	1.513
333	2.645	2.077	1.918	1.729
334	2.164	1.728	1.578	2.032
335	1.673	1.768	1.635	1.579
336	1.652	1.583	1.775	1.222
337	1.702	1.412	1.535	1.613
338	1.506	1.44	1.573	1.643
339	1.362	1.435	1.613	1.468
340	1.239	1.319	1.354	1.4
341	1.38	1.286	1.202	1.576
342	1.337	1.329	1.152	1.54
343	1.275	1.254	1.364	1.49
344	1.31	1.439	1.482	1.159
345	1.189	1.697	1.291	1.183
346	1.275	1.623	1.362	1.432
347	1.446	1.32	1.735	1.494
348	1.478	1.205	1.495	1.246
349	1.423	1.149	1.296	1.355
350	1.186	1.238	1.361	1.693
351	1.387	1.255	1.708	1.611
352	1.418	1.211	1.721	1.651
353	1.23	1.266	1.299	1.607
354	1.157	1.278	1.174	1.212
355	1.315	1.309	1.358	1.367
356	1.361	1.407	1.273	1.464
357	1.246	1.398	1.065	1.434
358	1.254	1.372	1.15	1.58
359	1.407	1.518	1.363	1.715
360	1.406	1.616	1.305	1.499
361	1.323	1.634	1.208	1.315
362	1.448	1.8	1.732	1.568
363	1.589	1.853	2.01	1.765
364	1.54	1.66	1.579	1.559
365	1.52	1.569	1.302	1.47
366	1.462	1.743	1.323	1.362
367	1.343	1.572	1.154	1.289
368	1.234	1.506	1.285	1.229
369	1.399	1.456	1.271	1.345
370	1.466	1.339	1.334	1.499
371	1.338	1.378	1.231	1.297
372	1.19	1.323	1.199	1.259
373	1.224	1.43	1.158	1.298
374	1.298	1.391	1.051	1.166
375	1.285	1.457	1.005	1.2
376	1.269	1.386	1.004	1.299
377	1.334	1.427	1.077	1.288
378	1.284	1.51	1.059	1.297
379	1.227	1.39	1.02	1.319
380	1.211	1.353	1.004	1.247
381	1.259	1.36	0.999	1.297
382	1.273	1.221	0.953	1.228
383	1.133	1.144	0.939	1.189
384	1.117	1.106	0.959	1.209
385	1.149	1.07	1.004	1.218
386	1.115	1.034	1.053	1.256
387	1.132	1.095	1.02	1.317
388	1.353	1.117	1.001	1.345
389	1.696	1.635	1.202	1.689
390	1.359	1.58	1.261	1.647
391	1.407	1.28	1.091	1.419
392	1.399	1.301	1.112	1.38
393	1.523	1.567	1.307	1.427
394	1.506	1.636	1.261	1.437
395	1.4	1.694	1.168	1.344
396	1.088	1.332	0.948	1.164
397	1.103	1.246	0.931	1.14
398	0.976	1.103	0.898	1.116
399	1.072	1.138	1.319	1.276
400	1.224	1.144	1.113	1.337
401	1.384	1.23	1.167	1.338
402	1.669	1.451	1.328	1.438
403	1.943	1.821	1.546	1.723
404	2.364	2.104	1.834	2.083
405	2.49	2.092	1.834	2.262
406	2.259	1.845	1.807	1.908
407	1.85	1.552	1.556	1.794
408	1.778	1.614	1.529	1.812
409	1.595	1.519	1.517	1.845
410	1.432	1.459	1.511	1.693
411	1.565	1.621	1.778	1.924
412	1.44	1.57	1.88	1.667
413	1.72	1.93	2.627	1.895
414	1.86	2.14	2.643	1.818
415	1.981	2.268	2.732	1.948
416	1.816	2.021	2.766	2.032
417	2.218	2.599	3.472	2.44
418	2.319	3.086	3.271	2.477
419	2.775	3.335	3.405	2.61
420	2.96	3.346	3.203	2.783
421	3.046	3.043	3.164	3.134
422	3.439	3.116	3.561	3.415
423	3.319	3.139	3.406	3.096
424	3.443	2.956	2.86	3.322
425	2.767	2.308	2.072	2.827
426	2.727	2.515	2.063	2.622
427	2.377	2.105	1.746	2.217
428	2.141	1.866	1.621	1.952
429	2.387	2.289	1.857	2.207
430	2.27	2.168	1.782	2.116
431	1.89	1.714	1.451	1.751
432	1.892	1.794	1.52	1.729
433	2.073	1.952	1.688	1.95
434	1.87	1.768	1.479	1.755
435	1.536	1.588	1.282	1.507
436	1.734	1.808	1.559	1.632
437	1.926	1.969	1.682	1.805
438	1.738	1.802	1.469	1.616
439	1.592	1.791	1.415	1.548
440	1.824	1.944	1.643	1.731
441	1.84	1.928	1.567	1.726
442	2.114	2.156	1.743	1.931
443	2.221	2.257	1.804	1.967
444	2.627	2.637	2.129	2.255
445	3.091	3.035	2.546	2.65
446	3.343	3.276	2.787	2.81
447	2.832	2.909	2.39	2.42
448	3.01	3.063	2.611	2.733
449	3.167	3.242	2.759	2.856
450	2.7	2.761	2.393	2.347
451	2.285	2.399	2.313	2.137
452	1.917	2.084	1.957	1.861
453	1.686	1.898	1.717	1.616
454	2	2.172	1.898	1.769
455	2.131	2.246	1.838	1.847
456	2.223	2.298	1.791	1.86
457	2.03	2.101	1.616	1.76
458	2.17	2.242	1.719	1.953
459	1.955	2.062	1.54	1.786
460	1.757	1.941	1.398	1.598
461	1.405	1.608	1.152	1.388
462	1.218	1.382	1.061	1.224
463	1.355	1.504	1.165	1.287
464	1.414	1.574	1.101	1.3
465	1.148	1.299	0.902	1.139
466	1.229	1.282	1.001	1.19
467	1.504	1.548	1.278	1.402
468	1.484	1.587	1.301	1.425
469	1.378	1.45	1.22	1.418
470	1.629	1.671	1.431	1.637
471	1.829	1.898	1.897	1.882
472	1.815	1.931	2.805	2.012
473	1.862	1.941	2.45	2.131
474	2.141	2.22	2.709	2.302
475	2.261	2.432	3.192	2.389
476	2.264	2.478	2.876	2.354
477	1.936	2.179	2.363	2.096
478	2.325	2.711	2.457	2.298
479	3.157	3.118	2.922	2.567
480	3.05	2.748	2.53	2.374
481	2.794	2.825	2.339	2.34
482	3.318	3.449	2.844	2.723
483	3.319	3.273	2.835	2.822
484	2.965	2.844	2.537	2.677
485	2.939	2.943	2.694	2.877
486	2.697	2.772	2.522	2.651
487	2.844	3.078	2.846	2.883
488	2.729	2.923	2.651	2.688
489	2.768	2.613	2.305	2.378
490	2.638	2.687	2.282	2.305
491	2.679	2.76	2.158	2.242
492	2.456	2.45	2.006	2.104
493	2.511	2.623	2.542	2.365
494	2.671	2.552	2.451	2.579
495	2.661	2.75	2.734	2.818
496	2.322	2.617	2.727	2.598
497	2.082	2.008	2.069	2.205
498	1.947	1.89	1.863	1.877
499	2.034	1.962	1.825	1.801
500	2.028	2.17	1.881	1.88
501	2.219	2.353	2.058	2.075
502	2.54	2.646	2.393	2.364
503	2.713	2.766	2.5	2.532
504	3.111	3.134	2.868	2.857
505	3.346	3.168	2.934	2.926
506	3.646	3.421	3.477	3.206
507	4.398	4.452	4.01	3.725
508	5.115	4.815	4.482	4.07
509	5.234	5.344	4.355	4.382
510	4.527	4.753	3.907	3.964
511	4.726	4.376	3.804	3.722
512	3.942	3.554	3.303	3.198
513	3.057	3.197	2.935	2.847
514	2.66	2.777	2.479	2.437
515	2.41	2.511	2.242	2.163
516	2.039	2.136	1.813	1.81
517	1.845	1.923	1.672	1.638
518	1.599	1.586	1.421	1.411
519	1.661	1.527	1.541	1.523
520	1.66	1.505	1.599	1.599
521	1.7	1.489	1.584	1.543
522	2.042	1.816	2.028	1.93
523	2.18	1.993	2.139	2.076
524	2.185	1.846	1.887	1.82
525	2.301	1.966	1.977	1.933
526	2.62	2.349	2.311	2.261
527	2.638	2.402	2.286	2.201
528	2.559	2.328	2.143	2.042
529	2.87	2.632	2.376	2.301
530	2.763	2.595	2.18	2.271
531	2.529	2.342	1.91	2.169
532	2.512	2.485	1.879	2.228
533	2.677	2.784	1.978	2.655
534	2.902	3.074	2.183	3.027
535	2.885	3.135	2.183	2.826
536	3.084	3.254	2.331	2.915
537	2.923	3.025	2.245	2.59
538	3.084	3.078	2.288	2.711
539	3.167	2.969	2.391	2.664
540	2.995	2.748	2.28	2.559
541	3.347	3.097	2.527	2.733
542	3.46	3.33	2.678	2.723
543	3.382	3.848	2.596	2.554
544	2.938	3.311	2.196	2.469
545	2.773	2.355	2.163	2.474
546	2.867	2.876	2.206	2.329
547	2.661	3.32	2.008	2.095
548	2.256	2.533	1.803	1.922
549	2.29	1.937	1.947	2.046
550	2.347	2.182	1.981	2.002
551	1.987	2.228	1.665	1.665
552	1.765	1.809	1.559	1.549
553	1.976	1.705	1.779	1.815
554	1.906	1.666	1.684	1.743
555	1.512	1.21	1.429	1.439
556	1.577	1.331	1.601	1.593
557	1.842	1.582	1.684	1.882
558	1.58	1.385	1.393	1.697
559	1.43	1.186	1.124	1.525
560	1.083	0.936	1.058	1.207
561	1.047	1.002	1.061	1.165
562	1.142	1.049	1.083	1.116
563	1.216	1.156	1.125	1.144
564	1.486	1.346	1.257	1.303
565	1.596	1.507	1.289	1.344
566	1.95	1.873	1.624	1.609
567	2.226	2.221	1.927	1.853
568	2.586	2.626	2.336	2.172
569	2.871	2.988	2.693	2.521
570	3.149	3.282	3.037	2.757
571	3.62	3.784	3.64	3.177
572	4.229	4.074	3.877	3.581
573	4.792	4.487	4.255	3.879
574	4.315	4.243	4.022	3.661
575	3.877	3.988	3.682	3.489
576	4.339	4.32	3.949	3.827
577	4.323	4.214	3.887	3.846
578	4.228	4.286	4.011	4.04
579	3.859	4.084	3.825	3.814
580	3.628	3.953	3.707	3.74
581	3.31	3.573	3.334	3.324
582	3.476	3.67	3.397	3.443
583	3.333	3.471	3.097	3.203
584	3.679	3.925	3.57	3.663
585	4.23	4.071	3.775	3.747
586	3.999	3.604	3.296	3.279
587	4.046	3.724	3.471	3.365
588	3.444	3.35	3.048	2.982
589	3.032	3.097	2.847	2.671
590	2.671	2.711	2.516	2.371
591	2.767	2.713	2.541	2.361
592	2.882	2.789	2.54	2.359
593	2.53	2.473	2.214	2.052
594	2.446	2.361	2.011	1.991
595	2.139	1.948	1.699	1.768
596	1.981	1.839	1.516	1.632
597	1.74	1.534	1.29	1.489
598	1.429	1.224	1.18	1.269
599	1.156	1.059	1.023	1.062
600	0.969	0.971	0.972	1.102
601	0.875	0.955	0.84	1.051
602	0.944	1.036	0.864	1.166
603	1.073	1.185	0.943	1.205
604	1.212	1.181	1.011	1.284
605	1.485	1.216	1.071	1.408
606	1.792	1.447	1.206	1.479
607	2.14	1.763	1.334	1.683
608	2.07	2.063	1.313	1.635
609	1.613	1.552	1.147	1.431
610	1.801	1.502	1.152	1.501
611	1.765	1.568	1.177	1.554
612	1.559	1.539	1.12	1.448
613	1.527	1.412	1.075	1.384
614	1.672	1.533	1.13	1.48
615	1.608	1.583	1.115	1.476
616	1.448	1.48	1.071	1.394
617	1.579	1.482	1.121	1.451
618	1.707	1.719	1.185	1.578
619	1.585	1.672	1.096	1.565
620	1.544	1.597	1.084	1.519
621	1.394	1.337	1.002	1.337
622	1.369	1.236	1	1.282
623	1.263	1.127	0.988	1.217
624	1.245	1.086	0.947	1.198
625	1.214	1.011	0.937	1.219
626	1.158	0.994	0.942	1.247
627	1.163	0.99	0.982	1.299
628	1.259	1.036	1.103	1.391
629	1.328	1.02	1.06	1.439
630	1.416	1.093	1.068	1.566
631	1.371	1.057	1.036	1.516
632	1.455	1.151	1.084	1.571
633	1.427	1.08	1.018	1.483
634	1.276	1.009	1.01	1.412
635	1.266	1.023	1.024	1.426
636	1.378	1.071	1.063	1.466
637	1.285	1.033	0.985	1.376
638	1.221	1.048	0.935	1.376
639	1.337	1.12	0.985	1.476
640	1.371	1.149	1.037	1.473
641	1.338	1.166	1.039	1.422
642	1.431	1.196	1.065	1.456
643	1.334	1.156	0.952	1.366
644	1.395	1.16	0.987	1.415
645	1.717	1.325	1.105	1.491
646	2.101	1.58	1.581	2.047
647	3.207	2.012	1.979	2.755
648	2.175	1.634	1.432	1.883
649	2.185	1.763	1.302	1.913
650	1.928	1.551	1.227	1.848
651	2.421	1.779	1.411	2.274
652	2.704	2.039	1.488	2.173
653	2.749	2.22	1.451	2.174
654	3.037	2.308	1.665	2.506
655	3.451	2.499	1.864	2.699
656	3.717	2.892	1.967	2.714
657	3.953	3.154	2.105	2.963
658	4.326	3.27	2.412	3.319
659	4.591	3.393	2.482	3.315
660	4.443	3.168	2.462	3.37
661	4.19	3.016	2.314	3.237
662	3.554	2.631	1.982	2.949
663	3.801	3.003	2.318	3.33
664	3.975	3.071	2.45	3.452
665	3.335	2.624	2.113	3.003
666	2.974	2.708	2.447	2.883
667	2.773	2.304	2.085	2.586
668	3.054	2.513	2.259	3.037
669	2.878	2.538	2.105	2.983
670	2.061	1.703	1.519	2.177
671	1.723	1.635	1.428	1.854
672	1.546	1.333	1.166	1.605
673	1.451	1.213	1.144	1.608
674	1.357	1.096	1.096	1.427
675	1.41	1.117	1.057	1.433
676	1.529	1.151	1.131	1.478
677	1.454	1.304	1.201	1.471
678	1.628	1.715	1.263	1.533
679	2.084	1.911	1.278	1.523
680	2.114	1.749	1.269	1.463
681	1.962	1.914	1.247	1.576
682	2.483	2.614	1.663	1.775
683	2.221	2.17	1.645	1.744
684	2.12	2.266	1.805	1.973
685	1.848	1.985	1.488	2.08
686	2.415	1.786	1.645	1.864
687	2.534	1.686	1.522	1.745
688	1.932	1.483	1.188	1.716
689	1.696	1.571	1.14	1.776
690	2.017	1.633	1.25	1.843
691	2.008	1.478	1.217	1.726
692	1.719	1.539	1.129	1.601
693	1.955	1.905	1.322	1.78
694	2.097	1.878	1.364	1.813
695	1.955	1.545	1.208	1.643
696	1.742	1.597	1.302	1.646
697	1.621	1.28	1.004	1.475
698	1.366	1.151	0.991	1.529
699	1.205	1.034	0.955	1.346
700	1.225	1.006	0.971	1.344
701	1.239	0.976	1.006	1.379
702	1.316	0.997	1.074	1.379
703	1.2	1.028	1.079	1.319
704	1.258	1.057	1.329	1.48
705	1.118	1.06	1.104	1.508
706	1.269	1.121	1.197	1.591
707	1.306	1.086	1.15	1.452
708	1.175	1.062	1.008	1.356
709	1.215	1.225	1.051	1.449
710	1.285	1.3	1.081	1.488
711	1.252	1.234	0.995	1.454
712	1.191	1.226	0.955	1.295
713	1.29	1.381	1.034	1.351
714	1.369	1.454	1.023	1.433
715	1.295	1.405	0.984	1.377
716	1.299	1.457	1.04	1.348
717	1.457	1.646	1.166	1.489
718	1.474	1.715	1.199	1.522
719	1.464	1.699	1.257	1.482
720	1.274	1.478	1.091	1.332
721	1.188	1.36	1.019	1.25
722	1.103	1.241	0.946	1.212
723	1.083	1.187	0.936	1.169
724	1.047	1.09	0.88	1.165
725	1.053	1.083	0.868	1.181
726	1.071	1.136	1.045	1.234
727	1.081	1.184	1.067	1.301
728	1.061	1.17	1.139	1.332
729	1.062	1.16	1.125	1.316
730	1.037	1.092	1.232	1.373
731	0.977	1.062	1.038	1.263
732	1.017	1.101	1.05	1.252
733	1.024	1.117	1.077	1.32
734	1.011	1.067	1.043	1.254
735	1.008	1.136	1.014	1.168
736	1.169	1.283	1.12	1.236
737	1.138	1.29	1.088	1.31
738	1.111	1.256	1.03	1.219
739	1.152	1.252	0.98	1.2
740	1.143	1.24	1.016	1.187
741	1.045	1.153	0.957	1.177
742	1.078	1.176	0.941	1.148
743	1.12	1.245	0.994	1.189
744	1.198	1.191	0.94	1.247
745	1.349	2.145	1.442	1.507
746	1.562	2.336	2.202	1.782
747	1.573	2.483	2.542	1.796
748	1.28	2.053	1.744	1.711
749	1.171	1.386	1.323	1.47
750	1.158	1.315	1.25	1.419
751	1.116	1.247	1.183	1.327
752	1.072	1.204	1.068	1.253
753	1.16	1.256	1.078	1.301
754	1.194	1.248	1.103	1.309
755	1.07	1.184	1.031	1.265
756	1.053	1.184	1.003	1.19
757	1.176	1.278	1.107	1.21
758	1.106	1.249	0.987	1.146
759	1.168	1.345	1.01	1.196
760	1.291	1.512	1.073	1.231
761	1.532	1.591	1.187	1.454
762	1.576	1.714	1.319	1.629
763	1.436	1.533	1.251	1.477
764	1.472	1.492	1.251	1.419
765	1.56	1.374	1.181	1.361
766	1.995	1.506	1.205	1.531
767	1.821	1.525	1.138	1.449
768	1.415	1.504	1.087	1.316
769	1.411	1.563	1.112	1.427
770	1.689	1.673	1.234	1.489
771	1.723	1.594	1.277	1.419
772	1.529	1.586	1.192	1.334
773	1.468	1.647	1.23	1.376
774	1.315	1.601	1.19	1.368
775	1.236	1.554	1.086	1.304
776	1.23	1.58	1.227	1.207
777	1.243	1.668	1.171	1.169
778	1.115	1.43	1.115	1.096
779	1.093	1.313	1.116	1.181
780	1.162	1.45	1.145	1.199
781	1.15	1.417	1.019	1.067
782	1.118	1.202	0.934	1.067
783	1.206	1.119	0.905	1.251
784	1.078	1.268	0.851	1.211
785	1.084	1.234	0.839	1.134
786	1.024	1.268	0.862	1.224
787	1.025	1.285	0.803	1.382
788	0.948	1.055	0.775	1.287
789	0.997	1.058	0.876	1.273
790	1.124	1.062	0.875	1.277
791	1.049	0.939	0.851	1.275
792	1.005	0.827	0.942	1.298
793	1.137	0.859	0.96	1.302
794	1.244	0.884	0.975	1.408
795	1.257	0.875	1.094	1.448
796	1.246	0.868	1.255	1.381
797	1.299	0.986	1.303	1.535
798	1.382	1.079	1.067	1.673
799	1.465	1.155	1.04	1.591
800	1.748	1.244	1.213	1.641
801	1.763	1.389	1.302	1.924
802	1.712	1.575	1.241	1.966
803	1.693	1.531	1.256	1.922
804	2.102	1.786	1.449	2.161
805	2.3	2.039	1.518	2.236
806	2.312	2.12	1.501	2.358
807	1.959	2.072	1.488	2.214
808	1.745	1.902	1.424	2.016
809	1.618	1.747	1.373	1.831
810	1.513	1.535	1.283	1.625
811	1.374	1.34	1.194	1.57
812	1.391	1.234	1.272	1.402
813	1.577	1.452	1.678	1.568
814	1.543	1.543	1.819	1.63
815	1.538	1.593	1.941	1.618
816	1.397	1.407	1.627	1.423
817	1.313	1.263	1.337	1.392
818	1.425	1.365	1.536	1.476
819	1.475	1.27	1.547	1.4
820	1.282	1.169	1.246	1.252
821	1.299	1.205	1.307	1.33
822	1.726	1.395	1.539	1.584
823	1.821	1.48	1.508	1.655
824	1.35	1.468	1.412	1.397
825	1.123	1.582	1.432	1.438
826	1.437	1.63	1.646	1.573
827	1.346	1.511	1.633	1.449
828	1.209	1.335	1.359	1.36
829	1.211	1.247	1.417	1.519
830	1.229	1.461	1.841	1.628
831	1.26	1.522	1.627	1.49
832	1.166	1.468	1.267	1.369
833	1.202	1.628	1.422	1.586
834	1.302	1.805	1.551	1.733
835	1.313	1.784	1.451	1.604
836	1.481	2.212	1.426	1.647
837	1.57	2.269	1.36	1.602
838	1.67	2.467	1.429	1.632
839	1.993	2.735	1.77	1.767
840	1.836	2.514	1.829	1.73
841	1.558	2.397	1.445	1.511
842	1.653	2.266	1.26	1.569
843	1.76	2.585	1.342	1.675
844	1.677	2.491	1.273	1.617
845	1.598	2.4	1.169	1.609
846	1.412	1.967	1.152	1.478
847	1.373	1.865	1.3	1.593
848	1.602	1.666	1.462	1.692
849	1.612	1.61	1.518	1.666
850	1.988	1.798	1.734	2.096
851	1.967	1.796	1.678	2.119
852	1.597	1.703	1.325	1.793
853	1.409	1.445	1.136	1.512
854	1.352	1.535	1.09	1.322
855	1.467	1.614	1.126	1.583
856	1.484	1.62	1.194	1.839
857	1.738	1.832	1.27	1.941
858	2.15	1.974	1.305	1.913
859	1.636	1.496	1.14	1.543
860	1.112	1.318	1.036	1.454
861	1.799	1.618	1.084	1.642
862	1.815	1.609	1.043	1.581
863	1.089	1.233	0.884	1.374
864	1.287	1.25	0.937	1.428
865	1.888	1.49	1.081	1.633
866	1.844	1.492	1.059	1.693
867	1.27	1.271	1.099	1.497
868	1.066	1.031	1.056	1.442
869	1.318	1.28	1.246	1.73
870	1.517	1.346	1.369	1.702
871	1.447	1.231	1.227	1.598
872	1.456	1.165	1.189	1.812
873	1.744	1.325	1.362	1.951
874	1.493	1.42	1.462	1.807
875	1.684	1.222	1.353	1.673
876	1.858	1.26	1.361	1.791
877	1.749	1.499	1.644	2.002
878	2.442	1.458	1.691	1.856
879	2.203	1.336	1.531	1.71
880	1.813	1.603	1.65	1.967
881	2.61	1.726	1.836	2.084
882	3.153	1.638	1.818	1.893
883	2.935	1.774	1.752	1.925
884	3.347	2.032	1.949	2.191
885	4.01	2.083	2.133	2.245
886	4.067	2.195	2.177	2.12
887	4.1	2.403	2.25	2.237
888	3.338	2.196	1.959	2.132
889	3.4	2.308	2.044	2.348
890	3.124	2.455	2.007	2.517
891	3.504	2.763	2.189	2.741
892	3.226	2.667	2.023	2.44
893	2.551	2.544	1.751	2.224
894	2.948	2.114	1.748	2.53
895	3.079	2.299	1.784	2.701
896	2.294	2.54	1.672	2.703
897	2.04	2.138	1.565	2.402
898	2.466	2.343	1.839	2.974
899	2.464	2.479	1.851	2.781
900	2.153	2.148	1.725	2.207
901	2.364	2.177	1.843	2.577
902	2.814	2.586	2.072	2.689
903	3.114	3.309	2.308	2.721
904	3.394	3.74	2.481	2.892
905	3.005	3.497	2.242	2.797
906	2.97	3.732	2.297	2.942
907	2.999	3.456	2.368	3.099
908	2.654	2.963	2.134	2.58
909	2.962	2.918	2.357	2.532
910	3.032	2.717	2.328	2.477
911	3.464	2.969	2.838	2.63
912	3.343	3.189	3.089	2.728
913	3.083	3.261	2.836	2.804
914	3.182	3.236	2.76	2.865
915	2.876	3.127	2.497	2.744
916	2.576	2.749	2.156	2.327
917	2.726	2.956	2.252	2.404
918	2.622	2.911	2.137	2.24
919	2.857	2.948	2.263	2.195
920	2.646	2.563	2.202	2.15
921	2.188	2.299	1.901	2.014
922	2.262	2.383	1.897	1.92
923	2.344	2.286	2.02	1.929
924	2.008	1.917	1.874	1.948
925	1.79	1.802	1.685	1.758
926	1.93	1.85	1.744	1.663
927	1.875	1.739	1.831	1.715
928	1.443	1.484	1.71	1.627
929	1.438	1.393	1.569	1.489
930	1.496	1.414	1.757	1.491
931	1.378	1.393	1.759	1.552
932	1.288	1.196	1.384	1.423
933	1.382	1.181	1.412	1.341
934	1.328	1.48	1.631	1.393
935	1.201	1.439	1.479	1.413
936	1.267	1.104	1.239	1.403
937	1.414	1.293	1.419	1.277
938	1.282	1.338	1.418	1.53
939	1.087	1.161	1.193	1.593
940	1.013	1.214	1.139	1.563
941	1.196	1.302	1.243	1.744
942	1.204	1.291	1.338	1.646
943	1.111	1.235	1.19	1.505
944	1.127	1.308	1.171	1.52
945	1.233	1.407	1.303	1.598
946	1.232	1.368	1.312	1.596
947	1.117	1.45	1.535	1.478
948	1.244	1.524	1.494	1.431
949	1.362	1.802	1.431	1.46
950	1.402	1.932	1.652	1.515
951	1.689	2.409	1.894	1.745
952	1.906	2.474	1.85	1.783
953	2.172	2.496	1.705	1.916
954	2.406	2.149	1.603	1.837
955	3.073	2.552	1.921	2.268
956	2.839	2.849	2.379	2.298
957	2.88	2.485	2.236	2.055
958	2.611	2.461	2.23	2.247
959	2.137	1.986	2.455	2.12
960	2.343	2.306	3.381	2.322
961	2.157	2.505	3.365	2.433
962	1.801	2.14	2.824	2.145
963	1.95	2.444	2.73	2.466
964	1.598	2.112	2.408	1.998
965	1.527	1.927	1.915	1.787
966	1.824	2.285	2.209	2.226
967	1.772	2.284	2.314	2.18
968	1.487	1.881	1.848	1.818
969	1.563	2.004	1.759	2.085
970	1.763	2.457	2.106	2.424
971	1.632	2.235	2.041	2.154
972	1.483	1.902	1.767	2.141
973	1.731	2.862	2.051	2.284
974	1.951	3.409	2.474	2.5
975	1.681	2.524	2.538	2.602
976	1.861	1.884	2.336	2.409
977	2.005	2.316	2.489	2.271
978	2.092	2.265	2.687	2.372
979	2.092	1.993	3.205	2.168
980	2.369	2.073	2.927	2.056
981	2.493	2.23	2.826	2.457
982	2.602	2.445	3.043	2.473
983	2.86	2.854	3.312	2.556
984	2.942	2.943	3.134	2.424
985	2.498	2.408	2.933	2.167
986	2.674	2.625	2.64	1.947
987	3.017	3.069	2.766	2.083
988	2.83	2.879	2.886	2.044
989	2.29	2.371	2.667	1.729
990	2.26	2.173	2.058	1.742
991	2.061	1.763	2.055	1.687
992	2.268	1.952	2.168	1.833
993	2.39	2.006	2.754	2.081
994	2.603	1.918	2.94	2.064
995	2.393	1.931	3.819	2.348
996	2.398	2.01	3.77	2.416
997	2.099	2.077	4.051	2.376
998	1.724	1.918	3.39	2.112
999	1.754	1.879	2.766	2.063
1000	2.422	2.083	3.115	2.241
1001	2.643	2.203	3.013	2.063
1002	2.137	2.306	2.202	1.896
1003	2.385	2.729	2.076	2.351
1004	3.324	3.548	2.151	2.615
1005	2.724	3.637	1.791	2.154
1006	2.392	2.991	1.657	2.046
1007	2.604	3.702	1.846	2.464
1008	2.565	4.378	1.809	2.246
1009	1.742	2.758	1.552	1.749
1010	2.048	2.157	1.726	1.819
1011	3.223	3.133	1.802	1.933
1012	3.039	3.072	1.926	1.908
1013	1.983	2.299	1.71	1.821
1014	2.775	2.488	1.696	1.951
1015	3.154	2.931	1.977	2.15
1016	2.297	2.747	2.088	2.015
1017	2.597	2.589	2.009	2.018
1018	3.723	3.05	2.264	2.415
1019	3.004	3.365	2.621	2.661
1020	3.581	3.23	2.552	3.212
1021	4.65	3.545	2.688	4.385
1022	4.155	3.878	3.15	4.726
1023	3.842	4.541	3.312	4.708
1024	3.683	4.456	3.236	4.809
1025	3.707	4.806	3.42	4.153
1026	3.509	4.514	3.383	3.925
1027	3.388	4.23	3.176	3.793
1028	3.362	3.882	2.651	3.563
1029	2.902	3.48	2.543	2.709
1030	2.217	3.25	3.051	2.566
1031	2.152	3.323	3.108	2.453
1032	1.683	2.885	2.591	2.134
1033	1.651	2.473	2.333	1.93
1034	1.328	2.45	2.23	1.915
