# Supplementary material for: Computational design and cheminformatics profiling of omeprazole derivatives for enhanced proton pump inhibition of potassium-transporting ATPase alpha chain 1
Source: PLoS One. 2025 Jun 24;20(6):e0326655. doi: 10.1371/journal.pone.0326655 (PMC12186943; doi:10.1371/journal.pone.0326655)
Supplement: S4 File — (XLSX) [file pone.0326655.s004.xlsx]

## Sheet: OMP
	Frame	RMSD	rGyr	intraHB	MolSA	SASA	PSA
	0	0	4.608	0	329.966	228.065	116.076
	1	0.514	4.703	0	334.577	259.036	114.621
	2	0.532	4.577	0	330.718	263.113	111.793
	3	1.126	4.415	0	333.499	309.399	112.645
	4	1.143	4.423	0	330.78	321.159	113.911
	5	1.116	4.414	0	331.043	301.312	117.55
	6	1.765	4.038	0	327.837	336.87	111.897
	7	1.207	4.38	0	329.696	313.622	107.584
	8	1.248	4.595	0	330.159	245.429	111.917
	9	1.269	4.563	0	328.004	258.998	107.091
	10	1.121	4.507	0	330.114	273.627	110.61
	11	1	4.695	0	330.984	249.301	110.72
	12	1.278	4.503	0	330.703	280.982	107.106
	13	1.038	4.612	0	335.369	279.717	112.928
	14	0.768	4.709	0	332.033	192.936	108.155
	15	0.801	4.553	0	330.263	221.369	107.512
	16	0.926	4.607	0	331.521	257.007	114.137
	17	1.029	4.553	0	333.518	231.43	118.202
	18	1.363	4.346	0	330.616	191.796	107.206
	19	1.872	4.042	0	326.724	244.563	110.44
	20	1.009	4.475	0	332.632	183.407	112.14
	21	1.012	4.455	0	328.981	215.55	111.986
	22	1.139	4.525	0	329.65	191.169	109.824
	23	0.929	4.491	0	332.932	199.589	122.243
	24	1.107	4.473	0	331.336	176.391	115.35
	25	1.086	4.443	0	330.323	167.88	115.752
	26	1.018	4.596	0	331.919	186.914	111.806
	27	1.081	4.554	0	329.534	212.207	109.684
	28	1.176	4.578	0	328.939	208.064	106.111
	29	0.986	4.649	0	331.865	244.786	108.467
	30	1.328	4.586	0	329.625	245.329	106.122
	31	1.186	4.628	0	328.525	267.788	100.946
	32	1.332	4.493	0	326.909	249.03	105.308
	33	1.124	4.524	0	328.65	225.703	106.297
	34	1.139	4.522	0	326.523	231.779	108.883
	35	1.117	4.563	0	328.668	255.304	110.64
	36	0.853	4.588	0	329.18	228.576	110.069
	37	1.007	4.668	0	331.728	299.063	111.83
	38	0.743	4.605	0	328.499	234.259	109.781
	39	0.879	4.588	0	330.742	262.518	109.684
	40	1.206	4.465	0	328.098	238.337	105.221
	41	1.108	4.559	0	329.52	252.908	102.693
	42	1.072	4.512	0	327.891	247.461	108.554
	43	1.028	4.514	0	328.849	282.225	108.829
	44	0.679	4.705	0	333.308	227.963	115.874
	45	1.073	4.504	0	326.724	239.108	101.84
	46	1.086	4.559	0	327.117	218.148	103.395
	47	0.937	4.624	0	329.006	247.757	110.845
	48	1.006	4.539	0	326.771	225.754	107.258
	49	0.902	4.585	0	329.965	215.491	107.366
	50	0.919	4.651	0	330.596	243.641	106.957
	51	0.956	4.541	0	330.721	258.982	113.931
	52	0.725	4.626	0	329.348	180.312	110.1
	53	0.84	4.698	0	331.029	220.398	103.3
	54	0.823	4.622	0	330.954	210.731	107.489
	55	0.903	4.526	0	332.101	211.545	111.055
	56	0.955	4.508	0	329.117	181.726	111.634
	57	1.094	4.48	0	333.184	171.918	110.746
	58	1.212	4.393	0	330.315	192.244	110.309
	59	1.302	4.368	0	330.357	240.448	110.261
	60	1.192	4.388	0	330.698	264.155	106.291
	61	1.927	3.937	0	321.695	233.781	105.576
	62	2.091	3.81	0	324.602	220.555	108.57
	63	1.493	4.153	0	329.134	250	108.617
	64	1.005	4.421	0	331.226	209.898	108.253
	65	1.195	4.407	0	331.636	251.874	101.103
	66	0.842	4.483	0	333.167	309.341	114.408
	67	0.722	4.568	0	331.791	253.883	110.788
	68	1.692	4.041	0	323.48	238.89	106.907
	69	1.167	4.396	0	329.875	325.085	110.184
	70	1.353	4.6	0	330.649	253.476	106.136
	71	1.741	4.69	1	333.456	316.718	101.996
	72	1.306	4.337	0	326.449	303.9	96.062
	73	1.234	4.528	0	328.915	364.154	114.404
	74	2.115	4.466	0	333.744	353.4	111.586
	75	1.569	4.561	0	333.67	324.167	108.723
	76	1.809	4.631	0	331.975	319.682	109.932
	77	1.781	4.623	1	332.21	356.027	100.678
	78	1.276	4.557	0	326.965	371.352	112.701
	79	1.252	4.437	0	328.873	293.343	102.722
	80	1.394	4.611	0	334.04	335.034	119.056
	81	1.466	4.541	0	330.631	369.45	115.751
	82	1.319	4.314	0	325.572	341.541	96.571
	83	1.106	4.586	0	331.559	303.315	105.923
	84	1.219	4.666	0	334.363	317.355	121.117
	85	1.325	4.505	0	327.664	343.399	110.587
	86	1.272	4.634	0	332.432	305.816	114.936
	87	1.563	4.682	0	331.624	324.253	109.402
	88	1.75	4.57	0	333.546	286.853	117.733
	89	1.451	4.58	0	329.469	322.903	102.608
	90	1.339	4.655	0	330.87	288.171	119.172
	91	1.612	4.692	0	333.109	311.544	104.381
	92	1.564	4.623	0	332.027	325.894	106.267
	93	1.478	4.59	0	329.516	240.236	115.222
	94	1.778	4.565	1	332.93	302.369	103.539
	95	1.584	4.585	1	329.416	293.793	101.396
	96	1.255	4.615	0	333.877	306.438	107.195
	97	1.186	4.441	0	328.369	352.547	109.699
	98	1.159	4.481	0	329.078	299.801	105.28
	99	1.315	4.311	0	325.223	250.409	105.005
	100	1.394	4.376	0	329.18	301.552	104.697
	101	1.194	4.546	0	330.363	349.055	105.677
	102	1.281	4.335	0	324.388	330.238	105.051
	103	1.426	4.538	0	332.473	361.467	117.384
	104	1.518	4.588	0	333.78	338.299	114.432
	105	1.833	4.586	0	334.11	276.793	107.152
	106	1.285	4.447	0	326.365	320.052	102.33
	107	1.115	4.544	0	330.855	288.853	112.636
	108	1.611	4.643	0	336.919	301.014	112.35
	109	1.747	4.692	1	335.334	325.094	107.54
	110	1.289	4.684	0	332.436	328.293	111.997
	111	1.188	4.574	0	331.419	335.558	110.3
	112	1.329	4.684	0	334.707	307.795	108.842
	113	1.612	4.549	0	333.021	330.694	104.409
	114	1.468	4.519	0	331.022	335.812	115.047
	115	1.609	4.547	0	332.576	446.351	113.882
	116	1.173	4.61	0	330.826	458.404	110.113
	117	1.502	4.651	0	332.769	445.289	106.425
	118	1.311	4.339	0	329.972	457.984	96.481
	119	1.415	4.646	0	333.503	417.086	112.911
	120	1.484	4.139	0	320.835	383.657	92.204
	121	1.389	4.558	0	330.104	414.848	99.024
	122	1.165	4.475	0	328.141	454.222	99.359
	123	1.167	4.553	0	330.44	427.563	110.01
	124	1.507	4.682	0	333.212	438.181	114.653
	125	1.255	4.589	0	331.674	345.648	106.682
	126	1.165	4.672	0	334.013	444.284	105.218
	127	1.218	4.551	0	332.07	433.55	107.737
	128	1.308	4.361	0	326.887	413.377	100.588
	129	1.151	4.649	0	330.567	394.063	111.215
	130	1.169	4.679	0	330.928	296.866	112.087
	131	1.286	4.634	0	331.792	424.283	111.192
	132	1.339	4.616	0	329.137	330.958	114.313
	133	1.302	4.422	0	327.373	302.228	100.805
	134	1.293	4.399	0	331.617	246.775	98.45
	135	1.203	4.428	0	328.137	261.712	101.614
	136	1.345	4.368	0	328.058	251.305	99.294
	137	1.36	4.401	0	326.822	281.15	103.345
	138	1.101	4.526	0	328.978	259.242	103.741
	139	1.25	4.387	0	328.132	275.363	101.513
	140	1.508	4.631	0	330.827	309.102	117.448
	141	1.467	4.695	0	335.126	278.817	108.048
	142	1.373	4.577	0	330.781	326.301	107.041
	143	1.184	4.583	0	327.476	295.396	107.893
	144	1.121	4.47	0	328.773	301.454	107.689
	145	1.374	4.341	0	328.652	251.81	99.62
	146	1.411	4.496	0	326.361	252.646	100.977
	147	1.299	4.334	0	326.758	228.91	102.02
	148	1.469	4.238	0	324.718	228.65	98.571
	149	1.348	4.29	0	328.608	241.314	104.335
	150	1.446	4.237	0	326.204	267.151	95.515
	151	1.328	4.339	0	325.718	271.461	106.861
	152	1.354	4.312	0	327.972	242.392	100.758
	153	1.35	4.328	0	329.663	263.872	106.109
	154	1.139	4.452	0	331.266	252.578	105.214
	155	1.52	4.25	0	327.701	206.535	98.06
	156	1.399	4.263	0	326.249	292.314	101.668
	157	1.299	4.384	0	327.671	216.293	101.136
	158	1.438	4.297	0	326.617	196.651	97.878
	159	1.249	4.432	0	332.311	238.032	107.42
	160	1.268	4.513	0	333.012	227.562	105.221
	161	1.488	4.241	0	325.14	205.538	97.229
	162	1.157	4.436	0	328.357	250.851	104.998
	163	1.237	4.393	0	328.439	263.91	105.244
	164	1.356	4.272	0	325.96	232.849	99.126
	165	1.508	4.172	0	323.074	219.34	91.477
	166	1.34	4.348	0	328.193	242.438	98.414
	167	1.404	4.309	0	327.367	213.406	101.051
	168	1.4	4.31	0	327.963	200.311	100.708
	169	1.281	4.378	0	327.868	239.046	106.29
	170	1.336	4.366	0	328.631	250.182	104.458
	171	1.348	4.289	0	326.304	177.279	98.97
	172	1.335	4.333	0	326.526	166.864	96.059
	173	1.549	4.17	0	325.586	223.413	96.024
	174	1.387	4.268	0	325.634	193.33	99.133
	175	1.579	4.187	0	326.34	203.911	99.464
	176	1.443	4.258	0	326.803	227.968	94.353
	177	1.323	4.359	0	328.359	208.229	97.611
	178	1.491	4.227	0	324.551	175.993	93.548
	179	1.509	4.315	0	330.156	209.351	99.053
	180	1.302	4.339	0	325.494	192.766	97.075
	181	1.363	4.368	0	329.06	201.4	104.99
	182	1.451	4.275	0	326.057	221.308	91.779
	183	1.413	4.296	0	324.904	207.989	92.11
	184	1.288	4.335	0	326.72	180.435	96.025
	185	1.643	4.131	0	327.24	219.234	95.567
	186	1.6	4.114	0	322.751	210.744	90.406
	187	1.447	4.257	0	327.543	206.068	97.213
	188	1.451	4.275	0	328.366	208.642	99.713
	189	1.474	4.313	0	329.704	207.361	105.633
	190	1.267	4.394	0	330.872	250.308	102.548
	191	1.564	4.186	0	325.941	236.638	98.799
	192	1.484	4.23	0	325.213	252.949	98.853
	193	1.517	4.301	0	328.674	196.164	94.531
	194	1.522	4.173	0	325.834	181.848	99.799
	195	1.526	4.243	0	328.47	211.761	97.182
	196	1.248	4.474	0	327.634	204.293	98.582
	197	1.111	4.534	0	329.411	220.419	110.599
	198	1.055	4.564	0	327.839	261.037	112.753
	199	1.331	4.636	0	328.517	253.696	108.473
	200	1.43	4.687	0	335.129	284.67	111.37
	201	1.486	4.641	0	332.182	234.836	110.138
	202	1.544	4.689	0	331.709	305.018	116.851
	203	1.336	4.639	0	330.231	279.706	103.788
	204	1.258	4.416	0	326.193	225.198	99.924
	205	1.169	4.612	0	329.469	219.619	102.135
	206	1.132	4.61	0	332.819	243.511	114.316
	207	1.098	4.569	0	331.897	249.672	105.585
	208	1.135	4.6	0	332.099	240.854	108.82
	209	1.1	4.548	0	330.397	222.163	105.682
	210	1.103	4.523	0	330.397	263.461	110.14
	211	1.74	4.496	0	330.842	344.175	107.629
	212	1.361	4.549	0	329.684	319.202	106.784
	213	1.226	4.477	0	325.39	297.446	113.508
	214	1.5	4.523	0	331.211	318.306	121.216
	215	1.253	4.572	0	329.713	291.277	115.256
	216	1.518	4.189	0	322.435	365.823	94.532
	217	1.506	4.671	0	331.393	361.678	110.778
	218	1.455	4.614	0	331.033	359.007	118.521
	219	1.227	4.502	0	328.852	363.314	100.361
	220	1.274	4.421	0	328.636	362.672	102.883
	221	1.538	4.18	0	321.077	417.873	96.128
	222	2.044	3.926	0	321.173	381.372	93.135
	223	1.671	4.076	0	319.568	372.527	91.405
	224	1.408	4.296	0	323.67	339.371	98.242
	225	1.433	4.228	0	324.522	387.1	94.421
	226	1.662	4.544	0	331.931	405.106	111.372
	227	1.438	4.612	0	331.946	477.891	106.105
	228	1.383	4.678	0	335.98	493.009	108.645
	229	1.209	4.44	0	328.43	447.842	100.787
	230	1.392	4.687	0	331.817	515.429	108.985
	231	1.222	4.526	0	327.537	461.147	112.25
	232	1.351	4.621	0	332.903	415.666	102.774
	233	1.6	4.643	0	331.415	450.249	108.068
	234	1.241	4.655	0	332.695	488.051	107.146
	235	1.513	4.499	0	329.738	463.508	114.111
	236	1.909	4.494	0	331.672	404.366	111.193
	237	1.794	4.512	0	331.459	364.639	113.71
	238	1.791	4.678	0	331.164	366.938	101.129
	239	1.192	4.553	0	330.615	368.309	111.577
	240	1.593	4.558	0	333.122	329.941	113.894
	241	1.786	4.408	0	329.285	352.353	114.325
	242	1.508	4.527	0	331.995	329.066	111.35
	243	1.35	4.642	0	333.241	351.013	121.771
	244	1.205	4.597	0	333.105	369.185	107.493
	245	1.457	4.567	0	331.347	312.51	106.669
	246	1.664	4.493	0	332.495	325.838	113.021
	247	1.516	4.487	0	329.859	322.78	115.089
	248	1.543	4.572	0	330.6	327.356	112.582
	249	1.494	4.545	0	332.876	341.255	113.906
	250	1.492	4.605	0	332.176	355.856	106.563
	251	1.514	4.574	0	333.811	367.101	113.006
	252	1.939	4.254	0	325.575	342.765	113.437
	253	1.535	4.599	0	330.797	367.046	119.306
	254	1.821	4.412	0	331.464	342.627	113.364
	255	1.795	4.423	0	327.652	334.186	111.553
	256	1.486	4.541	0	331.615	360.28	110.759
	257	1.724	4.51	0	333.675	348.143	107.918
	258	1.598	4.531	0	330.221	337.448	116.84
	259	1.882	4.466	0	329.461	313.159	110.356
	260	1.674	4.497	0	329.566	330.945	117.49
	261	1.839	4.344	0	328.819	318.419	115.076
	262	1.721	4.696	0	332.708	361.125	112.344
	263	1.534	4.58	0	330.575	389.542	110.899
	264	1.428	4.504	0	328.737	502.07	118.239
	265	1.442	4.305	0	326.209	456.191	100.396
	266	1.277	4.384	0	328.902	422.956	103.157
	267	1.396	4.233	0	324.232	411.941	93.734
	268	1.25	4.497	0	329.64	445.804	108.687
	269	1.312	4.27	0	320.424	351.619	89.251
	270	1.729	4.005	0	320.01	368.939	88.119
	271	1.556	4.149	0	324.2	390.692	93.497
	272	1.959	3.948	0	317.993	389.497	91.047
	273	1.64	4.097	0	324.389	330.103	99.193
	274	1.649	4.162	0	325.779	357.463	93.539
	275	1.566	4.129	0	323.936	336.978	90.828
	276	1.426	4.289	0	326.689	419.754	97.727
	277	1.065	4.582	0	329.757	427.879	105.202
	278	1.316	4.388	0	328.001	420.748	101.916
	279	1.334	4.396	0	328.304	390.484	103.746
	280	1.233	4.443	0	329.722	341.744	104.981
	281	1.193	4.541	0	331.634	419.214	100.375
	282	1.208	4.377	0	326.562	433.957	103.886
	283	1.049	4.532	0	329.554	396.542	111.477
	284	1.195	4.367	0	326.166	387.918	103.802
	285	1.28	4.629	0	331.977	420.619	107.552
	286	1.345	4.581	0	332.936	444.018	113.716
	287	1.208	4.429	0	328.374	426.978	99.755
	288	1.563	4.132	0	324.507	371.008	96.441
	289	1.341	4.282	0	323.179	417.381	95.902
	290	1.314	4.325	0	325.284	449.152	90.027
	291	1.188	4.501	0	329.504	419.38	105.538
	292	1.581	4.157	0	323.569	424.875	92.348
	293	1.115	4.567	0	330.308	393.544	107.306
	294	1.295	4.382	0	327.405	428.912	96.832
	295	1.367	4.304	0	325.811	407.813	96.574
	296	1.048	4.481	0	325.888	396.538	101.172
	297	1.724	4.061	0	320.915	431.523	93.225
	298	1.857	3.91	0	315.985	402.292	89.656
	299	1.64	4.086	0	321.485	429.268	92.296
	300	1.176	4.418	0	331.353	439.336	105.099
	301	1.137	4.487	0	333.095	448.474	108.65
	302	1.385	4.4	0	329.782	419.747	101.367
	303	1.298	4.403	0	325.803	375.355	103.387
	304	1.224	4.503	0	329.772	421.842	100.653
	305	1.896	3.976	0	319.831	398.214	96.097
	306	1.383	4.3	0	326.227	434.107	95.934
	307	1.668	4.078	0	323.237	359.495	95.352
	308	1.438	4.242	0	324.862	380.007	101.378
	309	1.342	4.395	0	328.041	393.806	105.601
	310	1.315	4.391	0	327.935	393.655	99.638
	311	1.247	4.44	0	328.686	419.067	102.946
	312	1.314	4.494	0	330.426	398.275	99.12
	313	1.284	4.477	0	329.264	401.085	108.029
	314	1.565	4.654	0	333.959	451.162	110.659
	315	1.288	4.702	0	331.851	476.806	115.494
	316	1.642	4.576	0	333.836	482.127	113.744
	317	1.674	4.516	0	332.736	483.967	117.616
	318	1.601	4.643	0	331.588	477.421	115.557
	319	1.754	4.621	0	332.808	491.069	111.369
	320	1.609	4.692	0	335.524	489.298	111.759
	321	1.533	4.588	0	330.948	458.132	105.611
	322	1.468	4.584	0	330.21	475.315	108.671
	323	1.408	4.648	0	332.719	478.772	120.714
	324	1.352	4.662	0	331.409	426.733	113.521
	325	1.649	4.553	0	331.21	386.613	106.083
	326	1.758	4.339	0	325.227	325.794	94.967
	327	1.685	4.481	0	326.215	358.615	102.411
	328	1.9	4.242	0	324.991	361.165	96.906
	329	1.68	4.469	0	329.296	325.172	109.967
	330	1.502	4.627	0	331.131	412.906	110.215
	331	1.342	4.633	0	328.448	353.769	111.271
	332	1.706	4.654	0	331.489	403.915	107.66
	333	1.434	4.5	0	329.876	422.35	101.402
	334	1.289	4.635	0	331.285	406.152	108.646
	335	1.486	4.657	0	329.054	385.661	103.285
	336	1.696	4.738	0	336.281	411.661	109.796
	337	1.271	4.69	0	331.267	379.276	108.415
	338	1.428	4.617	0	332.368	392.85	108.085
	339	1.427	4.514	0	329.448	344.362	101.539
	340	1.548	4.565	0	329.533	369.998	105.006
	341	1.42	4.592	0	328.977	403.856	106.845
	342	1.152	4.553	0	329.238	416.475	110.905
	343	1.282	4.624	0	331.235	418.321	115.098
	344	1.486	4.517	0	327.001	336.817	104.478
	345	1.435	4.528	0	327.358	383.499	102.742
	346	1.229	4.352	0	327.706	368.019	91.623
	347	1.409	4.261	0	325.618	321.828	97.836
	348	1.478	4.442	0	329.099	308.964	101.715
	349	1.48	4.435	0	329.205	367.471	104.727
	350	1.444	4.526	0	332.466	347.094	108.228
	351	1.488	4.483	0	330.628	313.686	100.597
	352	1.452	4.461	0	330.522	362.69	107.486
	353	1.535	4.478	0	329.818	360.117	103.591
	354	1.408	4.462	0	328.626	334.046	96.883
	355	1.417	4.541	0	329.101	383.956	104.466
	356	1.353	4.557	0	330.392	319.71	103.848
	357	1.363	4.46	0	326.734	321.897	97.496
	358	1.416	4.483	0	328.665	328.525	104.909
	359	1.39	4.526	0	329.319	351.764	104.502
	360	1.546	4.469	0	331.549	343.558	105.206
	361	1.523	4.438	0	329.276	359.252	104.575
	362	1.387	4.539	0	329.671	390.933	106.962
	363	1.46	4.519	0	329.249	413.849	107.973
	364	1.541	4.425	0	325.64	375.001	104.185
	365	1.376	4.498	0	328.76	348.518	99.995
	366	1.422	4.485	0	329.02	341.812	101.953
	367	1.376	4.514	0	331.917	317.292	105.623
	368	1.452	4.547	0	331.526	335.595	108.006
	369	1.602	4.439	0	329.151	354.495	106.368
	370	1.286	4.601	0	332.48	334.993	107.55
	371	1.38	4.581	0	330.782	344.978	110.978
	372	1.348	4.549	0	330.139	335.359	107.254
	373	1.662	4.401	0	330.024	389.093	101.406
	374	1.409	4.509	0	330.536	345.431	106.951
	375	1.338	4.557	0	326.788	320.557	106.014
	376	1.424	4.499	0	329.618	320.172	103.535
	377	1.364	4.425	0	326.38	368.958	102.651
	378	1.517	4.449	0	328.207	343.197	107.138
	379	1.334	4.585	0	332.139	345.078	107.426
	380	1.4	4.488	0	328.626	347.072	103.272
	381	1.449	4.45	0	329.984	313.638	102.897
	382	1.485	4.529	0	331.977	318.207	106.704
	383	1.4	4.582	0	330.766	346.15	106.268
	384	1.329	4.524	0	328.301	326.101	107.55
	385	1.368	4.477	0	328.952	354.785	100.863
	386	1.449	4.48	0	329.24	324.429	102.431
	387	1.422	4.456	0	327.751	336.522	106.204
	388	1.504	4.418	0	330.082	331.648	103.639
	389	1.526	4.48	0	330.821	317.595	103.52
	390	1.296	4.577	0	331.938	333.346	112.351
	391	1.381	4.552	0	332.711	346.46	104.752
	392	1.406	4.546	0	331.367	428.636	108.532
	393	1.346	4.531	0	328.932	396.303	101.128
	394	1.57	4.503	0	332.732	425.394	105.696
	395	1.316	4.588	0	328.473	404.708	101.945
	396	1.435	4.551	0	333.054	383.963	106.981
	397	1.496	4.523	0	330.313	395.289	106.799
	398	1.459	4.546	0	328.583	383.289	100.314
	399	1.319	4.565	0	329.93	377.122	107.624
	400	1.333	4.505	0	327.597	381.697	103.249
	401	1.347	4.563	0	330.372	349.453	108.779
	402	1.55	4.444	0	327.44	343.629	110.176
	403	1.474	4.493	0	329.569	402.202	104.441
	404	1.42	4.586	0	331.246	371.094	102.763
	405	1.353	4.571	0	331.262	335.014	112.617
	406	1.506	4.493	0	332.083	333.145	114.685
	407	1.359	4.514	0	331.126	354.159	105.94
	408	1.35	4.562	0	330.992	349.07	106.769
	409	1.532	4.488	0	329.432	334.876	109.573
	410	1.429	4.496	0	329.864	330.441	102.821
	411	1.455	4.445	0	326.194	314.709	103.574
	412	1.599	4.454	0	329.591	382.195	104.341
	413	1.478	4.46	0	326.624	315.697	98.515
	414	1.375	4.434	0	325.569	333.037	102.451
	415	1.481	4.437	0	327.438	344.375	107.093
	416	1.409	4.517	0	328.793	328.373	109.409
	417	1.597	4.425	0	327.876	300.347	109.052
	418	1.374	4.506	0	327.182	339.048	101.316
	419	1.486	4.479	0	330.507	295.353	104.128
	420	1.438	4.456	0	328.648	331.039	100.66
	421	1.326	4.572	0	330.44	376.472	108.182
	422	1.325	4.551	0	331.082	368.335	108.452
	423	1.333	4.498	0	328.812	375.868	101.274
	424	1.43	4.537	0	328.343	353.379	102.384
	425	1.428	4.493	0	329.711	304.549	101.521
	426	1.563	4.498	0	333.896	379.164	105.82
	427	1.556	4.408	0	328.745	356.044	101.893
	428	1.386	4.557	0	328.993	302.093	110.873
	429	1.42	4.477	0	327.476	356.356	103.68
	430	1.394	4.608	0	331.559	396.132	103.782
	431	1.319	4.53	0	326.931	359.905	109.302
	432	1.336	4.623	0	330.172	333.377	98.664
	433	1.446	4.565	0	332.344	350.085	109.584
	434	1.39	4.589	0	330.747	359.183	104.081
	435	1.351	4.653	0	332.358	348.479	106.859
	436	1.415	4.504	0	327.384	334.254	103.254
	437	1.341	4.601	0	331.778	318.643	111.265
	438	1.349	4.503	0	329.571	340.712	99.811
	439	1.404	4.489	0	329.454	308.347	104.542
	440	1.479	4.498	0	330.709	333.306	102.99
	441	1.428	4.489	0	328.922	314.774	106.568
	442	1.393	4.608	0	332.835	323.198	97.27
	443	1.474	4.47	0	330.747	324.646	102.777
	444	1.51	4.464	0	330.101	321.448	105.433
	445	1.555	4.427	0	330.92	302.627	103.599
	446	1.356	4.646	0	332.874	360.368	107.69
	447	1.374	4.572	0	330.324	386.887	103.121
	448	1.526	4.493	0	328.798	358.395	102.808
	449	1.458	4.447	0	327.844	335.492	105.243
	450	1.368	4.578	0	332.944	347.831	106.648
	451	1.356	4.515	0	326.433	356.702	106.294
	452	1.344	4.551	0	328.764	315.167	104.247
	453	1.489	4.47	0	329.821	301.859	107.047
	454	1.46	4.5	0	330.359	306.284	101.477
	455	1.488	4.51	0	332.855	306.078	109.585
	456	1.399	4.507	0	329.799	321.186	102.393
	457	1.519	4.423	0	329.088	315.127	107.227
	458	1.548	4.5	0	331.896	326.444	103.821
	459	1.528	4.439	0	327.139	322.07	96.235
	460	1.5	4.489	0	328.233	322.858	99.989
	461	1.485	4.467	0	328.717	325.11	106.152
	462	1.441	4.495	0	328.513	336.53	106.336
	463	1.562	4.373	0	326.842	344.898	98.726
	464	1.393	4.484	0	327.424	322.22	106.027
	465	1.299	4.569	0	330.269	312.115	111.669
	466	1.493	4.456	0	330.671	334.277	108.659
	467	1.355	4.576	0	332.448	324.241	107.836
	468	1.392	4.559	0	329.913	328.487	102.672
	469	1.381	4.463	0	326.484	332.294	100.606
	470	1.54	4.423	0	329.019	329.061	102.822
	471	1.543	4.416	0	329.025	316.141	102.104
	472	1.404	4.504	0	328.739	337.416	102.76
	473	1.293	4.504	0	329.373	363.93	102.042
	474	1.554	4.407	0	329.086	340.621	102.441
	475	1.469	4.445	0	323.984	340.61	98.169
	476	1.477	4.516	0	331.23	343.12	109.796
	477	1.355	4.562	0	329.26	325.068	107.107
	478	1.315	4.493	0	328.269	360.431	103.249
	479	1.368	4.536	0	330.348	348.098	104.506
	480	1.325	4.513	0	326.67	321.088	105.629
	481	1.505	4.533	0	333.674	349.036	111.165
	482	1.432	4.543	0	330.78	394.66	104.596
	483	1.423	4.461	0	326.548	383.571	103.616
	484	1.455	4.426	0	324.538	357.212	104.115
	485	1.292	4.49	0	325.276	357.83	102.827
	486	1.42	4.475	0	329.352	358.808	103.316
	487	1.346	4.59	0	332.172	330.815	109.379
	488	1.384	4.516	0	329.248	346.665	99.579
	489	1.467	4.457	0	329.679	329.099	105.711
	490	1.532	4.435	0	329.752	319.391	105.437
	491	1.48	4.541	0	331.737	316.915	108.527
	492	1.486	4.518	0	333.343	365.065	103.057
	493	1.408	4.582	0	331.783	363.273	104.57
	494	1.34	4.545	0	328.313	330.724	107.201
	495	1.261	4.579	0	329.37	338.834	104.727
	496	1.384	4.539	0	330.734	353.544	104.845
	497	1.458	4.459	0	328.69	382.126	101.474
	498	1.525	4.498	0	328.909	346.007	105.725
	499	1.396	4.569	0	330.039	308.656	102.693
	500	1.323	4.593	0	330.045	324.236	103.826
	501	1.491	4.441	0	325.984	295.792	104.481
	502	1.364	4.56	0	330.349	325.802	101.997
	503	1.443	4.468	0	326.512	379.811	106.575
	504	1.35	4.544	0	330.233	346.819	106.332
	505	1.373	4.562	0	331.259	322.518	106.024
	506	1.4	4.463	0	328.98	355.334	103.493
	507	1.576	4.427	0	327.912	320.273	102.609
	508	1.516	4.44	0	326.851	299.616	102.846
	509	1.634	4.458	0	331.159	317.187	105.524
	510	1.538	4.47	0	332.08	357.964	109.062
	511	1.449	4.54	0	329.431	367.728	99.431
	512	1.465	4.574	0	330.436	389.956	110.577
	513	1.571	4.531	0	330.357	382.996	105.883
	514	1.708	4.397	0	325.29	437.244	101.463
	515	1.984	4.26	0	329.177	449.003	102.438
	516	1.68	4.425	0	328.691	454.925	101.026
	517	1.719	4.389	0	328.25	393.057	105.421
	518	1.608	4.659	0	333.865	446.218	112.596
	519	1.357	4.575	0	332.552	383.734	105.562
	520	1.296	4.616	0	331.348	324.192	100.416
	521	1.295	4.5	0	327.354	310.144	103.6
	522	1.442	4.436	0	328.548	330.808	97.046
	523	1.372	4.486	0	328.274	342.042	104.098
	524	1.488	4.527	0	329.473	335.4	104.985
	525	1.278	4.601	0	332.632	329.419	106.188
	526	1.492	4.5	0	332.188	342.105	109.959
	527	1.503	4.443	0	328.245	335.593	102.706
	528	1.44	4.499	0	330.363	393.163	112.737
	529	1.34	4.536	0	330.982	353.668	102.796
	530	1.335	4.533	0	329.841	354.932	105.954
	531	1.386	4.539	0	327.897	342.941	102.536
	532	1.58	4.4	0	328.336	354.577	101.175
	533	1.487	4.535	0	331.763	320.956	110.749
	534	1.508	4.381	0	328.605	298.465	104.882
	535	1.482	4.528	0	328.327	326.398	109.709
	536	1.53	4.454	0	330.511	309.529	107.547
	537	1.493	4.517	0	331.763	324.537	104.279
	538	1.408	4.52	0	329.871	365.787	107.016
	539	1.345	4.584	0	331.093	342.396	110.418
	540	1.459	4.424	0	328.387	335.734	103.081
	541	1.545	4.393	0	326.266	342.601	108.814
	542	1.328	4.529	0	328.889	334.598	106.361
	543	1.316	4.591	0	329.869	354.708	102.603
	544	1.361	4.531	0	330.935	350.962	104.842
	545	1.539	4.46	0	331.376	321.338	106.999
	546	1.405	4.517	0	330.412	345.62	104.291
	547	1.447	4.532	0	330.501	359.396	109.838
	548	1.469	4.569	0	333.257	366.383	108.488
	549	1.442	4.516	0	331.341	311.904	103.193
	550	1.546	4.504	0	331.17	360.79	108.116
	551	1.397	4.52	0	330.018	354.924	102.533
	552	1.353	4.544	0	331.615	348.055	108.296
	553	1.29	4.524	0	328.909	368.26	106.911
	554	1.524	4.49	0	329.997	351.334	102.428
	555	1.399	4.476	0	325.014	343.027	97.66
	556	1.33	4.527	0	329.138	355.418	100.669
	557	1.463	4.495	0	330.03	369.701	108.804
	558	1.347	4.534	0	329.111	347.517	104.758
	559	1.384	4.557	0	329.527	355.471	101.826
	560	1.356	4.497	0	327.399	376.795	102.773
	561	1.446	4.43	0	326.336	401.096	100.503
	562	1.31	4.615	0	333.439	427.685	110.964
	563	1.548	4.559	0	329.105	419.839	105.366
	564	1.919	4.264	0	328.195	365.995	94.854
	565	1.745	4.409	0	328.285	390.069	100.337
	566	1.829	4.278	0	326.049	365.742	96.408
	567	1.739	4.456	0	330.646	427.149	106.374
	568	1.874	4.342	0	329.116	403.669	98.447
	569	1.928	4.255	0	327.224	364.962	98.776
	570	1.898	4.293	0	329.356	392.135	100.398
	571	1.977	4.202	0	324.856	383.601	101.373
	572	1.902	4.263	0	329.17	398.582	95.385
	573	2.082	4.155	0	324.711	398.326	94.603
	574	1.87	4.376	0	328.536	380.815	107.06
	575	2.216	4.014	0	319.222	374.708	92.308
	576	2.069	4.169	0	324.537	392.595	95.247
	577	2.063	4.162	0	324.844	405.248	94.396
	578	2.053	4.232	0	329.325	384.341	96.433
	579	2.004	4.172	0	327.549	382.03	100.232
	580	2.029	4.168	0	321.971	416.863	90.495
	581	1.902	4.279	0	326.2	417.044	97.64
	582	1.908	4.277	0	328.585	450.986	96.555
	583	1.941	4.238	0	328.829	396.979	104.016
	584	2.438	3.852	0	318.121	385.137	87.983
	585	2.575	3.827	0	322.366	384.578	93.096
	586	2.354	3.921	0	322.849	400.899	82.502
	587	2.098	4.188	0	327.241	407.759	99.85
	588	2.382	3.875	0	319.319	410.212	88.176
	589	2.2	4.098	0	323.03	403.114	89.284
	590	1.927	4.28	0	326.351	395.812	99.263
	591	1.949	4.225	0	326.237	403.259	97.597
	592	2.162	4.033	0	321.541	386.594	86.016
	593	2.041	4.234	0	326.161	402.278	95.584
	594	1.838	4.357	0	325.873	392.514	97.416
	595	1.786	4.473	0	331.436	329.547	111.742
	596	1.808	4.416	0	330.065	372.571	100.939
	597	1.509	4.44	0	327.943	360.108	99.088
	598	1.699	4.406	0	325.634	356.365	104.73
	599	1.76	4.385	0	326.075	325.775	103.09
	600	1.788	4.43	0	328.806	325.062	101.03
	601	1.765	4.415	0	327.684	348.427	100.601
	602	1.923	4.372	0	331.276	329.458	99.037
	603	1.558	4.639	0	332.333	376.739	111.108
	604	1.684	4.596	0	331.387	378.288	108.162
	605	1.556	4.506	0	331.363	392.029	107.611
	606	1.554	4.512	0	331.757	362.652	105.153
	607	1.457	4.596	0	332.202	370.348	109.467
	608	1.601	4.47	0	329.597	336.382	108.062
	609	1.528	4.487	0	328.041	386.517	103.752
	610	1.625	4.566	0	334.232	389.221	115.111
	611	1.732	4.419	0	329.817	376.443	103.396
	612	1.986	4.246	0	326.455	319.423	101.63
	613	2.215	4.063	0	325.907	360.103	95.092
	614	2.062	4.248	0	329.506	337.809	98.94
	615	1.86	4.319	0	328.731	361.977	95.907
	616	2.239	4	0	323.628	376.612	91.76
	617	2.079	4.16	0	327.055	374.241	94.863
	618	2.112	4.131	0	326.048	355.36	97.818
	619	2.216	4.014	0	322.682	396.532	95.495
	620	1.97	4.131	0	322.624	393.449	94.793
	621	2.193	4.041	0	323.377	404.356	96.384
	622	1.857	4.382	0	327.873	388.459	103.645
	623	2.062	4.144	0	325.45	369.177	92.767
	624	2.059	4.157	0	325.98	371.789	95.828
	625	1.884	4.311	0	328.211	367.357	98.973
	626	2.079	4.147	0	330.139	377.094	102.002
	627	2.324	3.934	0	321.159	340.535	94.255
	628	2.089	4.109	0	324.306	362.805	91.411
	629	1.932	4.28	0	327.851	367.898	100.639
	630	1.998	4.171	0	322.207	328.183	92.547
	631	2.025	4.227	0	330.76	408.819	102.646
	632	1.745	4.425	0	330.289	414.652	105.999
	633	2.342	3.924	0	320.35	428.424	95.045
	634	1.712	4.424	0	329.004	417.315	100.899
	635	2.103	4.204	0	327.497	367.855	98.234
	636	2.366	3.921	0	322.893	363.91	92.232
	637	1.938	4.163	0	322.724	377.924	95.536
	638	1.974	4.194	0	325.945	383.279	99.386
	639	1.902	4.26	0	327.011	385.956	99.987
	640	2.171	4.013	0	321.88	416.095	92.574
	641	1.809	4.282	0	326.772	397.8	100.968
	642	2.062	4.15	0	326.696	380.541	98.75
	643	1.978	4.221	0	327.434	411.95	98.576
	644	2.05	4.131	0	324.893	412.27	97.828
	645	1.961	4.205	0	326.714	398.423	94.004
	646	1.735	4.469	0	330.745	364.046	104.471
	647	1.747	4.474	0	330.836	367.307	102.737
	648	1.676	4.486	0	329.058	401.467	100.997
	649	1.667	4.435	0	330.451	408.493	98.274
	650	1.955	4.251	0	327.804	386.22	95.525
	651	1.904	4.312	0	330.122	410.611	103.25
	652	1.763	4.366	0	328.435	425.864	103.656
	653	2.057	4.127	0	324.283	462.931	95.688
	654	1.787	4.428	0	331.044	472.243	102.787
	655	1.939	4.197	0	324.314	436.549	93.702
	656	1.789	4.41	0	331.554	423.665	97.719
	657	1.811	4.4	0	328.772	403.288	100.696
	658	1.722	4.47	0	329.703	417.74	106.388
	659	1.88	4.298	0	327.481	419.38	98.617
	660	2.034	4.146	0	325.083	483.695	90.183
	661	2.02	4.182	0	326.109	455.169	89.437
	662	1.929	4.277	0	328.314	401.783	102.286
	663	1.917	4.286	0	329.022	410.871	99.041
	664	1.889	4.297	0	328.024	362.677	97.484
	665	2.12	4.081	0	324.498	383.929	90.778
	666	2.109	4.08	0	323.85	400.285	94.254
	667	2.087	4.118	0	325.405	384.827	95.725
	668	1.94	4.278	0	327.995	409.213	93.668
	669	1.807	4.336	0	327.334	391.028	98.848
	670	1.932	4.228	0	326.056	377.988	100.104
	671	2.021	4.172	0	328.21	408.126	103.765
	672	1.728	4.34	0	324.919	390.978	101.718
	673	1.57	4.523	0	329.357	427.565	102.166
	674	1.706	4.422	0	327.371	417.061	101.398
	675	1.599	4.616	0	328.68	448.462	108.263
	676	2.227	4.06	0	322.899	406.39	94.69
	677	2.047	4.192	0	328.511	438.725	99.226
	678	1.808	4.443	0	326.657	434.043	98.164
	679	1.974	4.264	0	327.375	440.97	101.062
	680	2.038	4.166	0	323.312	450.351	98.075
	681	1.863	4.329	0	326.224	428.384	98.279
	682	2.144	4.054	0	322.172	474.654	91.122
	683	1.922	4.311	0	328.937	445.413	101.574
	684	1.937	4.246	0	327.751	411.793	94.62
	685	1.688	4.465	0	329.339	425.156	105.362
	686	1.949	4.233	0	327.234	380.755	97.527
	687	1.921	4.206	0	325.571	405.272	95.564
	688	1.616	4.547	0	331.629	422.766	101.149
	689	1.821	4.31	0	327.038	386.358	97.735
	690	1.843	4.329	0	326.383	422.472	103.917
	691	1.905	4.249	0	327.98	414.319	99.14
	692	1.757	4.301	0	325.524	426.437	104.538
	693	1.82	4.381	0	329.926	403.558	107.036
	694	1.887	4.313	0	326.121	396.963	104.118
	695	1.728	4.434	0	329.6	419.486	102.786
	696	1.959	4.206	0	327.087	456.854	96.067
	697	2.056	4.136	0	324.796	385.534	97.297
	698	1.883	4.302	0	327.823	391.53	100.898
	699	1.976	4.218	0	326.655	441.655	96.028
	700	1.934	4.267	0	329.856	415.246	101.884
	701	2.028	4.165	0	325.377	405.144	93.708
	702	1.887	4.275	0	328.765	398.471	101.68
	703	1.942	4.177	0	325.581	382.241	94.167
	704	1.874	4.272	0	326.298	409.938	96.914
	705	1.782	4.461	0	330.228	407.954	106.436
	706	2.011	4.175	0	326.642	374.533	97.974
	707	1.775	4.397	0	327.448	389.528	102.752
	708	1.771	4.333	0	326.537	433.938	97.703
	709	1.979	4.202	0	327.799	396.82	96.569
	710	1.764	4.431	0	330.243	411.362	103.798
	711	1.909	4.287	0	327.649	363.021	100.674
	712	1.372	4.599	0	331.577	379.998	108.394
	713	1.396	4.541	0	330.086	365.831	106.335
	714	1.345	4.595	0	331.702	407.811	108.387
	715	1.492	4.554	0	331.029	372.448	107.908
	716	1.491	4.505	0	328.283	394.594	108.48
	717	1.482	4.503	0	330.558	387.961	107.449
	718	1.5	4.626	0	330.78	387.641	105.292
	719	1.435	4.46	0	328.673	399.409	103.376
	720	1.509	4.423	0	326.273	441.784	102.091
	721	1.588	4.529	0	329.977	382.916	106.288
	722	1.472	4.691	0	334.657	408.607	108.199
	723	1.5	4.531	0	331.27	412.453	116.913
	724	1.675	4.513	0	329.858	410.033	107.863
	725	1.613	4.525	0	332.674	445.16	109.578
	726	1.393	4.656	0	333.455	399.727	111.834
	727	1.432	4.624	0	332.212	391.168	99.091
	728	1.459	4.673	0	330.726	393.505	117.243
	729	1.402	4.629	0	333.243	412.746	109.263
	730	1.478	4.599	0	332.773	406.396	107.7
	731	1.599	4.498	0	330.354	409.641	110.276
	732	1.363	4.589	0	328.821	421.376	107.335
	733	1.406	4.627	0	330.603	420.46	108.827
	734	1.316	4.62	0	329.975	340.486	113.976
	735	1.428	4.559	0	329.452	354.986	107.119
	736	1.583	4.489	0	328.88	347.456	102.333
	737	1.432	4.592	0	328.487	364.383	108.394
	738	1.413	4.63	0	329.615	368.676	109.865
	739	1.574	4.544	0	331.315	354.135	116.986
	740	1.458	4.617	0	330.326	355.226	110.114
	741	1.406	4.583	0	329.434	356.422	112.229
	742	1.427	4.679	0	331.459	422.155	111.219
	743	1.404	4.593	0	332.079	406.825	114.237
	744	1.366	4.621	0	331.803	432.801	109.387
	745	1.545	4.552	0	332.585	432.784	110.065
	746	1.493	4.514	0	328.754	423.505	116.138
	747	1.466	4.648	0	334.944	440.527	110.887
	748	1.617	4.545	0	331.597	431.296	114.124
	749	1.532	4.538	0	329.571	432.453	111.182
	750	1.46	4.593	0	331.227	417.321	110.319
	751	1.487	4.608	0	333.049	419.294	111.68
	752	1.433	4.694	0	334.01	407.39	115.361
	753	1.477	4.587	0	331.201	384.197	110.788
	754	1.362	4.63	0	332.124	403.189	110.401
	755	1.591	4.482	0	330.041	411.101	108.316
	756	1.61	4.531	0	330.8	381.808	102.027
	757	1.521	4.604	0	330.538	433.842	114.039
	758	1.434	4.599	0	330.221	424.873	109.01
	759	1.636	4.653	0	337.378	443.188	116.591
	760	1.532	4.624	0	332.755	443.898	112.92
	761	1.419	4.669	0	336.034	408.974	115.872
	762	1.421	4.633	0	331.982	390.723	115.646
	763	1.561	4.578	0	332.09	446.084	110.893
	764	1.497	4.626	0	330.715	383.546	116.453
	765	1.58	4.513	0	327.606	386.065	107.506
	766	1.435	4.657	0	331.147	370.103	108.413
	767	1.557	4.522	0	330.042	361.642	108.348
	768	1.396	4.668	0	334.706	348.152	112.662
	769	1.623	4.424	0	328.792	350.046	110.428
	770	1.401	4.637	0	329.924	408.398	111.169
	771	1.381	4.763	0	335.342	375.721	108.428
	772	1.442	4.594	0	331.01	396.661	109.739
	773	1.531	4.494	0	329.255	342.117	108.702
	774	1.53	4.552	0	332.476	352.105	110.995
	775	1.587	4.482	0	330.158	347.589	102.903
	776	1.602	4.498	0	330.06	351.197	110.183
	777	1.579	4.543	0	333.4	347.271	111.082
	778	1.597	4.525	0	326.7	369.663	115.174
	779	1.558	4.603	0	331.167	395.327	108.877
	780	1.548	4.575	0	330.551	364.327	106.817
	781	1.487	4.647	0	329.695	376.088	110.333
	782	1.548	4.643	0	332.848	384.677	111.712
	783	1.536	4.641	0	332.279	403.526	113.57
	784	1.571	4.57	0	329.155	400.47	102.221
	785	1.482	4.598	0	328.775	345.975	107.423
	786	1.579	4.573	0	331.324	322.587	102.69
	787	1.657	4.546	0	330.448	338.838	103.455
	788	1.639	4.613	0	331.462	326.051	111.754
	789	1.672	4.477	0	328.993	331.634	103.935
	790	1.67	4.488	0	330.25	329.962	108.929
	791	1.65	4.488	0	329.811	381.917	109.322
	792	1.633	4.477	0	329.94	349.421	109.144
	793	1.731	4.511	0	331.609	337.748	110.297
	794	1.505	4.484	0	326.772	328.604	106.755
	795	1.567	4.577	0	331.688	319.233	118.897
	796	1.585	4.531	0	330.632	330.84	114.824
	797	1.538	4.566	0	332.019	353.584	109.901
	798	1.649	4.467	0	327.455	332.862	107.278
	799	1.671	4.582	0	331.131	331.653	105.336
	800	1.518	4.636	0	331.722	347.39	110.132
	801	1.516	4.636	0	334.418	364.882	116.582
	802	1.558	4.633	0	330.606	346.334	113.634
	803	1.597	4.472	0	329.665	385.441	104.222
	804	1.495	4.567	0	329.478	379.781	105.82
	805	1.716	4.477	0	329.509	391.573	100.026
	806	1.673	4.438	0	329.225	389.076	105.59
	807	1.508	4.6	0	333.584	382.771	110.123
	808	1.477	4.661	0	332.697	400.613	111.871
	809	1.505	4.56	0	329.593	377.598	109.577
	810	1.5	4.582	0	329.226	348.261	109.059
	811	1.518	4.651	0	332.05	370.77	108.789
	812	1.428	4.671	0	332.794	416.35	112.538
	813	1.479	4.7	0	335.868	388.213	115.432
	814	1.606	4.647	1	335.435	395.484	114.423
	815	1.644	4.545	0	333.331	424.003	116.206
	816	1.619	4.352	0	326.005	383.64	101.634
	817	1.562	4.483	0	329.16	394.221	107.188
	818	1.498	4.53	0	328.196	359.66	104.18
	819	1.506	4.587	0	331.683	307.618	104.284
	820	1.447	4.539	0	330.006	304.419	107.597
	821	1.611	4.576	0	334.719	371.886	109.534
	822	1.604	4.576	0	332.75	317.389	109.991
	823	1.462	4.505	0	328.991	315.033	108.182
	824	1.604	4.516	0	330.664	350.405	108.565
	825	1.438	4.618	0	333.176	339.009	113.664
	826	1.569	4.489	0	329.223	325.501	104.433
	827	1.518	4.641	0	334.966	346.117	111.663
	828	1.616	4.538	0	333.205	342.79	101.438
	829	1.499	4.479	0	328.039	370.337	105.487
	830	1.451	4.599	0	330.144	355.607	105.943
	831	1.535	4.617	0	333.332	401.555	104.431
	832	1.451	4.598	0	328.483	407.562	109.621
	833	1.497	4.567	0	329.793	354.387	101.026
	834	1.448	4.522	0	329.032	315.784	108.008
	835	1.451	4.617	0	334.308	299.708	113.781
	836	1.413	4.696	0	333.683	313.521	115.846
	837	1.629	4.536	0	331.594	349.858	105.532
	838	1.447	4.59	0	330.642	378.411	100.894
	839	1.557	4.515	0	331.343	364.527	108.185
	840	1.452	4.571	0	332.473	345.847	106.006
	841	1.331	4.6	0	330.831	417.212	111.337
	842	1.445	4.62	0	332.697	442.207	110.197
	843	1.399	4.566	0	330.549	334.316	107.181
	844	1.496	4.576	0	329.665	368.816	104.62
	845	1.311	4.484	0	328.372	347.473	110.013
	846	1.435	4.611	0	330.992	348.774	106.987
	847	1.578	4.489	0	330.401	370.288	104.452
	848	1.339	4.709	0	331.649	356.267	109.349
	849	1.493	4.618	0	331.719	359.654	106.764
	850	1.373	4.637	0	332.891	382.851	115.274
	851	1.343	4.614	0	331.848	373.242	118.215
	852	1.497	4.64	0	330.742	467.646	112.469
	853	1.602	4.756	0	335.671	459.97	108.967
	854	1.614	4.701	0	332.077	427.565	110.749
	855	1.462	4.585	0	328.692	376.419	103.51
	856	1.331	4.705	0	332.312	326.108	108.364
	857	1.36	4.528	0	328.137	371.432	103.454
	858	1.362	4.711	0	335.515	369.735	112.575
	859	1.51	4.561	0	333.585	388.856	108.369
	860	1.499	4.495	0	328.866	411.265	105.003
	861	1.42	4.637	0	332.536	385.007	113.916
	862	1.544	4.565	0	330.778	363.604	109.891
	863	1.528	4.679	0	334.287	404.749	118.253
	864	1.508	4.623	0	333.756	359.582	111.277
	865	1.642	4.515	0	330.311	342.747	103.585
	866	1.693	4.451	0	330.707	319.857	103.814
	867	1.644	4.471	0	330.891	390.872	105.762
	868	1.584	4.459	0	327.893	422.452	100.493
	869	1.643	4.47	0	331.028	380.361	100.128
	870	1.654	4.482	0	329.745	374.012	111.995
	871	1.685	4.517	0	333.831	391.375	110.618
	872	1.61	4.512	0	330.292	355.862	107.21
	873	1.58	4.524	0	327.925	365.085	109.087
	874	1.401	4.607	0	332.639	339.475	120.698
	875	1.39	4.552	0	328.173	314.898	110.113
	876	1.495	4.508	0	330.074	330.582	106.352
	877	1.57	4.562	0	331.001	420.387	116.495
	878	1.553	4.618	0	330.481	358.299	114.664
	879	1.613	4.517	0	331.208	397.501	104.861
	880	1.557	4.637	0	333.973	425.487	110.591
	881	1.599	4.654	0	334.094	407.034	113.232
	882	1.592	4.525	0	328.167	394.355	110.649
	883	1.631	4.585	0	330.103	408.736	116.632
	884	1.643	4.593	0	329.05	402.611	119.773
	885	1.609	4.588	0	333.009	389.668	124.205
	886	1.662	4.528	0	327.828	417.149	112.875
	887	1.852	4.638	0	333.547	454.748	113.558
	888	1.78	4.529	0	331.311	443.319	110.584
	889	1.614	4.665	0	332.784	405.134	108.399
	890	1.606	4.649	0	329.865	412.499	110.828
	891	1.624	4.622	0	328.656	405.838	114.07
	892	1.548	4.544	0	330.94	414.386	111.425
	893	1.502	4.6	0	330.121	430.913	110.783
	894	1.638	4.623	0	331.25	509.634	105.754
	895	1.636	4.713	0	331.826	473.563	111.434
	896	1.435	4.568	0	329.882	441.323	103.991
	897	1.576	4.579	0	332.526	490.168	114.118
	898	1.556	4.525	0	329.714	410.964	111.993
	899	1.528	4.582	0	331.239	450.459	107.514
	900	1.421	4.659	0	333.649	434.285	109.855
	901	1.51	4.56	0	331.756	448.85	105.987
	902	1.364	4.567	0	329.151	366.461	107.132
	903	1.409	4.565	0	329.426	403.537	110.383
	904	1.372	4.54	0	329.582	372.2	107.598
	905	1.503	4.534	0	331.491	350.33	106.187
	906	1.468	4.581	0	332.424	390.196	109.809
	907	1.639	4.49	0	329.838	352.012	110.366
	908	1.486	4.576	0	332.614	425.631	108.955
	909	1.483	4.588	0	331.078	362.356	115.804
	910	1.318	4.595	0	330.097	356.83	106.76
	911	1.54	4.504	0	330.839	411.847	109.728
	912	1.703	4.472	0	330.86	332.991	97.472
	913	1.561	4.531	0	330.514	347.133	108.193
	914	1.277	4.709	0	333.328	369.648	111.805
	915	1.563	4.568	0	330.497	386.081	105.342
	916	1.309	4.698	0	333.006	416.028	119.367
	917	1.408	4.649	0	330.465	422.307	111.98
	918	1.552	4.619	1	334.023	426.86	103.875
	919	1.462	4.706	0	333.651	424.218	109.167
	920	1.393	4.614	0	330.114	401.648	109.088
	921	1.542	4.507	0	330.811	374.306	105.606
	922	1.5	4.594	0	330.755	385.533	112.523
	923	1.442	4.605	0	328.803	355.841	108.639
	924	1.308	4.717	0	333.13	346.509	111.485
	925	1.351	4.694	0	332.364	389.396	114.032
	926	1.392	4.56	0	329.576	312.94	107.293
	927	1.343	4.544	0	328.424	309.521	107.367
	928	1.515	4.526	0	332.925	340.66	108.38
	929	1.512	4.536	0	332.465	347.616	109.724
	930	1.431	4.529	0	329.38	338.225	111.17
	931	1.351	4.591	0	331.768	323.338	110.449
	932	1.442	4.483	0	328.089	326.937	103.195
	933	1.503	4.583	0	332.2	387.865	112.575
	934	1.452	4.683	0	331.365	396.406	114.708
	935	1.324	4.646	0	329.501	354.574	110.7
	936	1.351	4.659	0	331.512	338.56	106.401
	937	1.332	4.622	0	329.958	397.804	108.089
	938	1.364	4.639	0	332.187	366.437	104.46
	939	1.443	4.571	0	332.396	348.505	104.989
	940	1.49	4.63	0	332.678	324.017	110.78
	941	1.636	4.515	0	332.138	308.404	103.672
	942	1.604	4.466	0	328.597	329.808	98.569
	943	1.423	4.581	0	333.489	365.453	110.652
	944	1.522	4.603	0	331.568	399.498	105.921
	945	1.385	4.589	0	329.334	410.779	113.24
	946	1.452	4.586	0	331.888	412.205	110.214
	947	1.553	4.551	0	333.021	378.758	106.955
	948	1.604	4.547	0	332.705	374.368	107
	949	1.591	4.55	0	332.487	375.499	112.639
	950	1.523	4.507	0	328.807	372.543	104.088
	951	1.588	4.492	0	328.867	368.978	107.967
	952	1.51	4.635	0	333.712	384.94	114.513
	953	1.481	4.485	0	327.726	396.452	103.609
	954	1.502	4.636	0	332.303	386.39	105.271
	955	1.538	4.567	0	331.351	387.082	107.574
	956	1.486	4.692	0	333.319	370.995	108.252
	957	1.475	4.518	0	329.573	324.092	107.879
	958	1.644	4.5	0	332.019	376.319	107.853
	959	1.591	4.413	0	330.118	338.582	102.785
	960	1.584	4.588	0	331.172	359.875	108.975
	961	1.625	4.434	0	329.947	336.711	107.255
	962	1.535	4.529	0	330.67	370.19	102.252
	963	1.469	4.558	0	328.483	389.805	110.801
	964	1.679	4.426	0	328.053	349.022	104.405
	965	1.636	4.549	0	333.055	382.691	105.785
	966	1.467	4.577	0	331.824	378.068	107.116
	967	1.609	4.602	0	336.555	372.963	113.682
	968	1.459	4.596	0	332.641	366.906	118.049
	969	1.564	4.564	0	329.294	369.336	113.249
	970	1.625	4.531	1	330.343	394.825	101.836
	971	1.523	4.552	0	332.085	355.749	108.194
	972	1.453	4.507	0	327.686	327.507	104.162
	973	1.583	4.403	0	327.288	265.451	96.196
	974	1.501	4.452	0	328.741	325.724	99.819
	975	1.482	4.557	0	328.683	323.856	112.012
	976	1.506	4.6	0	330.83	330.51	108.612
	977	1.494	4.557	0	330.368	322.75	110.586
	978	1.372	4.557	0	330.429	303.328	104.309
	979	1.472	4.488	0	328.271	334.469	101.482
	980	1.321	4.574	0	330.015	323.382	109.14
	981	1.657	4.345	0	326.183	364.713	95.884
	982	1.536	4.405	0	329.792	313.951	102.051
	983	1.505	4.498	0	329.293	333.7	106.892
	984	1.969	4.151	0	321.598	301.723	101.519
	985	2.132	4.113	0	323.036	366.062	96.288
	986	2.466	3.918	0	322.494	324.88	99.534
	987	2.331	3.992	0	321.154	332.613	105.381
	988	1.988	4.288	0	329.799	353.665	98.382
	989	2.668	3.798	0	315.517	346.65	98.625
	990	1.995	4.222	1	327.776	292.898	101.104
	991	2.476	3.919	1	329.332	293.28	95.004
	992	2.245	4.121	0	330.254	273.497	99.445
	993	2.245	4.096	0	327.769	307.079	99.39
	994	2.403	4.008	0	326.433	317.856	103.967
	995	2.799	3.749	0	319.484	315.788	103.806
	996	2.359	3.976	0	321.556	311.504	99.541
	997	2.195	4.139	0	323.89	295.92	98.112
	998	1.985	4.277	0	328.01	390.478	105.014
	999	2.343	4.043	0	325.703	301.949	100.526
	1000	2.786	3.686	0	313.131	313.703	97.369

## Sheet: OMP3
	Frame	RMSD	rGyr	intraHB	MolSA	SASA	PSA
	0	0	4.111	0	325.186	26.003	92.284
	1	1.058	4.649	0	336.67	32.176	99.054
	2	1.417	4.781	0	336.231	34.438	95.463
	3	1.086	4.574	0	333.903	56.538	93.615
	4	0.85	4.462	0	336.622	69.453	92.192
	5	1.199	4.64	0	333.794	57.431	92.377
	6	1.132	4.626	0	334.365	63.074	93.114
	7	1.048	4.616	0	336.418	75.027	99.11
	8	0.96	4.515	0	333.588	61.624	91.398
	9	1.517	4.806	0	335.292	69.11	99.679
	10	1.668	4.781	1	333.904	72.682	87.984
	11	1.577	4.56	1	331.185	68.593	86.925
	12	1.374	4.585	1	331.825	92.923	84.787
	13	1.497	4.562	1	331.003	95.238	89.786
	14	1.275	4.567	0	331.748	81.903	87.785
	15	1.29	4.767	0	337.544	65.726	99.094
	16	1.079	4.584	0	334.849	68.632	94.819
	17	1.571	4.751	0	331.824	48.178	97.99
	18	1.686	4.84	1	334.212	68.826	92.344
	19	1.461	4.712	0	334.761	78.46	93.73
	20	1.284	4.618	0	333.71	67.744	92.158
	21	1.637	4.776	0	331.992	83.131	88.783
	22	1.572	4.777	0	333.729	84.491	87.543
	23	1.577	4.794	0	332.423	100.226	88.497
	24	1.534	4.746	0	330.859	82.247	90.9
	25	1.848	4.93	0	335.188	97.515	91.836
	26	1.38	4.686	1	333.245	88.514	94.735
	27	1.614	4.584	1	331.171	115.596	86.828
	28	1.53	4.479	1	332.709	131.929	88.012
	29	1.412	4.566	1	329.311	140.835	85.239
	30	1.466	4.674	1	334.613	98.284	89.301
	31	1.442	4.548	1	327.938	100.653	87.039
	32	1.42	4.577	1	331.685	139.125	89.764
	33	1.555	4.671	1	331.644	131.626	89.984
	34	1.196	4.535	1	331.149	121.913	85.561
	35	1.297	4.564	1	333.7	129.698	90.303
	36	1.644	4.683	1	331.256	144.059	83.381
	37	1.203	4.491	1	329.585	116.999	83.714
	38	1.34	4.599	1	333.13	98.422	91.014
	39	1.442	4.638	1	333.816	106.439	87.591
	40	1.434	4.614	1	330.717	111.872	84.12
	41	1.551	4.592	1	330.912	114.266	82.345
	42	1.43	4.597	1	331.902	99.458	88.06
	43	1.454	4.656	1	332.826	93.619	85.972
	44	1.418	4.618	1	334.037	113.79	88.565
	45	1.407	4.669	1	331.287	111.924	92.309
	46	1.455	4.68	1	332.084	83.407	87.69
	47	1.469	4.546	1	330.299	133.169	87.205
	48	1.539	4.58	1	331.689	124.031	84.692
	49	1.557	4.623	1	331.553	136.524	86.009
	50	1.446	4.64	1	331.163	124.254	87.785
	51	1.324	4.501	1	334.784	115.711	93.609
	52	1.351	4.551	1	331.042	110.867	87.543
	53	1.426	4.709	1	337.838	104.254	88.88
	54	1.993	4.793	0	335.935	165.817	98.434
	55	2.144	4.748	0	334.373	160.545	102.696
	56	2.189	4.686	0	330.086	144.701	95.181
	57	2.337	4.721	0	330.246	99.118	101.574
	58	2.375	4.82	0	334.27	155.59	101.401
	59	2.256	4.765	0	333.197	184.921	95.139
	60	2.198	4.736	0	333.042	185.556	96.697
	61	1.939	4.732	0	333.629	175.002	99.502
	62	2.398	4.812	0	332.71	164.734	101.559
	63	2.146	4.644	0	328.868	160.733	90.496
	64	2.247	4.731	0	332.042	131.122	91.026
	65	1.692	4.564	1	330.461	140.771	89.645
	66	1.607	4.587	1	332.335	167.613	88.49
	67	1.73	4.709	1	334.59	176.822	89.36
	68	1.775	4.617	1	330.276	152.703	83.614
	69	1.851	4.705	1	333.514	143.937	87.522
	70	1.933	4.762	1	332.082	147.209	88.379
	71	1.898	4.728	0	332.043	172.511	98.271
	72	1.997	4.751	0	329.612	162.343	91.526
	73	1.762	4.658	0	332.853	179.233	106.665
	74	1.911	4.697	0	332.988	194.846	98.874
	75	2.291	4.758	0	332.294	181.596	102.267
	76	1.781	4.651	0	328.849	165.97	99.193
	77	1.854	4.788	0	332.878	171.197	100.462
	78	1.756	4.761	0	334.034	167.992	107.668
	79	2.093	4.801	0	334.957	179.667	103.735
	80	2.047	4.853	0	337.662	166.518	106.969
	81	1.95	4.853	0	335.757	193.199	99.8
	82	2.119	4.809	0	331.08	172.48	99.629
	83	2.373	4.79	0	332.068	162.18	94.8
	84	2.216	4.794	0	333.469	195.582	102.641
	85	2.387	4.835	0	331.37	190.557	103.464
	86	2.321	4.885	0	333.306	160.598	99.507
	87	2.119	4.816	0	337.366	184.532	100.371
	88	2.346	4.81	0	334.414	170.789	102.052
	89	2.214	4.779	0	334.85	181.547	102.685
	90	1.973	4.745	0	333.365	153.697	101.392
	91	2.233	4.691	0	332.026	191.656	101.373
	92	2.205	4.754	0	333.678	159.107	104.882
	93	2.368	4.731	0	334.162	151.907	97.223
	94	2.311	4.743	0	331	146.177	95.537
	95	2.402	4.84	0	333.63	137.333	97.352
	96	2.319	4.632	0	327.813	182.474	92.795
	97	2.375	4.795	0	333.279	162.088	91.884
	98	2.283	4.654	0	332.339	165.907	96.183
	99	2.35	4.86	0	334.482	169.113	99.601
	100	2.436	4.757	0	334.004	153.6	104.585
	101	2.306	4.611	0	330.689	167.371	96.932
	102	2.361	4.76	0	333.714	170.562	100.179
	103	2.51	4.84	0	331.353	167.048	95.951
	104	2.388	4.91	0	331.852	156.821	99.991
	105	2.396	4.617	0	329.939	168.194	96.329
	106	2.345	4.64	0	327.347	181.349	96.184
	107	2.369	4.841	0	334.12	141.924	109.168
	108	2.415	4.764	0	330.014	169.947	98.785
	109	2.092	4.689	0	331.441	158.927	96.929
	110	2.151	4.65	0	332.452	165.176	97.261
	111	2.156	4.749	0	333.556	184.118	98.687
	112	2.135	4.766	0	333.394	173.11	99.504
	113	2.272	4.812	0	332.79	164.822	100.5
	114	2.29	4.804	0	333.03	189.582	99.328
	115	2.307	4.758	0	331.231	188.563	102.236
	116	2.2	4.773	0	334.161	181.573	95.147
	117	2.371	4.884	0	337.443	153.16	101.038
	118	2.145	4.848	0	332.282	167.419	97.908
	119	2.163	4.772	0	330.686	147.626	89.965
	120	2.109	4.871	0	332.434	184.876	99.039
	121	2.158	4.777	0	333.925	151.995	103.721
	122	1.97	4.77	0	332.194	157.213	91.256
	123	2.049	4.779	0	334.43	151.016	101.919
	124	2.16	4.79	0	332.856	168.649	98.729
	125	2.136	4.843	0	334.265	144.479	96.959
	126	2.332	4.802	0	333.609	148.688	100.421
	127	2.086	4.672	0	332.531	133.449	103.755
	128	2.266	4.77	0	331.352	115.148	100.739
	129	2.171	4.765	0	330.555	137.87	93.888
	130	2.006	4.843	0	336.094	163.119	94.342
	131	2.036	4.735	0	332.253	161.529	96.242
	132	2.302	4.812	0	334.661	146.045	100.587
	133	2.288	4.797	0	333.597	179.099	109.944
	134	2.256	4.771	0	335.594	166.75	108.415
	135	2.421	4.929	0	334.846	143.118	99.774
	136	2.301	4.8	0	331.461	150.599	101.082
	137	2.262	4.881	0	334.575	185.968	95.59
	138	2.175	4.814	0	334.099	167.929	98.048
	139	2.042	4.799	0	335.231	215.938	101.116
	140	2.245	4.891	0	334.767	164.046	106.847
	141	2.123	4.837	0	331.51	156.547	90.769
	142	2.235	4.822	0	334.71	160.051	99.247
	143	2.279	4.816	0	332.103	166.409	96.304
	144	2.407	4.854	0	333.559	173.051	104.876
	145	2.012	4.827	0	337.362	154.631	99.337
	146	2.289	4.842	0	332.451	150.568	97.883
	147	2.117	4.859	0	332.8	118.087	100.438
	148	2.21	4.803	0	333.933	109.137	101.198
	149	2.219	4.888	0	334.615	140.904	100.157
	150	2.127	4.661	0	332.391	167.989	92.351
	151	2.112	4.706	0	332.021	120.725	97.53
	152	2.177	4.911	0	335.201	144.224	98.577
	153	2.191	4.766	0	331.807	142.85	99.914
	154	2.305	4.782	0	333.925	156.762	96.821
	155	2.197	4.771	0	333.008	146.203	93.692
	156	2.208	4.784	0	333.182	184.966	97.722
	157	2.086	4.889	0	334.192	146.691	101.689
	158	2.123	4.747	0	331.298	147.038	98.911
	159	2.235	4.863	0	336.051	136.969	100.563
	160	2.059	4.829	0	333.637	158.988	99.28
	161	2.173	4.848	0	335.395	131.764	98.419
	162	2.225	4.802	0	333.783	172.529	102.423
	163	2.191	4.879	0	335.393	151.61	108.353
	164	2.347	4.778	0	332.324	179.396	97.695
	165	2.383	4.841	0	330.84	161.531	98.833
	166	2.174	4.814	0	334.557	147.1	103.255
	167	2.113	4.681	0	328.827	137.783	99.477
	168	2.231	4.782	0	331.626	135.711	106.325
	169	2.224	4.859	0	335.502	144.993	105.448
	170	2.15	4.776	0	333.23	163.325	100.847
	171	2.41	4.847	0	335.797	161.994	104.912
	172	2.386	4.78	0	330.834	110.885	98.406
	173	2.372	4.831	0	331.08	135.797	100.698
	174	2.292	4.801	0	334.897	108.364	98.652
	175	2.035	4.742	0	332.017	126.351	99.355
	176	2.168	4.778	0	333.119	154	102.573
	177	2.094	4.857	0	335.418	121.268	103.726
	178	2.149	4.73	0	332.077	122.763	104.025
	179	2.228	4.82	0	335.006	122.178	104.867
	180	2.158	4.757	0	330.903	120.244	95.678
	181	2.361	4.778	0	334.136	154.693	101.351
	182	2.294	4.739	0	331.128	136.794	96.333
	183	2.057	4.682	0	329.98	154.863	94.738
	184	2.072	4.809	0	333.084	143.423	99.852
	185	2.128	4.82	0	333.019	155.005	96.77
	186	2.213	4.787	0	331.496	118.757	104.093
	187	2.168	4.818	0	333.077	102.272	99.253
	188	2.106	4.795	0	334.263	157.113	99.124
	189	2.19	4.708	0	332.517	112.731	106.035
	190	2.207	4.859	0	336.382	107.758	103.563
	191	2.407	4.774	0	329.818	97.489	92.767
	192	2.332	4.874	0	334.131	129.581	99.034
	193	2.141	4.824	0	336.185	102.077	101.119
	194	2.094	4.806	0	333.334	98.398	102.836
	195	2.425	4.819	0	335.308	108.635	100.061
	196	2.439	4.804	0	332.77	106.007	99.831
	197	2.244	4.728	0	332.439	107.474	99.561
	198	2.327	4.742	0	334.73	162.128	104.412
	199	2.234	4.734	0	330.937	135.681	104.222
	200	2.012	4.801	0	332.811	153.24	96.579
	201	2.326	4.875	0	332.791	122.196	102.014
	202	1.881	4.774	0	335.739	147.27	103.615
	203	2.212	4.773	0	332.169	138.716	96.854
	204	2.282	4.751	0	332.622	119.084	103.089
	205	2.23	4.842	0	332.825	158.783	99.296
	206	2.324	4.783	0	332.23	170.577	98.989
	207	2.26	4.831	0	335.088	152.619	95.344
	208	2.303	4.851	0	334.622	122.974	100.699
	209	2.041	4.725	0	332.96	146.38	97.641
	210	2.194	4.826	0	332.777	162.9	101.218
	211	2.286	4.681	0	330.149	140.619	97.03
	212	2.206	4.839	0	335.315	150.715	98.963
	213	2.307	4.867	0	336.656	160.484	101.089
	214	2.057	4.771	0	332.714	137.746	102.229
	215	2.391	4.787	0	333.1	162.866	99.57
	216	2.258	4.755	0	331.412	159.992	100.822
	217	2.397	4.868	0	333.951	141.112	103.647
	218	2.3	4.828	0	332.264	151.956	100.968
	219	2.186	4.749	0	332.09	163.092	98.045
	220	1.963	4.732	0	331.625	132.423	98.99
	221	2.281	4.735	0	329.898	147.134	98.795
	222	2.446	4.872	0	334.588	141.751	100.163
	223	2.326	4.818	0	333.297	165.828	101.822
	224	2.143	4.698	0	333.166	147.751	102.234
	225	2.215	4.774	0	333.233	104.794	94.787
	226	2.269	4.778	0	330.93	123.615	101.525
	227	2.322	4.77	0	330.901	139.175	101.822
	228	2.359	4.787	0	333.708	136.415	98.802
	229	2.356	4.783	0	331.478	155.114	95.344
	230	2.346	4.777	0	334.69	166.582	104.146
	231	2.314	4.742	0	331.336	126.365	91.614
	232	2.324	4.752	0	333.654	161.155	99.604
	233	2.329	4.791	0	334.152	164.591	96.992
	234	2.248	4.788	0	332.869	135.668	94.539
	235	2.26	4.802	0	331.826	142.089	100.155
	236	2.289	4.796	0	331.08	142.105	102.049
	237	2.165	4.815	0	334.608	134.527	106.462
	238	2.089	4.783	0	331.131	145.618	94.001
	239	2.16	4.799	0	332.144	144.682	95.538
	240	2.274	4.8	0	330.598	163.693	104.22
	241	2.347	4.851	0	333.952	156.744	99.298
	242	2.372	4.92	0	337.134	168.311	102.446
	243	2.219	4.825	0	332.232	158.594	95.939
	244	2.392	4.811	0	334.036	175.009	98.05
	245	2.352	4.833	0	332.904	142.073	100.735
	246	2.316	4.848	0	332.944	148.944	101.945
	247	2.436	4.752	0	332.401	168.32	95.957
	248	2.239	4.876	0	336.712	149.877	100.462
	249	2.312	4.767	0	330.983	157.386	98.942
	250	2.134	4.827	0	335.873	135.566	99.514
	251	2.222	4.75	0	334.336	121.064	101.181
	252	2.214	4.834	0	335.151	127.605	100.307
	253	2.247	4.733	0	329.782	133.942	100.186
	254	2.329	4.826	0	332.059	109.131	102.919
	255	2.197	4.855	0	336.966	123.755	104.437
	256	2.251	4.778	0	332.784	132.743	104.618
	257	1.973	4.747	0	333.109	143.099	99.235
	258	2.243	4.83	0	335.333	145.956	103.467
	259	2.113	4.776	0	332.66	129.33	102.913
	260	2.052	4.774	0	331.354	121.816	99.443
	261	2.211	4.789	0	331.645	124.143	99.909
	262	2.145	4.831	0	332.468	134.825	99.774
	263	2.201	4.799	0	334.127	118.835	95.439
	264	2.173	4.854	0	334.486	128.686	101.156
	265	2.201	4.811	0	333.82	117.331	108.494
	266	2.334	4.836	0	333.346	124.237	101.825
	267	2.416	4.836	0	332.899	155.586	97.827
	268	2.289	4.711	0	329.672	154.848	93.559
	269	2.002	4.644	0	330.827	155.654	92.339
	270	2.247	4.821	0	334.756	145.413	104.875
	271	2.231	4.819	0	332.404	147.775	107.819
	272	2.275	4.709	0	330.406	136.852	96.242
	273	2.401	4.845	0	333.107	173.275	98.861
	274	2.473	4.871	0	335.341	166.418	103.623
	275	2.311	4.842	0	333.512	139.975	97.234
	276	2.254	4.849	0	336.351	126.596	104.197
	277	2.372	4.805	0	332.698	138.423	103
	278	2.353	4.879	0	331.993	156.121	102.197
	279	2.097	4.759	0	330.611	159.961	100.172
	280	2.094	4.822	0	332.112	157.062	96.051
	281	2.179	4.841	0	333.23	160.466	94.683
	282	2.158	4.783	0	333.053	144.345	98.501
	283	2.26	4.89	0	335.812	173.932	97.133
	284	2.262	4.824	0	332.608	156.187	93.899
	285	2.21	4.844	0	334.413	156.679	98.626
	286	2.159	4.794	0	333.464	151.594	93.738
	287	2.332	4.786	0	334.277	168.994	102.091
	288	2.3	4.773	0	330.99	187.233	97.199
	289	2.294	4.898	0	337.667	162.3	101.458
	290	2.046	4.839	0	335.788	165.241	96.329
	291	2.028	4.826	0	334.249	133.274	96.739
	292	1.988	4.815	0	333.742	144.713	106.276
	293	2.207	4.822	0	334.492	159.862	100.105
	294	2.308	4.854	0	333.454	156.594	102.907
	295	2.258	4.771	0	331.149	175.033	95.605
	296	2.306	4.878	0	335.622	163.323	97.997
	297	2.205	4.771	0	330.222	151.275	99.444
	298	2.218	4.773	0	330.638	134.627	95.436
	299	2.122	4.944	0	338.173	152.401	103.533
	300	2.122	4.769	0	332.2	156.657	99.603
	301	2.008	4.754	0	333.625	107.36	98.245
	302	2.303	4.892	0	336.808	139.093	103.141
	303	1.986	4.748	0	332.843	142.941	103.093
	304	2.362	4.776	0	332.336	171.018	99.571
	305	2.109	4.8	0	333.217	130.785	101.934
	306	2.171	4.804	0	331.533	121.677	99.934
	307	2.141	4.914	0	334.425	145.622	99.086
	308	2.204	4.829	0	333.988	147.741	103.847
	309	1.927	4.701	0	332.489	128.145	106.174
	310	2.102	4.764	0	331.797	146.244	96.576
	311	2.207	4.79	0	333.316	111.877	105.575
	312	2.002	4.878	0	337.416	129.478	103.135
	313	2.384	4.778	0	332.612	140.515	99.658
	314	2.294	4.643	0	329.917	141.375	93.892
	315	2.072	4.77	0	332.015	129.584	102.998
	316	2.117	4.735	0	333.632	121.845	104.84
	317	2.325	4.809	0	333.424	127.396	98.021
	318	2.239	4.794	0	332.058	151.615	102.034
	319	2.08	4.772	0	334.116	126.551	102.851
	320	2.302	4.906	0	334.866	116.595	102.683
	321	2.14	4.788	0	332.32	136.388	103.793
	322	2.218	4.806	0	331.803	126.91	108.736
	323	2.313	4.859	0	334.406	121.9	107.07
	324	2.202	4.813	0	333.496	146.525	103.137
	325	2.2	4.866	0	334.77	122.269	111.134
	326	2.166	4.834	0	333.852	100.553	105.74
	327	2.358	4.873	0	333.821	110.286	100.632
	328	2.213	4.77	0	331.846	150.01	105.294
	329	2.046	4.856	0	335.922	119.889	99.759
	330	2.204	4.78	0	331.277	117.369	105.137
	331	2.126	4.748	0	332.434	136.883	89.583
	332	2.418	4.776	0	332.62	150.704	101.769
	333	2.266	4.865	0	334.522	122.376	93.445
	334	2.298	4.849	0	335.559	140.694	103.884
	335	2.358	4.758	0	330.802	133.584	102.042
	336	1.89	4.795	0	331.291	145.21	100.624
	337	2.105	4.762	0	332.787	133.07	100.432
	338	2.35	4.902	0	332.768	101.765	95.944
	339	2.433	4.739	0	329.735	124.35	100.204
	340	2.454	4.848	0	334.325	116.849	99.921
	341	2.442	4.725	0	329.059	146.236	99.605
	342	2.332	4.731	0	330.26	101.781	98.974
	343	2.387	4.876	0	333.467	124.679	100.848
	344	2.444	4.865	0	333.248	107.065	100.213
	345	2.381	4.81	0	332.686	96.079	98.839
	346	2.342	4.844	0	334.374	101.664	105.76
	347	2.251	4.77	0	332.053	108.908	107.686
	348	2.31	4.771	0	331.204	85.939	96.936
	349	2.31	4.811	0	335.029	78.621	102.992
	350	2.328	4.837	0	335.455	100.464	99.873
	351	2.399	4.871	0	336.012	82.543	102.107
	352	2.205	4.861	0	336.753	101.823	95.663
	353	2.254	4.795	0	333.536	107.402	103.519
	354	2.437	4.803	0	333.967	119.621	106.148
	355	2.428	4.808	0	331.89	120.395	101.618
	356	2.036	4.809	0	336.45	111.504	107.699
	357	2.218	4.844	0	333.826	117.505	101.862
	358	2.247	4.593	0	326.633	88.428	99.737
	359	2.436	4.807	0	333.624	77.824	97.659
	360	2.41	4.701	0	332.654	76.754	95.172
	361	2.497	4.768	0	330.985	65.75	103.675
	362	2.439	4.834	0	334.327	86.673	99.533
	363	2.317	4.754	0	331.969	67.964	96.268
	364	2.364	4.702	0	334.377	69.701	97.181
	365	2.429	4.636	0	328.834	82.429	93.052
	366	2.396	4.635	0	329.291	76.745	93.035
	367	2.45	4.794	0	331.199	78.391	95.166
	368	2.455	4.724	0	332.847	91.077	97.31
	369	2.354	4.699	0	333.409	86.655	98.183
	370	2.392	4.688	0	327.782	70.105	94.218
	371	2.43	4.682	0	328.927	70.197	93.952
	372	2.411	4.702	0	332.302	76.391	97.531
	373	2.353	4.701	0	329.131	72.013	88.148
	374	2.431	4.713	0	332.817	67.211	104.15
	375	2.551	4.77	0	331.855	101.291	101.798
	376	2.349	4.636	0	332.016	85.875	98.12
	377	2.342	4.606	0	328.011	61.711	91.449
	378	2.403	4.659	0	330.644	75.148	94.05
	379	2.406	4.696	0	331.454	58.656	92.031
	380	2.4	4.741	0	334.917	71.62	95.283
	381	2.317	4.639	0	329.204	72.077	97.225
	382	2.344	4.641	0	328.614	66.743	95.608
	383	2.41	4.698	0	333.436	84.032	94.455
	384	2.36	4.643	0	330.285	84.774	93.451
	385	2.447	4.742	0	331.636	57.197	94.992
	386	2.432	4.831	0	335.053	69.292	105.528
	387	2.389	4.674	0	329.256	80.082	95.202
	388	2.296	4.565	0	326.755	69.363	89.488
	389	2.375	4.652	0	328.124	78.731	94.924
	390	2.451	4.824	0	334.417	85.131	99.064
	391	2.357	4.668	0	329.394	68.438	93.851
	392	2.408	4.691	0	331.716	76.193	94.461
	393	2.379	4.672	0	329.143	79.261	94.813
	394	2.378	4.688	0	331.281	89.048	90.752
	395	2.355	4.707	0	331.661	84.167	95.08
	396	2.45	4.854	0	333.929	85.951	103.148
	397	2.576	4.829	0	331.335	72.933	98.677
	398	2.372	4.672	0	330.552	85.816	95.133
	399	2.437	4.748	0	332.286	74.286	92.209
	400	2.449	4.72	0	329.066	64.308	97.286
	401	2.412	4.807	0	332.601	73.518	89.744
	402	2.405	4.729	0	329.132	78.906	90.837
	403	2.339	4.71	0	332.257	75.228	100.103
	404	2.477	4.814	0	334.162	62.157	98.11
	405	2.371	4.755	0	332.501	79.228	97.919
	406	2.359	4.741	0	332.211	73.077	94.665
	407	2.257	4.6	0	331.011	94.316	98.771
	408	2.429	4.74	0	331.997	74.177	100.89
	409	2.336	4.744	0	331.611	77.291	95.38
	410	2.424	4.807	0	332.375	62.095	96.94
	411	2.379	4.766	0	331.85	62.726	93.12
	412	2.316	4.637	0	331.413	78.974	96.73
	413	2.299	4.618	0	328.973	67.624	93.175
	414	2.312	4.684	0	334.603	73.427	99.352
	415	2.273	4.695	0	333.378	89.402	94.729
	416	2.326	4.73	0	333.092	80.098	96.47
	417	2.343	4.733	0	331.31	64.921	101.457
	418	2.446	4.76	0	332.097	92.795	94.445
	419	2.368	4.721	0	329.38	72.918	91.831
	420	2.365	4.694	0	331.939	75.151	97.047
	421	2.314	4.677	0	331.497	66.643	97.518
	422	2.473	4.756	0	332.979	77.734	97.638
	423	2.461	4.841	0	337.22	64.025	102.423
	424	2.308	4.582	0	329.035	82.575	94.844
	425	2.312	4.617	0	328.464	68.235	87.687
	426	2.307	4.574	0	327.52	70.957	91.692
	427	2.23	4.591	0	328.679	71.043	87.904
	428	2.377	4.789	0	332.725	77.864	101.846
	429	2.403	4.716	0	332.833	60.866	97.321
	430	2.288	4.692	0	329.462	71.642	94.405
	431	2.315	4.624	0	328.047	61.999	89.976
	432	2.355	4.725	0	333.237	64.97	92.7
	433	2.254	4.706	0	333.547	66.883	95.598
	434	2.298	4.624	0	331.27	63.743	93.937
	435	2.309	4.655	0	331.006	68.13	96.166
	436	2.314	4.613	0	329.052	66.607	94.811
	437	2.374	4.72	0	332.433	67.158	98.166
	438	2.335	4.643	0	330.386	64.532	97.354
	439	2.342	4.619	0	328.252	70.452	94.566
	440	2.357	4.71	0	332.295	57.887	96.325
	441	2.305	4.649	0	333.626	58.16	98.469
	442	2.382	4.649	0	330.412	46.851	93.747
	443	2.336	4.679	0	330.899	67.798	91.55
	444	2.322	4.675	0	330.387	59.085	88.831
	445	2.441	4.789	0	331.947	53.786	97.203
	446	2.417	4.71	0	330.692	60.501	97.095
	447	2.325	4.732	0	333.809	56.063	94.418
	448	2.382	4.766	0	334.693	53.007	97.027
	449	2.407	4.71	0	331.31	60.424	96.835
	450	2.382	4.73	0	333.121	57.548	92.486
	451	2.355	4.703	0	333.913	53.61	94.606
	452	2.371	4.714	0	333.317	66.555	99.153
	453	2.278	4.59	0	330.664	61.594	87.425
	454	2.378	4.61	0	328.396	77.377	89.433
	455	2.34	4.64	0	332.113	71.614	94.59
	456	2.303	4.708	0	331.652	76.601	93.084
	457	2.43	4.784	0	331.087	68.754	97.149
	458	2.401	4.712	0	331.492	69.774	98.553
	459	2.328	4.614	0	328.127	62.823	88.989
	460	2.316	4.64	0	328.838	84.379	89.758
	461	2.401	4.7	0	330.858	63.834	91.946
	462	2.402	4.724	0	330.366	56.351	97.077
	463	2.221	4.573	0	330.761	73.618	97.182
	464	2.304	4.645	0	329.316	73.973	92.2
	465	2.476	4.802	0	331.874	80.353	96.682
	466	2.429	4.724	0	328.899	70.504	95.232
	467	2.386	4.797	0	333.409	68.395	96.696
	468	2.477	4.806	0	330.01	62.372	98.008
	469	2.46	4.782	0	332.147	81.393	98.76
	470	2.542	4.856	0	333.17	58.589	97.157
	471	2.439	4.78	0	334.313	67.902	98.283
	472	2.397	4.79	0	332.623	60.413	97.368
	473	2.411	4.753	0	329.136	79.048	91.41
	474	2.466	4.862	0	333.536	80.683	96.6
	475	2.476	4.801	0	332.391	77.021	97.715
	476	2.52	4.883	0	333.927	80.034	96.782
	477	2.407	4.744	0	333.336	80.838	98.79
	478	2.38	4.792	0	333.979	108.586	93.173
	479	2.341	4.724	0	333.86	85.906	91.52
	480	2.437	4.75	0	331.825	82.857	101.649
	481	2.46	4.788	0	334.195	101.725	99.368
	482	2.423	4.861	0	334.904	56.867	95.056
	483	2.433	4.81	0	332.314	73.227	102.546
	484	2.472	4.779	0	331.914	70.084	95.609
	485	2.381	4.802	0	333.847	76.916	99.231
	486	2.379	4.628	0	328.863	58.113	89.972
	487	2.321	4.693	0	331.52	62.704	91.282
	488	2.383	4.682	0	329.986	68.638	93.83
	489	2.353	4.757	0	332.711	75.07	96.911
	490	2.46	4.806	0	332.718	60.292	94.317
	491	2.411	4.712	0	328.995	67.029	98.181
	492	2.378	4.821	0	333.568	57.895	105.401
	493	2.29	4.621	0	328.576	65.409	88.123
	494	2.564	4.857	0	333.916	63.074	99.24
	495	2.431	4.742	0	331.756	62.555	93.053
	496	2.362	4.644	0	329.49	51.29	95.07
	497	2.491	4.741	0	331.478	76.58	96.488
	498	2.255	4.603	0	331.291	77.631	91.784
	499	2.544	4.846	0	333.984	94.012	99.457
	500	2.514	4.868	0	333.472	91.849	104.19
	501	2.352	4.83	0	334.952	89.018	99.088
	502	2.593	4.934	0	334.886	79.931	102.854
	503	2.421	4.878	0	332.529	58.332	100.306
	504	2.358	4.727	0	333.221	77.92	95.806
	505	2.596	4.913	0	334.229	68.581	103.787
	506	2.384	4.746	0	332.519	53.814	95.094
	507	2.406	4.722	0	330.161	70.11	92.326
	508	2.507	4.851	0	332.044	68.914	98.278
	509	2.482	4.786	0	330.483	71.202	95.35
	510	2.499	4.887	0	333.422	68.748	98.576
	511	2.334	4.791	0	334.115	55.905	99.967
	512	2.475	4.897	0	335.308	79.173	102.22
	513	2.476	4.889	0	335.257	77.242	97.23
	514	2.352	4.894	0	333.754	68.547	100.687
	515	2.521	4.878	0	330.893	77.929	95.876
	516	2.486	4.921	0	331.592	72.921	94.445
	517	2.405	4.95	0	336.631	73.881	104.932
	518	2.394	4.829	0	333.908	92.136	99.156
	519	2.398	4.886	0	334.077	77.497	99.477
	520	2.519	4.799	0	332.49	73.801	94.205
	521	2.501	4.796	0	330.203	72.731	97.798
	522	2.384	4.632	0	328.161	60.765	93.654
	523	2.498	4.875	0	333.906	58.166	103.615
	524	2.446	4.813	0	333.978	64.648	101.312
	525	2.472	4.771	0	331.052	63.909	96.374
	526	2.432	4.784	0	332.429	65.112	100.108
	527	2.384	4.731	0	331.208	62.823	92.531
	528	2.421	4.82	0	333.475	55.009	103.103
	529	2.396	4.797	0	333.241	60.246	98.006
	530	2.386	4.754	0	331.117	68.25	102.039
	531	2.414	4.749	0	332.196	76.762	96.831
	532	2.481	4.821	0	332.156	52.159	102.192
	533	2.517	4.889	0	335.169	63.488	98.742
	534	2.392	4.896	0	335.804	58.436	103.455
	535	2.382	4.799	0	334.662	59.983	101.692
	536	2.349	4.771	0	330.158	57.051	94.529
	537	2.372	4.861	0	335.93	61.622	99.86
	538	2.329	4.841	0	335.234	69.694	98.198
	539	2.446	4.755	0	332.078	66.322	99.378
	540	2.39	4.804	0	333.197	65.622	95.841
	541	2.297	4.595	0	328.256	83.065	92.226
	542	2.341	4.857	0	334.197	69.949	100.506
	543	2.442	4.892	0	335.787	67.458	106.11
	544	2.36	4.786	0	331.364	61.14	103.77
	545	2.376	4.773	0	332.934	55.454	93.221
	546	2.477	4.811	0	332.652	48.361	101.569
	547	2.407	4.74	0	330.981	54.972	95.442
	548	2.391	4.791	0	332.314	48.852	97.008
	549	2.302	4.669	0	330.754	50.016	90.543
	550	2.462	4.867	0	336.264	77.204	103.889
	551	2.441	4.795	0	333.605	70.601	99.988
	552	2.377	4.745	0	332.146	48.878	99.605
	553	2.466	4.794	0	331.032	46.237	95.274
	554	2.308	4.738	0	330.417	47.876	91.112
	555	2.435	4.839	0	333.459	50.813	99.53
	556	2.47	4.88	0	335.263	62.877	99.583
	557	2.404	4.863	0	333.927	57.75	101.433
	558	2.466	4.793	0	330.324	55.05	92.779
	559	2.382	4.837	0	333.22	63.618	100.109
	560	2.431	4.815	0	333.241	56.679	101.956
	561	2.511	4.833	0	333.931	54.183	101.445
	562	2.543	4.811	0	330.688	66.593	97.336
	563	2.469	4.803	0	332.194	60.691	98.364
	564	2.271	4.591	0	329.224	56.179	88.767
	565	2.415	4.849	0	333.636	65.3	96.66
	566	2.455	4.801	0	331.689	81.576	93.554
	567	2.448	4.757	0	331.176	59.225	100.883
	568	2.396	4.797	0	332.211	60.656	100.935
	569	2.477	4.732	0	330.111	39.971	102.894
	570	2.493	4.871	0	334.903	55.564	105.049
	571	2.433	4.782	0	332.962	55.307	98.371
	572	2.363	4.854	0	333.868	56.055	103.381
	573	2.424	4.747	0	332.137	63.565	93.395
	574	2.535	4.857	0	334.31	54.219	98.735
	575	2.495	4.877	0	333.719	67.456	102.066
	576	2.412	4.934	0	336.445	58.363	100.469
	577	2.378	4.88	0	335.066	84.977	98.843
	578	2.497	4.833	0	332.718	44.736	102.35
	579	2.513	4.787	0	330.241	55.421	96.252
	580	2.502	4.826	0	331.971	61.578	98.465
	581	2.384	4.814	0	334.286	55.321	92.585
	582	2.46	4.782	0	333.001	52.352	93.381
	583	2.485	4.759	0	331.009	42.406	97.103
	584	2.374	4.781	0	332.746	54.291	99.379
	585	2.457	4.829	0	331.794	55.557	97.338
	586	2.353	4.759	0	333.809	68.025	95.445
	587	2.449	4.741	0	331.371	50.654	101.513
	588	2.381	4.75	0	333.571	56.314	98.879
	589	2.436	4.718	0	330.755	58.008	100.065
	590	2.41	4.805	0	333.353	56.426	98.739
	591	2.361	4.674	0	332.512	62.606	100.805
	592	2.408	4.66	0	328.91	56.118	92.325
	593	2.383	4.762	0	331.033	70.704	93.88
	594	2.281	4.621	0	330.746	77.394	94.426
	595	2.296	4.627	0	328.942	75.449	91.994
	596	2.356	4.669	0	331.445	93.755	94.514
	597	2.41	4.763	0	332.745	74.427	96.166
	598	2.349	4.766	0	332.825	67.123	96.309
	599	2.474	4.812	0	333.938	50.1	96.648
	600	2.374	4.724	0	331.04	58.02	99.816
	601	2.503	4.786	0	329.723	77.221	95.278
	602	2.479	4.805	0	333.768	49.02	100.656
	603	2.362	4.734	0	332.301	61.018	94.351
	604	2.356	4.739	0	335.204	68.895	94.29
	605	2.386	4.812	0	332.543	45.687	95.03
	606	2.488	4.747	0	331.638	70.042	97.403
	607	2.394	4.831	0	335.785	71.987	94.233
	608	2.396	4.75	0	332.159	53.664	94.684
	609	2.414	4.71	0	330.452	39.358	100.057
	610	2.343	4.642	0	328.136	44.658	93.546
	611	2.517	4.788	0	331.113	49.407	95.9
	612	2.427	4.778	0	334.038	57.345	97.154
	613	2.46	4.811	0	334.384	63.941	100.343
	614	2.453	4.82	0	331.964	70.829	95.898
	615	2.347	4.781	0	335.406	60.879	97.967
	616	2.316	4.647	0	331.434	62.868	87.958
	617	2.182	4.679	0	330.89	59.3	96.864
	618	2.375	4.777	0	333.418	54.659	93.99
	619	2.38	4.821	0	332.221	65.988	101.67
	620	2.458	4.701	0	326.559	65.691	101.46
	621	2.479	4.775	0	333.666	64.254	98.237
	622	2.386	4.763	0	331.346	56.059	99.198
	623	2.385	4.711	0	330.482	68.598	95.418
	624	2.352	4.778	0	332.907	53.017	94.815
	625	2.336	4.743	0	332.36	67.762	96.912
	626	2.335	4.627	0	330.902	64.185	93.559
	627	2.434	4.798	0	331.037	46.645	98.38
	628	2.517	4.899	0	337.834	47.331	105.319
	629	2.329	4.735	0	331.363	44.327	100.285
	630	2.374	4.758	0	332.606	60.086	99.202
	631	2.516	4.807	0	331.989	53.228	96.815
	632	2.297	4.791	0	331.996	53.653	90.898
	633	2.425	4.769	0	330.965	70.502	100.004
	634	2.313	4.746	0	332.38	63.824	97.57
	635	2.372	4.779	0	332.586	71.124	98.145
	636	2.513	4.859	0	332.091	72.045	98.398
	637	2.475	4.822	0	331.916	92.581	103.762
	638	2.432	4.823	0	334.847	80.818	96.843
	639	2.437	4.808	0	332.099	62.875	94.156
	640	2.306	4.699	0	333.905	66.091	98.412
	641	2.39	4.723	0	329.92	72.321	93.888
	642	2.37	4.657	0	327.963	62.979	91.689
	643	2.404	4.782	0	335.23	70.379	98.894
	644	2.376	4.695	0	328.636	62.061	93.482
	645	2.374	4.739	0	329.245	70.206	94.114
	646	2.425	4.78	0	330.11	50.497	92.164
	647	2.424	4.832	0	333.855	73.134	97.798
	648	2.458	4.854	0	334.493	51.432	95.192
	649	2.549	4.849	0	334.187	61.121	98.887
	650	2.31	4.638	0	330.575	58.214	91.068
	651	2.433	4.755	0	330.817	43.802	96.735
	652	2.43	4.769	0	332.4	46.466	95.339
	653	2.393	4.756	0	332.755	50.851	97.536
	654	2.396	4.792	0	330.509	41.129	92.788
	655	2.357	4.671	0	330.295	59.283	92.556
	656	2.433	4.782	0	330.88	61.389	97.276
	657	2.401	4.812	0	332.883	77.109	96.633
	658	2.306	4.812	0	335.456	58.784	94.536
	659	2.246	4.809	0	334.235	70.32	95.826
	660	2.396	4.788	0	330.304	40.288	94.706
	661	2.411	4.805	0	336.207	57.998	99.632
	662	2.412	4.761	0	331.107	68.545	98.894
	663	2.313	4.748	0	331.615	40.598	97.199
	664	2.357	4.741	0	331.835	46.325	98.126
	665	2.408	4.694	0	330.424	45.415	92.991
	666	2.427	4.879	0	333.075	50.011	99.678
	667	2.325	4.616	0	328.219	26.27	94.172
	668	2.367	4.788	0	330.06	62.181	95.57
	669	2.402	4.781	0	334.781	39.873	97.019
	670	2.454	4.762	0	331.811	33.745	94.889
	671	2.354	4.772	0	333.408	50.476	103.42
	672	2.399	4.73	0	330.996	44.552	99.725
	673	2.453	4.712	0	331.884	52.094	90.113
	674	2.389	4.68	0	331.858	54.679	98.486
	675	2.442	4.703	0	329.12	41.171	97.782
	676	2.392	4.769	0	333.306	50.663	100.132
	677	2.356	4.652	0	329.197	72.693	95.254
	678	2.415	4.71	0	333.894	61.949	93.642
	679	2.461	4.845	0	337.318	41.43	99.512
	680	2.351	4.61	0	328.767	44.27	89.096
	681	2.416	4.721	0	329.996	43.546	98.454
	682	2.402	4.707	0	330.502	60.342	92.833
	683	2.315	4.665	0	329.785	56.904	94.039
	684	2.315	4.707	0	332.467	50.666	101.865
	685	2.411	4.809	0	334.534	49.208	96.7
	686	2.348	4.662	0	331.387	69.184	99.443
	687	2.348	4.78	0	335.026	42.076	101.884
	688	2.359	4.683	0	330.867	61.352	93.248
	689	2.421	4.784	0	331.491	37.723	97.724
	690	2.295	4.716	0	333.545	55.491	96.011
	691	2.382	4.639	0	329.338	58.134	89.603
	692	2.444	4.809	0	331.692	55.366	96.64
	693	2.403	4.752	0	331.067	57.377	98.737
	694	2.304	4.711	0	330.077	49.652	89.074
	695	2.322	4.623	0	328.724	62.671	97.106
	696	2.355	4.733	0	332.811	60.329	100.055
	697	2.293	4.708	0	330.035	58.334	93.976
	698	2.347	4.649	0	328.799	61.922	93.551
	699	2.435	4.716	0	330.942	49.143	98.337
	700	2.36	4.762	0	332.557	54.974	97.384
	701	2.381	4.767	0	333.797	55.036	93.26
	702	2.366	4.714	0	331.444	57.117	91.521
	703	2.389	4.747	0	333.164	50.162	96.496
	704	2.374	4.742	0	334.783	56.909	96.462
	705	2.369	4.772	0	333.317	51.24	96.747
	706	2.221	4.685	0	333.412	45.607	102.555
	707	2.416	4.804	0	336.075	35.343	100.353
	708	2.396	4.741	0	333.311	73.508	94.515
	709	2.413	4.708	0	333.243	40.009	96.18
	710	2.357	4.746	0	332.319	47.469	95.687
	711	2.31	4.624	0	326.152	37.124	86.495
	712	2.318	4.604	0	328.08	52.14	89.437
	713	2.459	4.741	0	327.551	41.376	99.626
	714	2.355	4.746	0	332.659	54.145	91.223
	715	2.437	4.754	0	331.999	44.382	103.72
	716	2.376	4.735	0	333.135	45.536	98.726
	717	2.393	4.745	0	331.516	45.138	97.285
	718	2.398	4.783	0	331.571	53.294	96.984
	719	2.445	4.697	0	330.446	37.479	97.899
	720	2.425	4.781	0	331.699	42.263	98.053
	721	2.429	4.723	0	329.976	53.629	92.219
	722	2.438	4.85	0	333.838	42.596	100.079
	723	2.486	4.798	0	331.557	69.412	97.528
	724	2.558	4.857	0	331.953	72.569	97.595
	725	2.391	4.74	0	329.876	45.848	94.687
	726	2.371	4.749	0	334.567	51.522	96.472
	727	2.354	4.639	0	329.39	52.418	86.857
	728	2.402	4.851	0	333.153	48.155	99.012
	729	2.326	4.837	0	331.864	58.999	93.546
	730	2.299	4.747	0	332.176	47.873	98.988
	731	2.498	4.797	0	329.572	54.676	97.356
	732	2.416	4.761	0	329.446	53.106	101.581
	733	2.459	4.829	0	333.465	43.031	98.612
	734	2.497	4.816	0	332.082	63.155	101.433
	735	2.359	4.679	0	331.732	63.713	94.977
	736	2.415	4.785	0	332.714	49.665	94.438
	737	2.328	4.789	0	332.278	65.15	94.876
	738	2.467	4.851	0	334.103	47.155	102.876
	739	2.462	4.869	0	332.753	45.498	94.498
	740	2.365	4.686	0	332.848	68.765	91.889
	741	2.45	4.763	0	332.427	76.982	94.995
	742	2.464	4.791	0	332.258	66.323	96.914
	743	2.384	4.714	0	331.32	43.789	98.671
	744	2.394	4.783	0	334.828	45.02	98.399
	745	2.398	4.783	0	333.49	41.62	95.747
	746	2.393	4.754	0	332.159	45.028	93.666
	747	2.465	4.808	0	333.186	51.176	107.65
	748	2.552	4.869	0	333.591	49.106	103.027
	749	2.456	4.817	0	331.739	54.488	95.417
	750	2.439	4.785	0	333.883	63.91	94.505
	751	2.366	4.755	0	331.073	51.287	93.058
	752	2.39	4.756	0	332.194	49.865	97.725
	753	2.451	4.871	0	334.707	54.301	101.802
	754	2.304	4.703	0	332.636	61.294	96.635
	755	2.388	4.761	0	332.823	67.728	91.583
	756	2.373	4.735	0	332.67	53.321	101.856
	757	2.439	4.869	0	337.852	66.205	105.492
	758	2.442	4.791	0	331.697	67.188	98.619
	759	2.378	4.767	0	332.061	50.839	100.662
	760	2.439	4.828	0	331.426	39.116	97.277
	761	2.475	4.836	0	330.295	44	100.18
	762	2.382	4.825	0	333.491	51	98.01
	763	2.423	4.758	0	331.534	61.744	97.672
	764	2.36	4.659	0	327.534	32.858	90.428
	765	2.47	4.758	0	330.707	72.885	94.622
	766	2.306	4.624	0	334.189	63.327	100.736
	767	2.298	4.612	0	329.081	52.486	92.802
	768	2.225	4.652	0	331.371	76.548	96.495
	769	2.196	4.521	0	330.646	85.859	89.054
	770	2.317	4.597	0	329.234	79.708	87.824
	771	2.377	4.697	0	330.629	71.386	95.479
	772	2.383	4.699	0	331.35	65.964	89.935
	773	2.278	4.637	0	331.972	64.757	100.524
	774	2.317	4.69	0	332.806	62.224	95.168
	775	2.277	4.597	0	330.875	63.928	92.438
	776	2.329	4.639	0	330.717	85.173	95.792
	777	2.272	4.607	0	330.207	54.494	88.65
	778	2.291	4.629	0	331.464	65.262	90.501
	779	2.14	4.499	0	330.622	63.355	92.862
	780	2.237	4.492	0	324.778	54.557	85.4
	781	2.156	4.476	0	330.124	61.799	87.649
	782	2.263	4.662	0	330.703	65.755	93.228
	783	2.239	4.596	0	330.449	68.97	89.803
	784	2.251	4.569	0	328.709	64.639	95.228
	785	2.3	4.62	0	329.857	64.105	95.89
	786	2.282	4.655	0	331.436	68.192	93.985
	787	2.345	4.631	0	330.569	58.637	92.251
	788	2.266	4.583	0	331.141	81.926	89.457
	789	2.305	4.694	0	333.063	83.354	91.329
	790	2.319	4.608	0	327.822	77.324	93.539
	791	2.492	4.776	0	329.442	75.913	94.062
	792	2.179	4.443	0	325.775	60.266	87.997
	793	2.296	4.609	0	328.725	64.064	98.486
	794	2.29	4.587	0	329.773	54.172	93.95
	795	2.38	4.746	0	333.463	38.04	93.226
	796	2.282	4.654	0	335.192	40.702	97.067
	797	2.39	4.718	0	333.026	65.239	93.815
	798	2.38	4.77	0	333.182	55.384	97.146
	799	2.374	4.765	0	332.32	53.012	100.453
	800	2.341	4.699	0	332.892	66.628	93.431
	801	2.365	4.734	0	333.261	39.691	104.143
	802	2.307	4.636	0	331.577	46.728	94.276
	803	2.319	4.738	0	333.362	51.009	97.35
	804	2.253	4.592	0	331.451	60.288	93.848
	805	2.358	4.721	0	331.007	82.424	92.983
	806	2.347	4.673	0	334.002	79.441	98.643
	807	2.239	4.53	0	328.41	62.133	94.134
	808	2.361	4.641	0	330.723	66.394	92.505
	809	2.266	4.585	0	328.815	89.588	89.132
	810	2.245	4.578	0	329.09	64.747	89.428
	811	2.271	4.583	0	328.731	64.31	89.695
	812	2.241	4.543	0	330.154	83	87.841
	813	2.22	4.483	0	327.826	74.004	87.702
	814	2.227	4.535	0	330.017	79.421	88.95
	815	2.258	4.621	0	333.109	77.521	93.878
	816	2.287	4.685	0	332.542	70.645	94.457
	817	2.221	4.53	0	329.303	64.989	93.917
	818	2.21	4.636	0	329.998	70.641	90.037
	819	2.335	4.676	0	330.727	75.969	98.31
	820	2.285	4.608	0	329.83	80.673	94.285
	821	2.276	4.6	0	329.814	79.732	89.056
	822	2.33	4.675	0	330.185	76.625	92.277
	823	2.31	4.588	0	329.965	57.507	95.004
	824	2.285	4.616	0	329.815	57.454	90.08
	825	2.321	4.591	0	331.321	69.123	89.507
	826	2.263	4.619	0	330.326	66.269	90.678
	827	2.204	4.601	0	331.246	62.29	88.427
	828	2.298	4.5	0	328.947	39.323	90.296
	829	2.182	4.431	0	327.082	61.661	85.197
	830	2.279	4.551	0	332.407	63.748	95.909
	831	2.308	4.622	0	329.873	80.349	89.968
	832	2.338	4.549	0	328.651	72.531	87.473
	833	2.195	4.463	0	328.188	61.055	87.538
	834	2.236	4.486	0	327.828	65.641	90.212
	835	2.237	4.525	0	331.947	73.969	89.235
	836	2.259	4.592	0	330.416	76.969	92.206
	837	2.286	4.528	0	331.227	67.712	87.966
	838	2.179	4.479	0	328.432	65.727	90.657
	839	2.218	4.488	0	327.596	73.779	82.27
	840	2.184	4.366	0	325.086	95.806	82.87
	841	2.232	4.376	0	325.631	59.094	87.907
	842	2.211	4.439	0	325.933	58.662	86.696
	843	2.284	4.541	0	328.004	72.678	89.787
	844	2.245	4.614	0	331.02	64.894	90.324
	845	2.314	4.558	0	328.177	71.201	90.775
	846	2.182	4.412	0	326.606	84.968	81.661
	847	2.293	4.508	0	329.267	85.147	83.78
	848	2.318	4.476	0	325.62	96.26	87.21
	849	2.296	4.609	0	328.971	89.842	90.855
	850	2.244	4.505	0	331.247	75.003	97.34
	851	2.259	4.55	0	330.887	64.102	89.159
	852	2.281	4.638	0	332.409	43.656	96.59
	853	2.304	4.513	0	329.706	67.066	90
	854	2.216	4.574	0	331.565	52.322	91.888
	855	2.28	4.679	0	332.602	66.195	93.952
	856	2.319	4.65	0	330.552	68.889	87.97
	857	2.236	4.488	0	324.639	58.786	88.73
	858	2.182	4.421	0	325.54	53.969	85.861
	859	2.247	4.557	0	328.833	52.664	90.565
	860	2.294	4.594	0	331.267	53.931	93.851
	861	2.286	4.652	0	329.666	56.058	92.527
	862	2.278	4.68	0	329.772	59.26	89.141
	863	2.26	4.61	0	331.13	57.829	95.772
	864	2.264	4.564	0	329.062	62.399	86.016
	865	2.334	4.731	0	332.663	49.496	98.391
	866	2.314	4.634	0	328.646	48.485	91.853
	867	2.263	4.578	0	330.796	49.183	90.433
	868	2.281	4.587	0	328.233	58.213	88.215
	869	2.251	4.624	0	330.775	52.851	93.228
	870	2.192	4.51	0	329.258	69.534	87.767
	871	2.377	4.617	0	331.095	56.055	92.123
	872	2.289	4.543	0	328.654	52.129	91.558
	873	2.257	4.586	0	330.262	56.31	92.899
	874	2.291	4.6	0	331.778	56.825	89.495
	875	2.368	4.71	0	332.386	51.618	102.3
	876	2.357	4.678	0	331.755	67.071	92.987
	877	2.303	4.67	0	329.871	59.764	92.646
	878	2.297	4.629	0	331.274	55.973	91.889
	879	2.208	4.465	0	327.555	49.45	85.756
	880	2.377	4.728	0	331.89	68.258	94.392
	881	2.321	4.678	0	331.917	59.056	93.177
	882	2.333	4.644	0	329.749	55.014	91.772
	883	2.396	4.746	0	332.367	72.001	101.046
	884	2.321	4.737	0	334.157	82.28	101.844
	885	2.348	4.717	0	331.813	59.596	95.144
	886	2.313	4.602	0	330.323	68.777	91.746
	887	2.196	4.412	0	326.613	65.012	82.376
	888	2.239	4.473	0	326.693	66.176	87.869
	889	2.25	4.572	0	333.218	71.959	95.929
	890	2.298	4.692	0	331.981	48.061	95.93
	891	2.428	4.807	0	333.781	56.021	103.526
	892	2.281	4.563	0	327.625	60.273	90.108
	893	2.46	4.761	0	333.065	53.578	99.72
	894	2.382	4.754	0	333.799	52.929	93.101
	895	2.247	4.647	0	331.286	48.183	100.515
	896	2.348	4.664	0	331.93	58.704	94.255
	897	2.371	4.754	0	332.248	43.525	98.536
	898	2.226	4.582	0	331.094	57.775	92.218
	899	2.139	4.565	0	329.006	60.799	83.88
	900	2.342	4.609	0	328.996	54.985	92.294
	901	2.276	4.638	0	329.754	54.133	94.758
	902	2.281	4.629	0	329.656	54.182	93.237
	903	2.343	4.72	0	331.341	53.299	93.128
	904	2.374	4.759	0	336.891	44.005	90.931
	905	2.371	4.771	0	337.333	61.81	102.186
	906	2.36	4.632	0	328.469	48.871	94.948
	907	2.217	4.604	0	330.567	56.751	89.349
	908	2.346	4.664	0	330.256	50.248	93.956
	909	2.254	4.621	0	330.254	64.427	93.657
	910	2.191	4.547	0	329.56	68.416	89.601
	911	2.216	4.555	0	330.197	71.697	93.441
	912	2.251	4.601	0	329.591	50.329	91.2
	913	2.318	4.678	0	332.191	50.568	92.477
	914	2.418	4.733	0	332.145	63.898	94.233
	915	2.406	4.791	0	332.423	47.112	98.138
	916	2.335	4.765	0	332.51	59.774	97.26
	917	2.455	4.779	0	333.026	60.367	97.322
	918	2.336	4.603	0	329.742	52.115	86.366
	919	2.35	4.673	0	334.063	63.768	94.173
	920	2.327	4.646	0	328.69	47.984	93.765
	921	2.317	4.689	0	332.977	52.442	94.13
	922	2.246	4.583	0	330.228	49.594	96.414
	923	2.296	4.639	0	329.442	53.069	90.419
	924	2.293	4.581	0	330.121	62.166	94.071
	925	2.236	4.561	0	330.476	53.732	90.093
	926	2.316	4.61	0	328.481	52.993	91.841
	927	2.266	4.524	0	328.009	49.023	93.107
	928	2.269	4.604	0	328.356	46.506	88.848
	929	2.33	4.648	0	329.092	73.28	99.328
	930	2.292	4.588	0	331.619	63.645	94.014
	931	2.236	4.437	0	326.376	49.512	90.846
	932	2.23	4.555	0	328.821	67.859	94.855
	933	2.189	4.465	0	327.81	50.707	88.765
	934	2.197	4.516	0	327.167	60.009	82.133
	935	2.28	4.711	0	334.92	67.544	97.046
	936	2.215	4.4	0	325.205	45.022	84.74
	937	2.226	4.6	0	333.012	64.382	91.344
	938	2.363	4.746	0	332.15	49.894	100.471
	939	2.349	4.756	0	330.809	61.588	103.556
	940	2.264	4.64	0	332.696	65.248	87.503
	941	2.309	4.639	0	332.517	70.954	95.115
	942	2.258	4.63	0	329.516	59.057	93.574
	943	2.321	4.629	0	331.767	59.796	95.927
	944	2.244	4.699	0	334.524	70.897	97.297
	945	2.332	4.732	0	334.036	68.903	103.995
	946	2.345	4.783	0	334.653	71.427	100.291
	947	2.232	4.648	0	332.154	63.543	92.419
	948	2.278	4.615	0	331.428	59.521	92.651
	949	2.285	4.596	0	327.584	65.751	92.231
	950	2.279	4.686	0	329.411	64.701	87.496
	951	2.243	4.659	0	330.948	72.99	97.103
	952	2.226	4.627	0	328.466	65.916	93.052
	953	2.163	4.62	0	331.786	68.292	100.353
	954	2.174	4.531	0	330.824	57.899	95.35
	955	2.253	4.66	0	331.193	65.192	93.643
	956	2.299	4.667	0	330.078	56.278	96.268
	957	2.279	4.676	0	330.741	53.404	92.334
	958	2.298	4.629	0	328.617	52.509	88.191
	959	2.288	4.751	0	332.706	53.037	92.904
	960	2.449	4.805	0	334.414	46.779	102.454
	961	2.357	4.734	0	333.059	52.447	95.636
	962	2.251	4.712	0	331.731	43.495	97.471
	963	2.287	4.658	0	331.866	50.855	97.896
	964	2.316	4.625	0	328.562	49.556	95.638
	965	2.306	4.636	0	330.032	52.795	97.133
	966	2.279	4.599	0	329.6	50.182	95.959
	967	2.222	4.599	0	330.898	47.602	93.092
	968	2.341	4.675	0	331.563	60.295	95.249
	969	2.187	4.622	0	334.473	58.119	90.337
	970	2.241	4.615	0	332.506	60.32	95.313
	971	2.237	4.61	0	331.845	56.605	90.683
	972	2.221	4.531	0	328.674	56.406	93.01
	973	2.348	4.695	0	334.296	81.36	94.854
	974	2.362	4.66	0	330.204	61.912	98.687
	975	2.278	4.602	0	330.484	51.724	95.82
	976	2.29	4.666	0	332.624	64.634	96.505
	977	2.228	4.614	0	330.307	58.201	93.063
	978	2.285	4.679	0	331.485	63.018	92.281
	979	2.354	4.706	0	331.649	60.423	97.609
	980	2.312	4.671	0	330.166	65.564	89.322
	981	2.208	4.529	0	327.313	56.621	90.78
	982	2.252	4.663	0	332.894	53.702	92.468
	983	2.348	4.673	0	334.891	65.392	95.676
	984	2.341	4.638	0	330.037	55.64	96.172
	985	2.287	4.627	0	330.268	58.81	94.068
	986	2.324	4.777	0	336.232	58.861	101.685
	987	2.294	4.686	0	334.155	66.952	93.165
	988	2.318	4.669	0	332.199	72.871	93.537
	989	2.345	4.72	0	332.742	53.652	102.202
	990	2.329	4.731	0	333.09	49.991	96.016
	991	2.277	4.566	0	328.679	49.451	90.86
	992	2.401	4.786	0	336.053	64.708	102.751
	993	2.307	4.652	0	332.642	53.307	99.144
	994	2.212	4.551	0	328.839	64.96	87.748
	995	2.278	4.636	0	332.952	64.292	95.137
	996	2.351	4.761	0	332.123	58.529	95.169
	997	2.365	4.709	0	332.514	60.326	95.509
	998	2.353	4.81	0	333.099	54.032	96.951
	999	2.383	4.753	0	333.548	64.423	95.001
	1000	2.34	4.694	0	333.58	41.492	98.107

## Sheet: OMP19
	Frame	RMSD	rGyr	intraHB	MolSA	SASA	PSA
	0	0	5.026	0	345.193	165.622	222.663
	1	0.899	5.067	0	348.525	190.639	222.043
	2	1.461	4.901	0	339.139	192.452	209.177
	3	1.34	4.742	0	338.18	177.022	203.972
	4	1.047	5.102	0	347.295	194.199	213.709
	5	1.119	5.062	0	347.196	162.787	212.333
	6	1.109	5.065	0	347.701	204.894	216.541
	7	1.339	4.835	0	340.197	239.518	212.752
	8	1.758	4.751	0	341.37	150.985	213.039
	9	1.943	4.583	0	339.335	161.931	210.352
	10	1.766	4.715	0	341.977	187.904	204.907
	11	1.83	4.618	0	339.459	190.25	208.807
	12	1.99	4.624	0	339.011	166.17	208.337
	13	1.887	4.677	0	339.343	188.124	206.556
	14	1.902	4.665	0	341.224	204.4	207.946
	15	1.754	4.652	0	338.221	195.577	205.981
	16	1.727	4.822	0	347.273	177.45	218.462
	17	1.941	4.535	0	338.883	184.898	207.522
	18	1.536	4.833	0	342.418	199.226	208.188
	19	1.471	4.685	0	334.055	178.414	206.658
	20	1.532	4.76	0	340.944	171.891	208.055
	21	1.648	4.691	0	338.389	166.753	204.434
	22	1.282	4.804	0	339.542	178.367	206.78
	23	1.443	4.844	0	340.423	196.377	207.095
	24	1.367	4.925	0	343.46	217.605	213.616
	25	1.606	4.763	0	339.252	147.015	204.389
	26	1.48	4.727	0	337.818	158.62	198.183
	27	1.601	4.812	0	342.932	218.445	211.299
	28	1.478	4.652	0	334.634	186.658	205.86
	29	1.432	4.857	0	341.446	216.436	205.833
	30	1.512	4.746	0	340.335	204.766	208.116
	31	1.529	4.791	0	342.836	188.633	207.18
	32	1.505	4.736	0	341.191	200.969	211.521
	33	1.63	4.703	0	336.93	157.754	206.316
	34	1.776	4.681	0	340.103	208.504	210.182
	35	1.093	5.027	0	345.849	214.779	219.569
	36	0.913	5.073	0	344.074	194.39	214.461
	37	1.223	4.914	0	342.03	224.704	209.867
	38	0.983	4.988	0	345.966	171.631	216.445
	39	0.633	5.029	0	344.011	178.805	219.226
	40	0.849	5.065	0	348.597	171.073	225.508
	41	0.881	5.001	0	344.781	183.23	218.159
	42	1.293	4.895	0	341.702	149.132	209.759
	43	1.727	4.702	0	340.402	184.7	208.474
	44	1.216	4.986	0	345.057	186.092	209.439
	45	1.355	4.888	0	344.427	178.951	204.183
	46	1.384	4.817	0	340.525	182.698	209.707
	47	1.452	4.907	0	343.409	159.666	213.598
	48	1.479	4.845	0	342.85	157.204	206.625
	49	1.102	4.884	0	341.405	159.225	211.456
	50	1.354	4.895	0	341.858	145.449	204.801
	51	1.376	4.832	0	338.753	167.989	215.062
	52	1.431	4.768	0	336.097	153.776	205.946
	53	1.428	4.89	0	344.556	201.315	215.471
	54	0.908	5.063	0	344.364	181.676	218.311
	55	0.979	5.014	0	345.685	179.131	214.565
	56	0.915	4.949	0	344.412	179.323	208.831
	57	0.983	5.033	0	343.29	170.175	213.449
	58	0.85	4.966	0	342.368	189.95	215.036
	59	0.714	5.07	0	343.266	185.555	212.725
	60	0.875	5.179	0	348.447	198.28	223.583
	61	0.837	5.051	0	345.033	203.256	217.76
	62	1.124	5.095	0	343.435	188.059	217.11
	63	1.406	4.892	0	344.335	181.381	211.887
	64	1.162	4.884	0	341.397	208.191	207.055
	65	1.413	4.803	0	341.229	193.207	212.956
	66	1.628	4.822	0	348.323	212.055	216.89
	67	1.376	4.804	0	339.686	186.329	212.408
	68	1.563	4.755	0	338.11	173.082	209.865
	69	1.339	4.824	0	341.011	180.986	205.214
	70	1.388	4.846	0	338.85	184.694	204.793
	71	1.334	5.047	0	345.075	220.155	214.692
	72	1.293	4.913	0	343.757	186.047	215.165
	73	1.072	5.073	0	344.821	197.457	218.655
	74	1.198	4.907	0	340.687	207.488	208.523
	75	1.425	5.012	0	346.087	189.956	217.839
	76	1.333	4.917	0	343.045	173.764	215.428
	77	1.627	4.661	0	337.154	194.17	205.728
	78	1.137	5.08	0	347.143	195.956	218.179
	79	1.103	5.001	0	342.4	194.497	210.95
	80	0.876	4.946	0	344.917	197.095	214.701
	81	1.113	4.939	0	345.718	197.588	208.89
	82	1.459	4.728	0	337.796	189.81	205.089
	83	1.244	5.039	0	347.531	201.661	213.691
	84	1.262	4.907	0	340.244	183.652	214.002
	85	1.536	4.753	0	337.264	178.777	202.966
	86	1.257	4.807	0	339.236	173.175	207.245
	87	1.1	5.044	0	346.257	151.828	212.291
	88	0.967	5.117	0	348.683	170.782	223.587
	89	1.109	4.992	0	342.143	164.798	216.52
	90	0.874	5.182	0	348.307	206.773	217.02
	91	1.851	4.682	0	340.906	194.075	212.782
	92	1.451	4.798	0	339.565	164.299	209.144
	93	0.988	5.017	0	345.466	159.714	218.397
	94	1.082	4.999	0	344.115	164.241	214.474
	95	0.897	5.057	0	344.593	154.058	213.281
	96	1.059	5.076	0	344.364	192.779	217.354
	97	1.833	4.731	0	342.293	152.315	211.436
	98	1.294	4.875	0	339.654	184.362	205.741
	99	1.546	4.931	0	345.075	204.387	214.937
	100	1.111	5.022	0	342.489	182.523	212.753
	101	1.561	4.809	0	344.945	197.905	218.778
	102	1.296	4.911	0	340.609	172.397	207.018
	103	1.311	4.971	0	338.65	188.14	205.827
	104	0.945	5.085	0	345.306	202.2	213.719
	105	1.208	5.007	0	344.009	209.497	211.6
	106	1.759	4.692	0	339.239	174.11	208.812
	107	1.625	4.865	0	345.821	201.891	208.022
	108	1.408	4.753	0	338.836	166.923	207.928
	109	1.248	4.914	0	343.001	196.043	211.422
	110	1.266	4.985	0	342.291	181.069	209.187
	111	1.191	5.001	0	343.076	195.695	210.557
	112	1.319	4.814	0	339.836	199.827	205.113
	113	0.861	5.028	0	342.815	192.098	215.617
	114	1.303	4.903	0	341.571	182.373	208.131
	115	1.657	4.722	0	339.625	170.998	204.358
	116	1.656	4.72	0	344.108	184.117	217.9
	117	1.199	4.995	0	343.462	177.749	210.438
	118	1.123	4.918	0	342.794	169.554	214.994
	119	0.841	5.103	0	346.71	189.038	218.333
	120	0.39	5.062	0	345.083	210.523	223.576
	121	0.961	5.116	0	347.219	207.574	208.646
	122	0.692	5.135	0	344.678	220.495	214.659
	123	0.869	4.956	0	342.933	177.336	218.416
	124	0.989	4.954	0	346.962	195.325	220.304
	125	1.064	5.131	0	347.411	203.546	218.283
	126	0.883	5.001	0	345.032	201.577	212.155
	127	0.987	4.958	0	341.771	190.134	210.76
	128	1.034	5.012	0	345.067	207.146	217.811
	129	0.974	5	0	343.252	206.46	213.306
	130	0.871	5.055	0	343.397	191.232	213.276
	131	1.045	4.996	0	342.653	193.703	211.946
	132	0.968	5.055	0	345.249	198.257	211.582
	133	1.139	4.96	0	342.669	255.453	209.341
	134	1.068	5.101	0	346.622	210.279	216.495
	135	0.843	5.067	0	347.165	206.017	217.583
	136	1.082	5.046	0	342.174	197.771	211.578
	137	0.902	4.911	0	340.965	181.141	210.445
	138	1.349	4.862	0	340.704	197.464	204.805
	139	1.424	4.937	0	344.381	180.133	209.986
	140	1.667	4.763	0	339.639	175.869	205.288
	141	1.18	4.943	0	344.762	201.023	216.649
	142	1.741	4.772	0	342.309	171.821	204.887
	143	1.337	4.881	0	340.632	193.738	207.857
	144	1.326	4.814	0	337.544	167.717	208.493
	145	1.03	4.981	0	340.432	191.309	211.925
	146	1.492	4.692	0	334.909	170.499	206.71
	147	0.783	5.113	0	348.461	179.377	220.171
	148	0.764	5.025	0	344.6	197.352	215.602
	149	1.176	4.941	0	345.452	173.518	217.64
	150	1.084	5.099	0	347.825	149.211	218.739
	151	1.235	4.961	0	341.469	175.004	207.709
	152	1.44	4.805	0	339.884	191.328	203.353
	153	1.261	4.864	0	342.548	148.415	208.547
	154	1.091	5.045	0	344.476	180.199	210.43
	155	1.198	5.023	0	347.713	170.572	216.127
	156	1.065	4.879	0	340.167	185.928	206.564
	157	1.249	4.899	0	341.096	180.612	207.019
	158	1.356	4.883	0	342.59	185.996	206.426
	159	1.273	4.937	0	343.496	172.318	205.563
	160	1.205	4.857	0	340.909	176.833	207.551
	161	1.243	4.857	0	339.57	186.387	204.313
	162	1.222	4.963	0	342.196	215.439	209.575
	163	1.266	4.917	0	342.665	190.652	207.284
	164	1.356	4.82	0	336.8	194.35	203.412
	165	0.953	4.955	0	342.826	224.968	213.693
	166	0.874	4.99	0	343.041	204.665	216.268
	167	1.014	5.064	0	346.044	204.895	223.25
	168	0.952	5.101	0	348.049	212.121	226.998
	169	0.894	5.063	0	345.385	213.57	214.781
	170	0.892	5.033	0	347.943	203.583	222.597
	171	0.749	5.159	0	348.481	202.053	217.762
	172	0.766	4.992	0	343.908	209.605	211.447
	173	0.908	5.078	0	347.405	223.591	220.852
	174	0.901	4.976	0	343.68	207.366	214.539
	175	0.531	5.056	0	346.524	199.015	224.184
	176	0.572	5.102	0	346.931	234.218	220.227
	177	1.148	4.929	0	338.194	198.134	205.52
	178	1.158	5.06	0	348.271	239.727	219.509
	179	1.005	5.081	0	345.53	199.51	213.797
	180	0.868	5.071	0	347.03	232.499	222.606
	181	0.889	5.079	0	345.437	215.084	216.535
	182	1.128	5.181	0	348.169	206.953	214.412
	183	1.374	4.965	0	343.911	247.5	207.435
	184	1.112	5.065	0	347.207	218.267	216.126
	185	0.923	4.96	0	344.83	212.102	212.544
	186	1.224	4.879	0	340.649	181.076	205.819
	187	0.804	5.07	0	346.042	217.229	215.938
	188	0.854	5.072	0	346.778	175.158	213.109
	189	1.111	4.999	0	342.6	200.473	210.117
	190	0.731	5.085	0	347.27	224.986	218.295
	191	1.06	4.918	0	343.685	267.143	218.144
	192	1.072	4.859	0	347.796	306.18	218.501
	193	1.012	5.099	0	352.566	316.046	223.988
	194	1.264	4.85	0	347.296	291.373	223.135
	195	1.023	4.938	0	346.063	311.596	222.872
	196	1.518	4.696	0	344.793	307.331	218.244
	197	1.088	4.808	0	342.492	299.988	221.673
	198	1.007	4.915	0	346.517	289.403	220.748
	199	0.9	4.963	0	346.101	314.812	223.121
	200	1.276	4.86	0	348.772	320.114	223.168
	201	1.019	5.033	0	348.49	322.085	218.885
	202	1.156	4.932	0	347.571	318.088	221.596
	203	0.812	5.068	0	346.569	297.51	224.091
	204	1.254	4.701	0	343.084	350.778	217.255
	205	1.014	5.115	0	347.725	339.567	218.927
	206	0.839	4.984	0	346.24	301.753	222.706
	207	0.932	4.974	0	347.088	259.031	219.291
	208	1.281	4.839	0	345.941	300.224	217.131
	209	1.358	4.75	0	346.439	322.75	221.672
	210	0.856	4.982	0	346.919	333.081	224.45
	211	0.929	4.916	0	346.916	323.881	224.13
	212	0.738	5.086	0	346.334	336.393	220.034
	213	0.697	4.954	0	343.175	340.035	217.979
	214	0.528	5.099	0	348.305	380.139	222.373
	215	0.735	5.11	0	349.763	284.774	220.35
	216	0.977	4.985	0	347.839	279.56	221.228
	217	0.863	5.085	0	347.324	279.629	216.606
	218	1.045	4.9	0	342.301	246.917	214.453
	219	0.774	4.928	0	348.145	294.839	221.284
	220	0.5	5.046	0	342.597	285.259	216.649
	221	1.152	4.923	0	346.369	313.943	214.761
	222	1.007	4.828	0	345.146	305.998	218.709
	223	0.765	5.085	0	349.121	310.196	222.42
	224	1.065	4.93	0	345.417	304.677	226.375
	225	0.835	5.021	0	350.578	329.965	220.067
	226	0.592	4.971	0	347.641	343.54	229.792
	227	0.93	4.899	0	347.38	320.864	226.102
	228	1.08	4.89	0	344.68	317.581	217.95
	229	0.68	4.989	0	343.502	317.895	218.552
	230	0.719	5.036	0	346.983	354.148	222.177
	231	0.575	4.979	0	345.291	352.765	218.435
	232	0.936	4.897	0	348.678	337.012	214.537
	233	0.959	4.963	0	346.614	331.726	221.965
	234	1.122	4.905	0	342.986	348.264	215.629
	235	1.237	4.739	0	345.417	332.368	221.725
	236	0.514	5.06	0	347.096	319.792	221.397
	237	0.734	5.126	0	349.09	334.413	219.416
	238	1.017	5.041	0	347.472	355.164	218.796
	239	1	4.897	0	345.299	293.955	222.614
	240	1.353	4.797	0	345.523	322.654	222.003
	241	1.182	4.832	0	345.161	297.68	215.835
	242	1.168	4.898	0	346.844	290.668	223.14
	243	0.812	5.023	0	343.963	333.594	215.689
	244	0.982	4.892	0	349.473	322.502	224.844
	245	1.05	4.944	0	345.971	327.057	221.156
	246	1.026	5.01	0	348.661	308.414	224.831
	247	1.332	4.799	0	345.313	311.937	219.655
	248	1.266	4.888	0	346.858	313.744	219.105
	249	0.808	5.042	0	347.34	307.253	216.511
	250	0.948	4.996	0	347.242	292.266	220.717
	251	1.536	4.664	0	347.905	309.685	221.903
	252	0.822	4.932	0	344.811	316.488	216.686
	253	1.467	4.741	0	347.612	338.734	218.218
	254	1.146	4.89	0	347.541	313.839	225.325
	255	1.048	4.946	0	349.312	309.548	224.39
	256	1.112	5.004	0	348.534	327.497	222.89
	257	1.295	4.776	0	348.084	298.108	224.48
	258	1.072	4.915	0	348.964	349.328	218.825
	259	1.025	4.973	0	347.341	289.324	216.206
	260	1.148	4.854	0	342.676	304.627	212.988
	261	1.034	4.88	0	345.845	324.397	220.627
	262	1.159	4.861	0	349.309	277.188	221.762
	263	1.558	4.704	0	346.222	249.838	222.69
	264	1.356	4.683	0	343.887	251.863	220.536
	265	0.526	5.088	0	349.515	302.628	225.384
	266	0.812	4.966	0	346.009	276.204	226.796
	267	0.793	4.933	0	345.296	244.363	223.638
	268	0.687	4.951	0	344.908	243.458	228.01
	269	0.591	5.067	0	348.76	232.579	223.853
	270	0.482	5.09	0	348.396	203.78	226.022
	271	0.49	5.015	0	348.132	255.831	223.663
	272	0.546	5.045	0	349.128	243.378	226.376
	273	0.626	5.002	0	347.559	271.862	223.211
	274	0.678	4.994	0	343.64	237.873	218.178
	275	0.664	4.99	0	347.447	261.525	221.973
	276	0.588	5.087	0	348.736	251.843	229.984
	277	0.642	5.07	0	346.365	255.082	219.014
	278	0.711	5.145	0	348.002	251.072	222.084
	279	0.624	5.118	0	348.881	279.839	226.944
	280	0.678	5.053	0	345.114	268.932	220.369
	281	0.53	5.104	0	346.645	282.286	224.719
	282	0.563	5.108	0	346.537	268.547	232.288
	283	0.7	5.001	0	341.956	282.664	218.406
	284	0.58	5.11	0	346.258	289.911	214.016
	285	0.798	4.992	0	345.342	317.648	212.547
	286	0.809	5.041	0	344.327	333.866	214.355
	287	0.99	5.165	0	350.804	338.323	221.84
	288	0.79	5.038	0	346.783	296.97	214.39
	289	0.787	5.021	0	343.419	303.694	215.231
	290	0.588	5.037	0	346.699	296.671	219.76
	291	1.108	5.216	0	352.429	328.867	222.246
	292	1.059	5.034	0	346.02	300.099	215.916
	293	0.806	5.169	0	353.522	327.614	225.255
	294	0.503	5.156	0	349.463	296.207	219.173
	295	0.797	5.07	0	347.549	257.634	224.854
	296	0.771	4.82	0	346.703	351.607	219.746
	297	0.87	5.01	0	346.308	371.078	221.264
	298	0.649	4.96	0	346.578	389.266	221.58
	299	0.87	5.17	0	353.649	372.137	230.221
	300	0.845	5.085	0	347.877	374.945	218.308
	301	0.848	5.01	0	348.552	361.45	219.377
	302	0.848	4.945	0	345.441	324.568	216.071
	303	0.958	4.947	0	343.87	363.717	217.215
	304	0.809	4.936	0	349.693	366.511	221.619
	305	0.71	4.925	0	347.658	339.048	222.526
	306	0.966	5.157	0	348.515	322.722	222.432
	307	0.542	4.959	0	347.791	293.392	219.621
	308	0.853	4.978	0	347.397	311.446	218.355
	309	0.959	5.026	0	352.805	332.534	221.443
	310	0.851	5.057	0	345.607	376.637	213.528
	311	0.79	5.077	0	344.44	346.931	217.049
	312	0.783	5.061	0	346.783	376.327	220.177
	313	0.748	4.965	0	341.318	391.277	213.548
	314	0.952	5.115	0	346.692	379.431	217.354
	315	0.978	5.006	0	349.01	351.6	220.397
	316	0.744	5.016	0	347.348	352.295	220.935
	317	0.875	5.049	0	344.892	390.168	210.858
	318	0.897	4.886	0	348.049	330.589	224.877
	319	0.951	5.103	0	347.528	327.303	216.043
	320	1.073	5.13	0	350.791	336.109	225.909
	321	1.027	4.957	0	342.636	299.842	220.009
	322	0.973	5.007	0	348.296	338.525	223.753
	323	0.942	5.046	0	349.828	272.424	219.819
	324	0.978	5.048	0	349.494	281.49	219.451
	325	1.148	5.112	0	348.503	273.298	220.232
	326	1.018	5.087	0	347.83	273.017	222.423
	327	1.099	5.074	0	348.879	279.233	217.174
	328	0.963	5.004	0	349.044	283.481	222.598
	329	0.976	5.052	0	345.656	248.33	220.892
	330	0.923	5.065	0	350.635	265.543	227.348
	331	0.943	5.109	0	349.488	298.555	223.508
	332	0.807	5.094	0	347.873	323.736	219.314
	333	0.866	5.124	0	348.711	300.705	219.818
	334	0.938	4.965	0	343.891	273.289	216.418
	335	0.971	4.928	0	347.263	281.083	219.951
	336	1.107	4.961	0	349.617	297.819	222.668
	337	0.855	4.92	0	345.616	326	218.939
	338	0.837	4.971	0	345.179	317.936	219.385
	339	0.828	5.088	0	348.619	351.79	221.342
	340	0.941	5.036	0	346.288	330.011	218.256
	341	0.828	4.913	0	344.487	346.783	218.333
	342	0.752	5.034	0	346.262	304.37	219.241
	343	0.862	4.958	0	347.517	292.484	226.716
	344	0.762	4.933	0	344.214	346.52	211.272
	345	0.888	4.945	0	344.522	331.483	222.36
	346	0.7	5.043	0	345.12	350.304	225.87
	347	1.013	4.949	0	347.551	251.266	224.03
	348	0.746	5.11	0	347.989	337.835	220.205
	349	0.752	5.067	0	346.575	330.771	217.192
	350	0.892	5.054	0	348.342	280.28	221.029
	351	0.823	4.951	0	345.401	305.692	220.029
	352	0.71	4.975	0	342.811	295.741	215.351
	353	0.846	4.905	0	346.468	317.953	217.911
	354	1.056	4.993	0	344.918	355.917	210.907
	355	0.892	5.129	0	353.454	343.739	222.159
	356	0.712	5.129	0	347.851	365.955	221.838
	357	0.798	4.947	0	344.469	328.846	221.905
	358	0.661	5.105	0	350.752	325.348	222.587
	359	0.785	5.081	0	349.529	358.117	223.519
	360	0.723	4.992	0	346.94	291.318	219.671
	361	0.833	5.002	0	345.246	267.309	212.334
	362	0.906	4.993	0	346.024	241.884	217.595
	363	0.772	5.02	0	347.933	265.298	221.921
	364	0.65	5.053	0	347.967	291.537	224.51
	365	0.734	5.121	0	350.486	311.633	231.29
	366	0.735	4.909	0	344.782	316.544	216.934
	367	0.765	5.153	0	348.55	330.843	216.954
	368	0.611	5.034	0	347.699	291.454	222.409
	369	0.823	5.064	0	348.339	257.021	217.536
	370	0.665	5.053	0	348.308	267.572	224.81
	371	0.96	5.154	0	349.537	317.141	222.976
	372	0.74	4.941	0	343.352	276.884	210.075
	373	0.712	5.033	0	346.914	296.036	218.295
	374	0.739	4.984	0	346.737	297.54	221.576
	375	0.743	4.927	0	344.769	302.637	217.747
	376	0.717	5.098	0	347.824	321.601	222.528
	377	0.775	5.087	0	346.482	305.631	210.928
	378	0.753	5.031	0	345.658	334.208	220.918
	379	0.749	5.105	0	347.356	340.049	218.31
	380	0.828	5.087	0	343.757	334.891	216.959
	381	0.917	5.078	0	347.064	329.983	218.626
	382	0.744	5.13	0	349.729	314.694	219.349
	383	0.612	5.028	0	346.049	274.415	221.533
	384	0.617	5.069	0	348.495	281.317	226.734
	385	0.654	5.041	0	348.339	287.028	221.548
	386	0.887	5.104	0	351.234	296.402	221.873
	387	0.771	4.985	0	347.394	238.328	215.6
	388	0.755	5.099	0	349.967	275.986	225.706
	389	0.757	5.099	0	346.909	307.991	221.353
	390	0.797	4.979	0	344.94	274.939	217.945
	391	1.09	4.869	0	347.649	248.088	221.669
	392	0.845	4.973	0	344.227	282.044	219.777
	393	0.805	5.053	0	348.757	277.387	225.112
	394	0.884	5.117	0	348.726	277.418	223.803
	395	0.862	4.974	0	345.557	283.847	215.62
	396	0.925	5.051	0	348.039	301.758	221.827
	397	0.779	4.995	0	348.489	263.235	223.801
	398	0.605	4.961	0	346.409	351.337	215.137
	399	0.731	5.047	0	348.69	269.398	219.573
	400	0.791	4.905	0	346.359	304.967	219.803
	401	0.667	4.949	0	347.914	250.216	221.619
	402	0.772	5.009	0	346.409	297.624	218.942
	403	0.972	4.949	0	348.581	262.945	222.688
	404	0.742	5.094	0	346.539	278.138	219.03
	405	0.852	5.092	0	349.707	276.488	224.319
	406	0.894	5.056	0	346.749	272.35	216.14
	407	0.876	5.037	0	346.594	271.342	222.182
	408	0.886	5	0	346.849	290.405	214.463
	409	0.873	5.176	0	346.803	300.442	219.221
	410	0.845	5.073	0	348.638	277.353	221.706
	411	0.945	5.116	0	348.437	264.752	220.607
	412	0.94	5.183	0	350.886	293.961	220.665
	413	0.678	5.106	0	347.766	284.165	223.538
	414	0.82	4.978	0	348.1	283.132	221.876
	415	0.859	4.989	0	346.139	284.574	218.911
	416	1.015	4.91	0	347.053	259.588	218.589
	417	0.834	5.056	0	348.9	245.164	220.599
	418	0.811	5.103	0	348.221	238.521	218.613
	419	0.824	5.013	0	343.319	295.9	215.41
	420	0.958	5.065	0	349.207	238.305	220.568
	421	0.85	5.17	0	349.028	263.903	220.413
	422	0.939	5.036	0	343.531	327.344	216.987
	423	0.921	5.119	0	347.878	284.448	215.25
	424	0.737	5.074	0	344.908	314.238	219.858
	425	1.041	5.13	0	347.937	294.212	216.315
	426	1.019	5.037	0	345.301	289.795	218.739
	427	0.939	5.132	0	351.796	293.339	222.015
	428	0.949	5.034	0	346.692	288.798	221.16
	429	0.928	5.012	0	346.879	357.453	217.975
	430	0.947	5.047	0	350.408	293.849	221.848
	431	1.124	5.211	0	351.678	327.864	221.827
	432	0.952	5.051	0	351.041	265.709	225.305
	433	0.929	5.086	0	348.766	304.566	219.572
	434	0.907	5.219	0	353.604	308.372	222.593
	435	0.819	5.168	0	349.99	297.997	215.249
	436	1.093	4.965	0	348.544	297.485	220.257
	437	0.949	4.919	0	347.813	290.942	223.381
	438	0.867	4.992	0	345.296	280.797	215.537
	439	0.895	5.128	0	347.545	277.728	219.551
	440	0.922	5.065	0	347.559	302.572	214.494
	441	0.938	5.069	0	346.136	300.851	219.791
	442	0.815	5.027	0	342.534	322.91	215.24
	443	0.943	5.075	0	347.934	299.288	220.534
	444	0.905	5.023	0	344.049	278.129	218.345
	445	0.952	5.152	0	346.021	266.245	218.451
	446	0.942	4.886	0	348.332	277.949	213.991
	447	0.911	5.059	0	344.459	287.066	220.827
	448	0.867	5.147	0	347.895	273.342	220.832
	449	0.889	5.086	0	343.906	240.701	221.127
	450	0.679	5.201	0	350.67	278.377	221.75
	451	0.809	5.037	0	344.437	254.31	219.549
	452	0.785	5.108	0	349.183	239.803	218.8
	453	0.855	5.024	0	344.821	237.935	214.6
	454	1.116	5.071	0	348.396	270.494	215.964
	455	0.89	4.952	0	342.029	316.374	213.864
	456	0.882	5.078	0	348.807	292.931	219.782
	457	0.916	5.135	0	347.553	269.203	221.063
	458	0.929	5.078	0	346.111	287.986	214.615
	459	0.886	5.073	0	347.813	290.649	221.314
	460	0.783	5.136	0	350.584	249.218	218.839
	461	0.83	4.984	0	344.616	295.319	217.956
	462	0.984	5.066	0	347.3	330.756	217.736
	463	0.869	5.074	0	347.32	276.976	224.626
	464	0.82	5.196	0	354.792	280.953	228.919
	465	0.77	5.02	0	348.396	271.54	226.524
	466	0.748	5.012	0	347.702	275.487	223.492
	467	0.857	5.018	0	349.995	240.669	224.435
	468	0.918	4.995	0	349.22	261.994	228.038
	469	0.832	4.995	0	348.198	256.711	221.215
	470	0.869	5.048	0	344.814	280.596	217.63
	471	0.902	4.986	0	345.35	277.366	215.475
	472	0.795	5.159	0	350.116	256.156	223.803
	473	0.817	5.137	0	348.147	266.509	221.446
	474	0.896	5.121	0	348.681	256.834	222.734
	475	0.773	5.007	0	346.668	197.62	220.901
	476	0.989	4.909	0	346.45	264.761	222.653
	477	0.84	5.021	0	347.443	251.04	221.539
	478	0.949	5.086	0	349.229	239.998	221.341
	479	0.966	5.189	0	351.62	263.543	221.075
	480	0.879	5.125	0	346.686	220.258	220.223
	481	0.833	5.026	0	344.043	250.225	217.321
	482	0.776	5.141	0	346.218	224.735	222.401
	483	0.856	5.02	0	345.752	259.71	217.487
	484	0.875	5.093	0	349.477	248.829	220.118
	485	0.937	5.156	0	348.896	269.888	218.616
	486	0.793	5.055	0	349.107	252.334	220.294
	487	0.979	5.122	0	348.115	284.115	221.107
	488	1.033	5.082	0	345.979	261.615	221.117
	489	0.789	5.071	0	344.837	286.187	222.355
	490	0.816	5.126	0	347.106	302.012	219.392
	491	0.889	5.061	0	346.548	319.683	219.096
	492	1.032	5.117	0	348.396	239.959	218.995
	493	0.919	5.136	0	349.971	284.409	228.76
	494	0.809	5.117	0	347.501	321.105	219.005
	495	0.897	5.098	0	346.474	267.68	227.03
	496	0.819	5.079	0	344.78	270.441	214.332
	497	0.785	5.09	0	347.229	256.465	227.329
	498	0.932	5.047	0	349.54	239.021	217.2
	499	0.799	4.983	0	350.947	314.453	223.53
	500	0.821	5.12	0	349.144	306.274	223.777
	501	0.885	5.031	0	345.776	382.635	219.172
	502	0.706	4.972	0	345.193	331.224	218.162
	503	0.743	5.08	0	347.967	364.178	214.836
	504	0.703	4.994	0	344.294	348.119	216.01
	505	0.765	5.074	0	350.398	326.919	221.082
	506	0.781	5.076	0	347.495	292.356	223.047
	507	0.825	5.113	0	347.416	310.56	218.202
	508	0.822	5	0	347.672	299.147	221.26
	509	0.809	5.067	0	346.409	300.257	218.299
	510	0.894	5.028	0	347.783	326.483	221.326
	511	0.824	4.969	0	345.619	356.431	221.448
	512	0.866	4.99	0	351.878	306.111	223.169
	513	0.891	4.998	0	348.998	304.347	219.439
	514	0.807	5.036	0	346.855	322.506	222.614
	515	0.694	5.006	0	347.127	330.283	218.505
	516	0.755	5.141	0	347.885	348.438	216.808
	517	0.704	4.985	0	343.81	340.265	215.532
	518	0.942	5.06	0	345.888	369.469	215.433
	519	1.003	4.901	0	344.117	376.922	213.866
	520	0.863	5.003	0	345.193	359.101	216.889
	521	1.056	4.834	0	342.117	373.374	214.769
	522	0.942	4.992	0	347.057	367.452	217.34
	523	0.896	4.998	0	344.431	342.478	217.054
	524	1.077	4.856	0	344.899	337.142	217.691
	525	0.863	4.932	0	346.425	363.265	218.69
	526	0.903	4.997	0	346.23	354.892	215.393
	527	0.93	4.919	0	345.509	354.476	218.732
	528	1.008	4.899	0	346.312	417.039	213.285
	529	1.023	4.97	0	348.325	356.69	218.418
	530	0.742	5.136	0	351.505	320.998	228.364
	531	0.728	5.104	0	344.475	376.472	221.88
	532	0.92	5.096	0	346.015	346.166	222.724
	533	1.212	4.959	0	346.864	342.815	213.474
	534	0.895	4.938	0	348.83	375.936	225.509
	535	1.01	5.013	0	348.003	341.474	217.4
	536	0.778	5.003	0	342.95	329.068	214.439
	537	0.803	5.076	0	346.072	367.599	221.958
	538	0.911	5.069	0	346.818	346.772	216.674
	539	0.887	5.091	0	345.482	375.451	217.422
	540	1.113	4.972	0	346.124	330.781	219.074
	541	0.904	4.961	0	342.131	330.658	211.377
	542	0.878	5.129	0	348.114	302.131	220.506
	543	0.899	4.939	0	349.41	313.197	230.62
	544	0.846	5.084	0	345.99	284.423	220.375
	545	1.105	5.064	0	347.248	328.477	216.795
	546	0.919	5.015	0	344.753	272.851	218.691
	547	1.044	5.087	0	350.649	336.281	222.414
	548	0.843	5.021	0	347.909	359.003	222.283
	549	0.975	5.052	0	345.691	367.319	214.872
	550	0.806	5.085	0	347.001	380.271	220.294
	551	0.939	5.077	0	346.981	375.582	221.263
	552	0.913	5.077	0	346.049	392.334	217.122
	553	0.884	4.953	0	346.07	402.982	224.231
	554	0.954	5.063	0	347.047	313.345	221.876
	555	0.982	5.023	0	346.791	294.641	219.245
	556	0.805	5.008	0	345.404	344.947	219.509
	557	0.855	5.102	0	349.041	319.301	215.436
	558	0.878	5.074	0	349.784	302.046	224.319
	559	0.877	5.007	0	345.169	287.397	216.186
	560	0.989	5.092	0	346.476	357.076	219.28
	561	0.883	5.033	0	347.439	352.709	222.312
	562	0.793	5.083	0	348.313	321.88	220.659
	563	1.052	4.975	0	348.778	316.232	220.273
	564	0.757	5.006	0	345.676	297.864	221.819
	565	0.865	4.947	0	345.625	269.457	222.078
	566	0.927	5.076	0	350.646	322.564	226.769
	567	0.863	5.051	0	350.628	294.928	224.407
	568	0.858	4.974	0	343.585	337.285	218.531
	569	0.974	4.95	0	344.204	373.925	216.509
	570	1.051	5.225	0	353.602	365.33	227.915
	571	0.947	5.023	0	346.523	319.642	218.339
	572	1.21	5.027	0	347.392	295.904	217.72
	573	0.9	5.049	0	346.553	274.425	217.46
	574	1.11	5.016	0	346.024	288.194	223.22
	575	1.01	5.178	0	350.924	361.193	225.695
	576	0.865	5.043	0	347.612	336.277	218.119
	577	0.923	5.049	0	345.423	317.996	214.603
	578	0.968	5.066	0	350.827	334.04	220.052
	579	0.914	4.937	0	341.788	338.235	214.393
	580	0.959	5.007	0	343.295	298.924	211.988
	581	0.934	5.005	0	344.402	341.178	217.981
	582	0.868	4.99	0	345.225	334.281	216.062
	583	1.019	5.021	0	345.857	328.045	219.147
	584	0.994	5.023	0	340.952	328.369	216.086
	585	0.959	4.932	0	344.456	322.92	220.132
	586	1.053	5.058	0	347.231	295.583	221.254
	587	1.171	5	0	344.587	329.338	218.952
	588	0.98	5.13	0	349.347	327.544	216.285
	589	1.236	4.947	0	347.239	275.313	218.109
	590	1.085	5.051	0	345.571	317.186	219.34
	591	0.969	5.097	0	347.799	366.316	222.112
	592	0.93	4.962	0	346.363	348.058	220.187
	593	1.064	5.025	0	343.308	350.233	211.344
	594	0.847	5.123	0	347.331	340.118	218.852
	595	0.969	5.118	0	350.021	279.04	218.196
	596	0.961	4.963	0	344.353	243.089	217.332
	597	0.984	5.058	0	348.709	237.522	219.073
	598	0.984	5.063	0	347.46	219.889	220.828
	599	1.068	5.045	0	348.063	256.908	217.39
	600	0.898	4.995	0	345.386	304.888	217.152
	601	0.86	5.013	0	347.423	279.672	219.627
	602	0.919	5.052	0	345.198	292.833	225.651
	603	0.793	5.087	0	349.681	316.56	223.929
	604	0.898	5.057	0	351.427	305.086	226.997
	605	0.888	5.055	0	346.132	293.043	223.907
	606	0.853	5.093	0	350.334	298.394	220.95
	607	0.841	5.037	0	351.278	259.552	226.575
	608	0.903	5.089	0	350.131	310.172	220.796
	609	1.084	5.063	0	347.685	279.55	219.209
	610	1.031	4.937	0	347.876	257.797	221.115
	611	0.805	5.02	0	346.158	268.547	220.348
	612	0.944	5.041	0	345.064	288.359	221.12
	613	0.977	5.143	0	349.637	280.447	223.437
	614	0.893	5.094	0	349.759	304.962	222.246
	615	0.864	5.131	0	348.144	286.01	218.362
	616	0.942	5.083	0	348.216	240.925	220.225
	617	0.913	5.085	0	349.635	263.63	219.899
	618	0.959	5.042	0	345.973	233.598	220.431
	619	0.951	5.047	0	349.847	277.68	218.48
	620	1.037	5.021	0	347.739	274.914	219.736
	621	1.154	5.087	0	351.164	192.65	223.31
	622	0.933	5.017	0	343.762	259.998	213.129
	623	0.989	4.966	0	345.116	257.952	213.616
	624	0.964	5.003	0	346.56	282.986	217.718
	625	0.952	5.133	0	350.158	299.36	218.751
	626	0.892	5.057	0	346.267	263.937	214.8
	627	0.918	4.983	0	347.986	258.19	221.163
	628	0.819	4.977	0	345.466	290.917	220.136
	629	1.004	4.92	0	351.032	277.57	225.676
	630	0.875	5.007	0	347.363	250.521	217.772
	631	1.004	5	0	347.598	311.006	217.839
	632	0.721	5.074	0	350.842	306.23	225.255
	633	0.844	5.077	0	350.392	272.64	224.119
	634	0.832	5.008	0	348.96	268.698	222.181
	635	1.045	4.896	0	345.207	246.42	219.845
	636	0.927	4.94	0	347.062	251.563	218.753
	637	1.039	5.066	0	349.4	230.594	223.07
	638	0.944	5.127	0	349.033	254.161	222.7
	639	0.76	5.027	0	345.313	263.167	216.414
	640	0.831	5.027	0	347.953	294.592	220.496
	641	0.81	5.063	0	349.096	264.329	216.538
	642	0.833	5.001	0	345.402	274.805	221.135
	643	0.912	5.031	0	346.209	296.065	215.155
	644	1.009	4.998	0	350.407	272.163	222.562
	645	1.209	4.908	0	347.324	296.041	219.917
	646	1.125	4.908	0	347.893	259.533	215.679
	647	1.087	5.062	0	347.396	277.699	220.173
	648	1	4.908	0	345.675	278.189	215.877
	649	0.833	4.95	0	346.285	270.782	216.108
	650	0.836	4.981	0	345.641	284.176	222.289
	651	0.82	5.053	0	347.682	318.805	222.603
	652	0.992	5.107	0	347.443	298.831	214.511
	653	0.814	4.979	0	346.332	258.125	218.469
	654	0.927	5.051	0	345.865	286.105	216.308
	655	0.814	5.029	0	346.914	300.5	224.049
	656	0.977	5.045	0	347.559	323.996	222.169
	657	0.921	4.965	0	346.94	334.949	214.392
	658	1.04	4.899	0	346.772	314.604	216.875
	659	0.94	5.037	0	349.611	257.262	219.042
	660	1.066	4.838	0	344.418	259.778	210.211
	661	0.679	5.068	0	346.228	315.354	219.947
	662	0.881	4.999	0	343.809	285.579	220.781
	663	0.874	5.006	0	347.88	285.253	220.16
	664	0.866	5.04	0	345.706	259.873	221.694
	665	0.851	4.957	0	342.176	325.095	217.211
	666	0.836	5.046	0	345.373	332.142	213.733
	667	0.827	5.018	0	346.527	274.885	222.212
	668	0.871	5.157	0	350.532	320.505	226.223
	669	0.91	4.996	0	346.123	321.818	217.835
	670	0.753	5.087	0	349.354	340.655	222.982
	671	0.861	5.091	0	347.329	344.268	219.461
	672	0.742	5.032	0	347.806	321.005	216.356
	673	0.797	5.006	0	347.592	319.262	223.117
	674	0.821	5.083	0	346.149	339.051	219.518
	675	0.767	5.11	0	348.548	336.256	222.212
	676	0.883	5.139	0	350.252	278.534	227.017
	677	0.733	5.143	0	347.098	306.86	223.968
	678	0.971	5.128	0	347.065	311.313	217.436
	679	0.773	5.015	0	347.082	281.839	218.187
	680	0.837	5.034	0	343.151	288.424	214.27
	681	0.835	5.115	0	346.237	278.312	221.608
	682	0.936	4.974	0	344.043	277.122	218.839
	683	0.857	5.011	0	349.109	250.182	219.949
	684	0.744	5.08	0	346.373	291.598	220.315
	685	0.778	5.083	0	347.224	304.991	219.581
	686	0.958	5.096	0	350.367	289.27	221.479
	687	0.836	5.122	0	347.69	276.232	222.477
	688	0.719	5.036	0	346.898	298.093	222.545
	689	0.753	5.042	0	345.871	301.924	217.938
	690	0.77	5.07	0	350.163	295.254	225.401
	691	0.889	5.109	0	349.554	283.211	224.739
	692	0.762	5.021	0	346.359	297.038	222.626
	693	0.758	5.023	0	346.169	263.484	215.298
	694	1.108	4.895	0	349.582	270.885	214.417
	695	0.925	5.056	0	350.881	263.729	223.708
	696	0.889	5.087	0	349.566	311.673	222.181
	697	1.122	4.919	0	342.455	297.709	216.926
	698	0.889	5.069	0	343.637	347.092	217.808
	699	0.7	4.991	0	345.88	309.068	214.706
	700	0.937	5.096	0	347.374	373.416	219.699
	701	0.826	5.056	0	346.346	316.702	219.041
	702	0.995	5.087	0	349.003	284.154	224.168
	703	0.863	5.085	0	347.29	294.116	219.808
	704	0.959	4.977	0	348.657	275.918	221.748
	705	0.9	5.04	0	348.51	302.545	221.353
	706	0.929	5.078	0	347.811	351.355	220.74
	707	0.989	5.039	0	346.022	316.935	213.979
	708	0.913	5.106	0	348.164	318.526	217.475
	709	1.017	5.135	0	350.984	293.966	226.488
	710	0.913	5.161	0	351.9	298.302	220.938
	711	0.971	5.061	0	347.927	290.192	215.975
	712	0.916	5.128	0	349.162	299.81	218.04
	713	0.896	5.055	0	347.625	299.76	215.886
	714	0.876	5.083	0	350.532	286.868	229.385
	715	0.945	4.949	0	346.427	292.096	214.426
	716	0.942	5.017	0	347.255	298.923	221.076
	717	0.95	5.065	0	347.839	288.068	219.749
	718	0.884	4.993	0	345.356	306.605	217.214
	719	1.049	5.086	0	345.939	307.888	215.749
	720	1.062	5.017	0	348.534	343.626	223.189
	721	1.083	5.134	0	348.505	321.711	217.702
	722	0.893	5.091	0	347.836	298.104	221.575
	723	0.97	5.042	0	344.604	275.851	218.72
	724	0.889	5.021	0	345.481	266.347	215.505
	725	0.837	5.029	0	345.069	286.073	216.562
	726	1.093	5.089	0	350.651	298.653	227.702
	727	1.043	5.086	0	347.265	283.106	219.553
	728	1.058	5.06	0	348.657	297.443	219.704
	729	1.109	5.092	0	347.412	280.498	223.142
	730	1.026	5.034	0	346.814	288.689	217.618
	731	1.151	4.924	0	344.174	278.154	220.613
	732	1.126	5.017	0	344.368	296.325	216.106
	733	0.822	4.982	0	345.952	277.097	221.582
	734	1.055	5.018	0	348.424	308.884	219.922
	735	0.979	5.007	0	347.379	319.554	221.782
	736	1.071	5.031	0	345.446	308.918	221.092
	737	0.936	5.064	0	347.86	314.765	222.434
	738	0.958	5.056	0	348.023	291.179	217.002
	739	1.186	4.986	0	347.455	254.777	219.757
	740	1.039	5.026	0	344.569	268.313	216.295
	741	1.065	5.075	0	349.81	257.865	223.036
	742	0.961	4.975	0	346.165	284.819	217.358
	743	0.948	5.017	0	348.187	275.768	221.87
	744	1.045	4.969	0	345.179	280.892	221.067
	745	1.005	5.037	0	350.683	271.908	220.192
	746	1.047	4.953	0	347.023	275.744	221.718
	747	0.976	4.986	0	345.967	277.38	214.808
	748	1.014	5.073	0	347.655	287.595	217.213
	749	1.061	5.166	0	352.534	260.472	225.51
	750	1.171	5	0	349.052	256.386	217.392
	751	1.069	4.964	0	345.92	266.866	220.656
	752	1.069	5.078	0	348.557	288.138	220.748
	753	0.927	5.078	0	346.497	268.274	220.88
	754	1.014	5.081	0	348.086	337.5	223.755
	755	0.909	4.96	0	344.867	328.819	224.057
	756	1.049	5.109	0	347.322	317.468	218.152
	757	1.139	5.097	0	346.283	317.105	215.561
	758	0.985	5.116	0	346.623	298.435	213.963
	759	1.022	5.044	0	344.114	301.285	214.979
	760	1.06	5.061	0	348.411	296.072	216.87
	761	0.955	5.1	0	347.122	307.822	224.103
	762	1.127	5.032	0	346.663	280.135	216.494
	763	1.126	4.946	0	346.318	329.25	223.582
	764	1.052	5.004	0	347.167	312.786	215.143
	765	0.755	4.977	0	345.538	371.682	219.099
	766	0.989	4.881	0	343.85	308.255	216.303
	767	0.9	5.007	0	348.089	298.979	219.421
	768	0.861	4.895	0	345.352	278.317	218.607
	769	0.917	4.939	0	344.754	304.085	213.304
	770	1.049	4.87	0	346.61	278.975	216.703
	771	0.982	4.837	0	345.633	294.441	217.342
	772	0.795	5.038	0	349.764	281.92	223.143
	773	0.866	4.958	0	344.58	281.896	218.084
	774	0.918	4.855	0	339.61	312.552	209.498
	775	1.042	5.079	0	346.107	328.2	213.108
	776	0.735	5.09	0	347.092	330.985	217.772
	777	0.907	4.985	0	344.04	339.823	217.863
	778	1.048	5.044	0	349.929	314.177	223.552
	779	0.804	5.058	0	347.639	306.475	221.321
	780	0.892	5.008	0	345.731	347.117	223.636
	781	0.898	4.953	0	344.022	327.064	216.298
	782	0.635	5.084	0	349.375	319.172	224.758
	783	0.698	5.043	0	347.296	314.679	223.386
	784	0.723	5.1	0	349.282	319.349	225.481
	785	0.742	4.931	0	345.445	301.072	220.119
	786	0.812	4.945	0	344.831	298.65	220.847
	787	0.854	5.069	0	350.318	304.193	224.174
	788	0.845	5.07	0	350.273	300.145	218.915
	789	0.962	4.846	0	346.65	284.135	218.594
	790	0.788	4.996	0	347.917	299.317	221.196
	791	0.973	4.998	0	344.97	316.459	214.026
	792	0.855	4.893	0	343.473	299.827	216.668
	793	1.064	4.942	0	346.493	258.449	221.634
	794	1.046	5.019	0	346.018	285.857	217.566
	795	0.634	5.085	0	346.348	313.589	216.61
	796	1.06	5.043	0	347.186	275.707	223.308
	797	0.753	4.899	0	344.835	272.093	221.594
	798	0.811	4.988	0	344.504	297.665	214.871
	799	0.738	4.999	0	347.06	293.633	224.878
	800	0.763	5.087	0	349.474	298.745	222.07
	801	0.752	4.985	0	351.07	290.823	222.173
	802	0.79	5.002	0	347.718	260.834	222.598
	803	0.772	5.002	0	345.895	283.419	223.994
	804	0.834	4.925	0	346.431	281.391	221.305
	805	0.809	5.087	0	345.672	307.941	218.316
	806	0.914	5.014	0	349.085	316.371	222.209
	807	0.752	5.058	0	348.401	303.419	224.097
	808	0.962	5.03	0	348.155	292.295	218.836
	809	0.792	4.981	0	345.705	291.267	218.861
	810	0.904	5.027	0	345.917	291.753	213.057
	811	0.781	5.068	0	347.693	298.273	222.288
	812	0.961	4.967	0	341.142	293.21	210.953
	813	0.811	4.995	0	345.092	289.534	213.381
	814	0.816	5.101	0	349.983	319.423	224.384
	815	0.769	4.989	0	345.615	298.312	218.316
	816	0.842	4.965	0	346.009	309.601	216.782
	817	1.052	4.979	0	348.519	290.916	216.983
	818	0.888	5.027	0	348.106	308.142	220.86
	819	1.005	4.961	0	347.506	295.156	219.153
	820	0.816	4.989	0	349.484	323.539	220.496
	821	0.985	4.896	0	347.436	320.974	222.796
	822	0.785	5.024	0	344.487	304.278	218.226
	823	0.808	5.016	0	346.559	280.14	220.895
	824	0.798	5.109	0	348.529	300.284	226.48
	825	0.999	5.001	0	346.894	337.743	219.12
	826	0.943	4.976	0	345.845	300.135	219.771
	827	0.984	4.969	0	345.712	295.888	216.932
	828	1.009	5.064	0	346.919	287.239	219.61
	829	0.841	4.951	0	348.412	296.967	220.756
	830	0.808	5.033	0	350.285	315.488	222.935
	831	1.085	5.002	0	348.666	301.088	218.806
	832	1.097	4.955	0	345.33	290.405	223.621
	833	0.897	4.98	0	350.002	275.819	218.164
	834	1.049	4.887	0	344.434	269.686	216.92
	835	1.016	4.831	0	345.504	270.318	216.702
	836	0.839	4.951	0	346.81	295.672	222.69
	837	0.779	4.928	0	345.832	269.836	219.001
	838	1.079	4.893	0	346.876	276.029	217.271
	839	0.891	4.956	0	346.01	289.44	217.855
	840	0.819	4.849	0	343.416	260.697	215.301
	841	1.046	4.861	0	345.881	298.246	217.322
	842	0.723	4.966	0	345.42	332.999	217.283
	843	1.033	4.948	0	345.819	339.946	219.843
	844	1.019	4.941	0	345.725	316.86	225.104
	845	1.178	4.825	0	345.556	255.977	218.324
	846	1.232	4.826	0	347.526	245.627	219.432
	847	0.991	4.916	0	345.824	277.053	217.165
	848	1.013	4.873	0	342.995	283.6	215.479
	849	1.115	4.918	0	347.905	280.881	222.945
	850	0.888	5.003	0	347.812	287.922	222.331
	851	1.04	4.928	0	348.628	272.275	220.285
	852	1.015	4.919	0	345.991	306.952	217.792
	853	0.886	5.024	0	347.652	317.657	224.475
	854	0.819	5.035	0	347.165	305.5	217.195
	855	0.817	5.007	0	347.228	308.761	217.892
	856	0.795	4.98	0	346.748	302.155	218.195
	857	1	4.902	0	345.521	277.511	218.916
	858	1.101	4.978	0	348.213	309.369	219.981
	859	0.952	4.924	0	349.087	285.838	224.018
	860	0.902	4.986	0	350.352	301.656	221.819
	861	0.898	5.004	0	349.568	302.516	222.352
	862	1.027	5.075	0	347.448	299.624	215.589
	863	0.803	5.046	0	348.012	279.951	224.539
	864	1.035	5.015	0	347.731	289.226	217.827
	865	0.889	4.956	0	347.824	311.319	222.477
	866	0.737	4.973	0	347.24	288.462	215.285
	867	0.736	5.08	0	351.5	260.644	226.754
	868	0.645	4.968	0	343.787	271.976	218.872
	869	0.952	5.064	0	346.416	297.064	217.858
	870	0.839	4.99	0	347.185	307.514	223.313
	871	0.991	4.907	0	345.58	292.23	222.511
	872	0.915	4.937	0	348.658	310.093	224.193
	873	0.782	4.973	0	343.493	310.301	216.996
	874	0.703	4.988	0	348.14	307.635	223.006
	875	0.869	5.104	0	348.368	294.027	219.88
	876	0.921	5.001	0	347.157	284.194	220.363
	877	1.093	4.931	0	347.013	254.787	213.55
	878	0.987	4.879	0	347.871	271.044	223.581
	879	0.949	4.925	0	345.544	272.956	216.496
	880	0.925	4.911	0	342.857	289.211	212.07
	881	0.869	5.013	0	346.607	293.372	214.616
	882	0.651	4.978	0	344.094	288.32	216.381
	883	0.835	5.042	0	346.668	295.238	216.454
	884	0.912	5.069	0	349.492	321.559	223.606
	885	1.064	5.029	0	348.847	312.503	219.768
	886	0.925	5.007	0	343.601	293.236	218.504
	887	0.855	4.98	0	346.293	308.354	216.867
	888	1.016	4.912	0	346.371	299.55	215.753
	889	0.742	5.071	0	350.746	328.347	224.699
	890	0.767	5.033	0	348.528	327.99	225.769
	891	0.815	5.075	0	347.777	317.747	220.159
	892	0.909	4.956	0	348.525	284.211	222.406
	893	1.012	4.927	0	348.885	311.53	219.816
	894	0.778	5.06	0	346.341	301.914	219.517
	895	0.744	4.963	0	347.25	292.069	218.104
	896	0.911	5.025	0	350.822	282.048	222.151
	897	0.854	4.971	0	347.966	317.173	218.502
	898	0.732	4.889	0	341.701	284.541	215.943
	899	0.747	4.997	0	347.291	297.507	221.197
	900	0.72	5.11	0	350.51	305.238	229.75
	901	0.866	5.018	0	346.821	294.847	219.238
	902	0.876	4.959	0	345.921	312.796	216.963
	903	1.062	4.836	0	346.968	316.908	221.59
	904	1.274	4.86	0	348.57	301.077	219.38
	905	1.05	4.899	0	347.642	292	221.761
	906	1.007	4.976	0	348.477	309.62	218.956
	907	0.92	4.964	0	347.12	331.187	219.828
	908	0.95	4.982	0	346.236	324.181	222.106
	909	0.955	4.989	0	348.645	266.23	222.415
	910	0.767	4.991	0	345.474	283.348	222.915
	911	0.974	4.855	0	351.176	285.295	226.487
	912	0.838	4.788	0	346.327	284.27	216.462
	913	0.843	5	0	344.867	320.248	217.47
	914	0.944	4.96	0	346.453	306.573	219.791
	915	0.839	4.9	0	346.41	300.073	217.709
	916	0.842	4.965	0	346.52	316.375	214.108
	917	0.889	4.959	0	344.92	297.299	217.189
	918	0.725	4.924	0	342.713	289.693	223.365
	919	1.002	4.964	0	347.004	288.377	219.825
	920	0.848	4.984	0	346.967	331.272	217.076
	921	0.757	5.033	0	345.757	294.985	222.093
	922	0.737	4.992	0	347.082	311.615	222.427
	923	0.79	5.065	0	348.938	299.572	224.704
	924	0.867	4.888	0	347.089	298.526	222.196
	925	0.734	5.031	0	346.359	307.419	223.234
	926	0.791	5.025	0	347.015	288.599	218.322
	927	0.855	5.071	0	345.847	333.518	219.742
	928	0.999	5.071	0	348.491	307.904	217.143
	929	0.82	5.025	0	345.216	281.957	216.756
	930	0.924	5.076	0	351.154	297.662	222.897
	931	0.83	4.927	0	349.541	299.445	224.294
	932	0.954	4.946	0	345.574	288.026	216.288
	933	0.76	4.983	0	344.667	326.583	221.554
	934	1.304	4.796	0	345.73	316.6	221.394
	935	1.024	5.05	0	346.911	345.47	217.67
	936	0.89	4.951	0	348.043	313.859	223.224
	937	1.026	4.958	0	347.825	308.121	221.746
	938	0.961	4.957	0	350.004	302.958	220.182
	939	0.949	5.137	0	354.02	331.902	225.883
	940	0.81	5.023	0	349.058	283.309	221.186
	941	0.88	4.873	0	343.996	267.547	219.045
	942	0.87	5.004	0	351.191	304.62	223.829
	943	0.864	5.001	0	346.196	290.355	219.962
	944	0.989	4.939	0	345.76	280.03	215.333
	945	0.738	4.937	0	347.436	282.86	217.93
	946	0.871	5.055	0	348.619	350.722	221.746
	947	0.82	5	0	348.024	335.621	223.567
	948	0.714	5.04	0	346.996	340.452	223.232
	949	0.733	5.042	0	348.345	310.979	222.647
	950	0.721	4.915	0	344.006	289.854	218.188
	951	0.915	4.975	0	347.785	277.117	221.658
	952	0.893	5.001	0	346.702	311.762	225.043
	953	0.997	4.9	0	347.783	270.221	217.854
	954	1.064	4.864	0	346.967	283.025	218.574
	955	1.111	4.914	0	349.304	301.662	219.372
	956	0.931	4.943	0	348.004	267.501	217.793
	957	0.884	4.922	0	350.147	269.249	222.442
	958	1.133	4.8	0	345.65	281.169	215.393
	959	0.967	4.855	0	344.31	311.278	220.149
	960	0.932	4.909	0	346.716	268.42	214.684
	961	1.04	4.901	0	346.077	321.276	218.584
	962	1.189	4.921	0	349.274	308.834	226.466
	963	1.083	4.923	0	347.319	284.812	215.7
	964	1.004	5.06	0	348.097	297.903	221.004
	965	1.001	4.965	0	348.135	289.628	221.481
	966	0.974	4.868	0	348.929	300.537	224.073
	967	1.154	4.951	0	348.82	260.5	215.705
	968	1.071	4.941	0	346.507	348.075	225.199
	969	1.093	4.883	0	347.788	270.426	215.673
	970	1.041	4.904	0	349.43	274.937	218.935
	971	1.058	4.91	0	349.412	317.304	220.591
	972	1.041	5.003	0	348.758	302.779	219.932
	973	1.171	4.947	0	349.316	347.275	223.938
	974	1.025	4.858	0	345.112	311.126	218.199
	975	1.006	4.992	0	351.258	308.627	229.452
	976	0.985	4.96	0	350.288	290.153	222.179
	977	0.858	4.88	0	345.542	290.83	218.519
	978	0.947	4.965	0	347.215	286.063	217.33
	979	0.979	4.942	0	347.338	278.431	218.123
	980	0.891	4.918	0	346.097	296.522	219.38
	981	0.769	5.031	0	347.722	274.886	217.303
	982	1.13	4.901	0	344.294	304.464	217.864
	983	0.864	4.963	0	346.026	306.119	216.605
	984	0.774	4.915	0	344.899	281.031	221.442
	985	0.828	5.193	0	353.043	273.079	225.722
	986	0.726	5.032	0	349.784	290.657	231.769
	987	0.949	4.927	0	342.32	271.696	215.907
	988	0.675	5.027	0	346.091	305.339	216.316
	989	0.855	5.049	0	348.007	314.128	221.874
	990	0.844	5.127	0	350.039	298.123	220.221
	991	0.963	4.94	0	347.448	291.237	220.421
	992	0.931	4.984	0	346.858	321.596	219.105
	993	0.695	5.115	0	350.113	314.84	224.027
	994	0.589	4.938	0	343.062	301.806	213.506
	995	0.787	4.994	0	345.03	308.296	217.046
	996	0.744	5.063	0	348.072	313.51	220.381
	997	0.894	5.043	0	347.529	292.561	220.826
	998	0.702	5.097	0	352.687	288.782	223.381
	999	0.556	5.041	0	348.192	291.798	224.138
	1000	0.826	4.968	0	343.65	264.328	219.318

## Sheet: OMP21
	Frame	RMSD	rGyr	intraHB	MolSA	SASA	PSA
	0	0	4.847	0	351.47	100.304	145.123
	1	0.249	4.916	0	353.237	68.267	151.178
	2	0.46	4.747	0	352.913	137.687	147.916
	3	0.52	4.991	0	358.054	134.239	146.591
	4	0.48	4.831	0	352.339	112.446	150.545
	5	0.417	4.918	0	356.953	123.023	146.421
	6	0.256	4.816	0	352.088	159.943	150.863
	7	0.283	4.895	0	352.991	126.942	149.807
	8	0.523	4.805	0	351.756	128.537	146.161
	9	0.322	4.977	0	356.902	145.514	147.684
	10	0.554	4.927	0	356.862	137.266	151.83
	11	0.431	4.834	0	352.05	140.199	144.697
	12	0.361	4.868	0	352.756	139.703	142
	13	0.865	4.783	0	354.695	128.188	143.769
	14	0.603	4.886	0	354.349	161.065	149.25
	15	0.541	5.002	0	357.649	172.127	142.943
	16	0.725	4.916	0	354.572	150.248	143.116
	17	0.779	4.977	0	357.083	155.985	147.009
	18	0.936	4.924	0	356.181	160.674	142.389
	19	0.911	5.047	0	359.006	170.435	142.854
	20	0.482	4.905	0	357.13	156.467	143.941
	21	0.546	4.928	0	356.249	153.424	141.899
	22	0.76	4.845	0	351.923	197.758	143.863
	23	0.925	4.948	0	354.996	195.968	141.473
	24	0.58	4.958	0	354.759	218.439	143.19
	25	0.383	4.988	0	356.451	146.73	138.511
	26	0.873	4.977	0	357.229	179.757	144.481
	27	0.66	4.871	0	353.643	173.905	143.454
	28	0.643	4.994	0	359.835	173.562	144.669
	29	0.649	4.899	0	356.669	181.872	142.332
	30	0.778	4.983	0	356.653	173.99	143.907
	31	0.675	4.987	0	357.418	187.939	153.41
	32	0.775	4.903	0	354.479	182.901	146.093
	33	0.752	4.911	0	355.119	177.18	142.824
	34	0.735	4.998	0	355.982	147.253	150.616
	35	0.763	4.877	0	352.602	176.236	144.97
	36	0.725	4.954	0	356.518	177.655	145.786
	37	0.633	4.964	0	356.449	169.015	151.799
	38	0.546	4.879	0	355.543	134.905	154.643
	39	0.6	4.935	0	354.494	133.604	150.682
	40	0.656	4.873	0	353.077	155.507	149.787
	41	0.897	4.997	0	356.943	159.569	147.651
	42	0.494	4.905	0	354.53	168.639	141.935
	43	0.316	4.97	0	357.15	128.57	152.43
	44	0.373	4.976	0	358.864	117.927	149.735
	45	0.527	4.961	0	358.203	120.857	152.226
	46	0.434	4.985	0	357.426	121.398	152.942
	47	0.426	4.934	0	355.8	140.84	151.589
	48	0.35	4.926	0	357.25	138.519	151.701
	49	0.504	4.984	0	355.645	152.658	146.3
	50	0.756	4.934	0	357.314	140.217	146.18
	51	0.632	5.01	0	353.278	126.207	139.609
	52	0.531	5.032	0	360.406	120.844	147.731
	53	0.48	4.98	0	355.65	104.295	145.945
	54	0.665	4.971	0	355.218	123.757	144.581
	55	0.396	4.92	0	354.474	103.46	143.572
	56	0.372	4.937	0	355.959	124.121	145.722
	57	0.445	5.028	0	360.103	110.277	145.658
	58	0.692	4.863	0	356.141	98.831	146.878
	59	0.551	4.83	0	352.949	104.812	143.781
	60	0.562	4.897	0	357.986	129.045	148.062
	61	0.531	4.987	0	356.455	144.003	147.299
	62	0.388	4.945	0	355.976	102.241	149.187
	63	0.532	4.899	0	353.3	152.312	145.694
	64	0.569	4.939	0	355.178	133.698	150.746
	65	0.492	4.996	0	357.767	98.07	147.824
	66	0.271	4.885	0	353.832	107.056	149.5
	67	0.335	4.939	0	359.026	112.391	151.18
	68	0.278	4.882	0	354.355	99.39	145.727
	69	0.473	4.96	0	356.803	93.949	146.841
	70	0.385	4.93	0	354.428	103.047	147.603
	71	0.337	4.947	0	356.331	104.549	146.621
	72	0.489	5.012	0	357.671	108.081	149.161
	73	0.467	4.964	0	356.34	96.372	149.215
	74	0.577	5.02	0	356.407	130.527	144.922
	75	0.464	4.965	0	356.377	112.114	143.367
	76	0.445	4.944	0	356.583	106.487	144.912
	77	0.43	5.027	0	358.309	114.813	146.876
	78	0.725	4.916	0	357.068	116.015	145.335
	79	0.578	4.88	0	353.925	120.782	148.651
	80	0.658	4.957	0	354.793	102.112	139.802
	81	0.721	4.868	0	356.56	96.253	142.092
	82	0.741	4.873	0	355.33	104.998	139.419
	83	0.47	5.012	0	357.79	113.35	156.187
	84	0.499	4.946	0	356.195	104.767	146.214
	85	0.447	4.954	0	357.948	102.725	146.143
	86	0.616	4.903	0	354.418	119.958	145.231
	87	0.496	4.941	0	355.412	105.392	148.652
	88	0.745	4.919	0	354.721	100.517	142.868
	89	0.631	4.92	0	355.096	115.653	144.109
	90	0.587	4.854	0	354.383	121.25	149.688
	91	0.663	4.969	0	355.687	127.681	148.465
	92	0.444	4.863	0	353.049	95.906	144.549
	93	0.483	4.896	0	355.471	95.339	145.076
	94	0.581	4.975	0	357.8	102.532	140.059
	95	0.513	4.921	0	357.064	88.553	142.671
	96	0.613	4.97	0	356.795	99.056	147.345
	97	0.594	4.955	0	357.99	127.34	151.751
	98	0.568	4.945	0	357.376	143.414	149.699
	99	0.423	4.91	0	355.191	127.126	145.649
	100	0.727	4.948	0	357.068	123.616	141.307
	101	0.62	4.937	0	356.802	124.028	148.087
	102	0.419	4.985	0	356.925	146.069	145.074
	103	0.456	4.873	0	353.724	120.26	146.19
	104	0.625	4.934	0	354.114	151.426	146.377
	105	0.631	4.876	0	353.105	125.529	145.269
	106	0.361	4.928	0	354.875	130.195	144.557
	107	0.49	4.977	0	357.988	148.706	150.875
	108	0.496	4.978	0	357.75	131.868	146.004
	109	0.656	4.964	0	357.731	113.91	143.237
	110	0.604	4.96	0	354.818	133.193	149.38
	111	0.667	5.017	0	358.102	141.395	148.496
	112	0.713	4.958	0	356.299	121.507	148.325
	113	0.619	4.959	0	357.431	150.269	146.651
	114	0.35	4.971	0	357.722	148.994	149.59
	115	0.47	4.965	0	358.582	149.603	147.274
	116	0.486	4.911	0	354.023	143.304	148.097
	117	0.366	4.884	0	357.148	126.837	151.969
	118	0.487	4.953	0	356.926	123.056	151.818
	119	0.623	4.958	0	355.53	77.07	147.086
	120	0.606	5.009	0	358.373	122.456	148.185
	121	0.638	4.941	0	354.412	130.555	148.049
	122	0.582	4.94	0	356.285	108.879	142.83
	123	0.276	4.822	0	352.615	119.069	142.579
	124	0.482	4.949	0	355.061	94.258	146.05
	125	0.473	4.955	0	355.557	90.305	149.819
	126	0.732	4.94	0	354.241	102.149	142.74
	127	0.569	4.93	0	353.569	84.056	147.762
	128	0.432	4.903	0	354.311	92.235	147.313
	129	0.35	4.883	0	353.423	78.586	149.351
	130	0.572	4.931	0	355.928	89.857	145.828
	131	0.398	4.917	0	355.556	92.613	150.371
	132	0.586	4.97	0	354.762	112.771	147.997
	133	0.707	4.948	0	353.927	96.989	138.307
	134	0.616	4.928	0	355.654	86.935	143.438
	135	0.419	4.964	0	357.594	73.345	149.345
	136	0.802	4.908	0	354.899	73.784	140.289
	137	0.712	4.949	0	357.531	86.284	142.795
	138	0.754	4.853	0	355.097	78.293	145.182
	139	0.812	4.894	0	355.679	81.77	143.411
	140	0.712	4.86	0	354.726	88.703	144.783
	141	0.587	4.961	0	352.957	115.335	146.357
	142	0.538	4.886	0	353.357	114.811	141.261
	143	0.427	4.951	0	359.978	110.777	152.466
	144	0.656	4.986	0	354.348	129.176	142.774
	145	0.639	4.971	0	356.371	124.511	145.969
	146	0.601	4.95	0	359.651	100.192	139.28
	147	0.647	5.013	0	358.767	102.071	149.51
	148	0.422	4.966	0	357.382	100.049	139.212
	149	0.577	4.868	0	355.382	102.947	147.02
	150	0.654	4.968	0	355.588	92.855	144.322
	151	0.387	4.952	0	355.999	97.258	147.95
	152	0.412	4.948	0	354.698	87.766	139.556
	153	0.34	4.952	0	355.26	117.073	140.736
	154	0.498	4.903	0	353.434	96.605	142.581
	155	0.555	5.001	0	356.831	95.591	142.334
	156	0.527	4.964	0	356.762	89.098	146.501
	157	0.413	4.979	0	356.071	128.952	143.155
	158	0.537	4.995	0	358.685	129.987	144.251
	159	0.433	4.999	0	357.595	158.666	145.744
	160	0.447	4.911	0	353.359	116.124	147.174
	161	0.464	4.971	0	353.897	142.82	142.555
	162	0.5	4.986	0	357.655	128.905	144.679
	163	0.464	4.995	0	355.783	145.812	151.871
	164	0.437	4.938	0	356.798	112.165	151.589
	165	0.34	4.981	0	358.586	111.108	148.145
	166	0.541	5.022	0	362.44	143.498	146.518
	167	0.506	5.056	0	359.223	110.634	143.937
	168	0.42	4.965	0	359.006	100.454	145.21
	169	0.443	5.001	0	355.677	103.826	145.223
	170	0.463	4.922	0	353.137	92.897	139.714
	171	0.269	4.971	0	356.851	107.856	148.323
	172	0.254	4.966	0	354.933	109.75	149.968
	173	0.501	5.016	0	359.883	93.381	149.417
	174	0.485	4.981	0	354.952	87.632	145.142
	175	0.5	5.02	0	361.993	113.732	148.711
	176	0.463	4.998	0	358.009	134.948	147.121
	177	0.433	5.013	0	358.54	132.346	144.164
	178	0.486	4.885	0	353.201	109.237	144.557
	179	0.418	5.035	0	357.627	123.043	145.401
	180	0.489	4.91	0	355.362	111.298	143.748
	181	0.514	4.943	0	356.184	99.016	140.602
	182	0.589	4.966	0	355.843	87.474	143.206
	183	0.401	4.885	0	354.291	109.437	142.703
	184	0.443	4.917	0	352.722	104.152	139.502
	185	0.518	4.988	0	357.458	99.502	144.957
	186	0.404	5.003	0	357.254	109.717	145.338
	187	0.386	4.962	0	355.645	102.185	142.921
	188	0.476	4.979	0	358.441	103.996	145.995
	189	0.473	4.936	0	356.603	93.473	145.159
	190	0.302	4.883	0	354.799	99.363	140.675
	191	0.452	4.923	0	356.532	98.397	146.197
	192	0.442	4.908	0	355.984	84.767	145.958
	193	0.43	4.93	0	355.197	87.628	146.611
	194	0.431	4.917	0	356.803	104.817	143.654
	195	0.522	4.96	0	354.316	104.912	143.384
	196	0.406	4.973	0	356.264	122.529	143.773
	197	0.308	4.971	0	357.457	104.727	143.694
	198	0.322	4.941	0	357.35	94.009	148.489
	199	0.479	4.929	0	356.464	97.739	147.993
	200	0.356	4.977	0	356.747	103.925	145.586
	201	0.42	4.961	0	358.758	103.391	140.451
	202	0.468	5.016	0	357.417	96.704	145.519
	203	0.498	4.969	0	357.483	104.099	145.177
	204	0.353	5.005	0	358.068	105.329	150.583
	205	0.444	4.983	0	357.93	110.396	142.473
	206	0.391	4.98	0	358.461	111.826	140.95
	207	0.389	4.903	0	354.655	120.248	146.809
	208	0.357	4.901	0	356.549	127.235	147.434
	209	0.439	4.912	0	356.261	110.392	144.034
	210	0.417	4.921	0	357.152	100.606	149.177
	211	0.557	4.942	0	353.812	96.977	141.818
	212	0.489	4.957	0	357.247	104.292	144.714
	213	0.558	4.869	0	354.988	103.516	141.648
	214	0.428	4.918	0	358.689	114.337	147.371
	215	0.541	4.953	0	354.882	110.888	142.12
	216	0.47	5.003	0	359.398	119.408	147.753
	217	0.375	4.98	0	356.28	114.287	141.997
	218	0.5	4.944	0	354.916	118.432	140.467
	219	0.421	5.006	0	355.52	122.333	145.093
	220	0.371	4.994	0	358.102	113.386	148.502
	221	0.459	4.933	0	356.879	126.64	144.756
	222	0.368	4.886	0	354.646	112.272	144.593
	223	0.416	4.972	0	359.085	120.042	144.67
	224	0.348	4.964	0	357.277	109.947	147.551
	225	0.446	4.975	0	355.668	104.524	142.711
	226	0.428	4.981	0	355.69	98.672	143.861
	227	0.503	4.991	0	356.374	98.061	143.191
	228	0.391	4.935	0	352.293	117.329	137.484
	229	0.306	4.911	0	354.834	122.034	141.208
	230	0.485	4.969	0	355.272	110.711	139.873
	231	0.515	5.016	0	357.567	121.331	146.597
	232	0.33	4.938	0	356.772	100.901	146.209
	233	0.643	4.944	0	355.598	93.672	145.245
	234	0.367	4.967	0	356.044	107.893	142.677
	235	0.473	4.971	0	355.365	100.876	142.427
	236	0.443	4.956	0	353.651	99.294	148.075
	237	0.508	4.928	0	357.684	98.825	148.94
	238	0.357	4.953	0	356.236	129.139	143.83
	239	0.354	4.942	0	357.87	120.499	149.651
	240	0.543	4.957	0	356.337	99.622	145.697
	241	0.417	4.938	0	356.643	124.071	146.944
	242	0.473	4.877	0	354.574	116.792	143.307
	243	0.395	4.902	0	356.143	116.125	143.928
	244	0.455	4.888	0	356.56	122.739	146.573
	245	0.409	4.948	0	356.779	113.807	144.395
	246	0.598	4.944	0	355.328	126.763	146.131
	247	0.501	4.928	0	352.72	113.536	144.162
	248	0.543	4.961	0	355.755	130.608	144.124
	249	0.459	4.982	0	357.859	140.017	146.32
	250	0.377	4.965	0	355.732	103.698	146.716
	251	0.475	4.894	0	354.448	122.659	146.15
	252	0.509	4.979	0	356.956	128.291	150.052
	253	0.462	4.919	0	357.705	139.563	148.584
	254	0.673	4.995	0	357.506	171.894	147.546
	255	0.506	4.964	0	356.331	134.992	145.77
	256	0.675	4.861	0	354.261	128.467	140.287
	257	0.379	4.962	0	353.328	143.737	140.187
	258	0.489	4.902	0	352.975	128.545	142.796
	259	0.803	5.034	0	358.3	172.877	143.753
	260	0.741	4.961	0	356.797	156.78	144.672
	261	0.384	4.977	0	356.467	134.205	143.854
	262	0.629	4.953	0	355.366	145.834	156.101
	263	0.416	5.038	0	362.809	148.341	152.069
	264	0.573	4.951	0	355.989	158.512	143.076
	265	0.446	5.002	0	359.302	131.614	145.08
	266	0.544	4.912	0	354.413	132.989	141.25
	267	0.624	4.905	0	354.938	141.08	144.963
	268	0.397	4.984	0	357.95	109.858	149.687
	269	0.394	4.966	0	355.127	135.702	143.276
	270	0.376	5.016	0	360.188	122.855	145.398
	271	0.55	4.949	0	355.826	122.612	137.655
	272	0.64	4.985	0	357.601	115.789	150.338
	273	0.393	4.927	0	354.157	116.373	142.083
	274	0.394	4.936	0	355.086	124.426	144.261
	275	0.438	4.928	0	353.976	118.361	142.032
	276	0.599	4.967	0	355.22	116.82	147.002
	277	0.422	4.947	0	355.88	138.758	145.083
	278	0.473	5.021	0	358.913	139.633	145.978
	279	0.544	4.997	0	356.06	121.276	142.776
	280	0.324	4.959	0	356.422	124.683	145.675
	281	0.476	5	0	356.472	119.265	148.537
	282	0.4	4.914	0	351.416	123.796	140.629
	283	0.604	4.942	0	354.438	109.814	141.101
	284	0.534	4.928	0	357.459	140.152	147.158
	285	0.68	4.92	0	356.877	117.726	148.06
	286	0.47	4.868	0	353.433	111.735	144.921
	287	0.464	4.952	0	356.03	117.73	151.023
	288	0.558	4.932	0	354.532	118.569	139.447
	289	0.59	4.993	0	357.689	117.543	141.732
	290	0.6	5.043	0	357.287	113.749	144.829
	291	0.554	4.976	0	356.891	121.096	143.195
	292	0.395	4.957	0	355.459	116.783	149.649
	293	0.77	4.924	0	356.324	125.792	140.232
	294	0.587	5	0	357.611	137.987	144.453
	295	0.831	4.921	0	356.295	111.584	146.569
	296	0.564	4.92	0	356.642	122.106	146.493
	297	0.632	4.928	0	355.009	121.236	144.146
	298	0.496	5.011	0	357.724	112.768	142.092
	299	0.597	5.003	0	357.616	126.405	147.023
	300	0.323	4.945	0	356.745	106.157	151.038
	301	0.669	4.978	0	356.74	133.076	140.481
	302	0.581	4.981	0	359.946	97.88	146.271
	303	0.549	5.005	0	359.59	114.605	146.478
	304	0.473	4.94	0	354.513	115.832	149.658
	305	0.574	4.951	0	355.195	111.862	141.705
	306	0.561	4.93	0	356.52	139.05	149.24
	307	0.827	4.978	0	359.312	129.791	140.407
	308	0.497	4.971	0	354.762	127.238	146.773
	309	0.522	5.001	0	358.366	139.178	140.54
	310	0.684	4.964	0	354.034	135.426	145.052
	311	0.712	4.986	0	357.901	148.421	140.164
	312	0.546	4.979	0	356.9	144.738	146.304
	313	0.748	4.921	0	357.364	143.195	141.936
	314	0.739	5.041	0	357.018	131.484	137.853
	315	0.715	4.975	0	357.893	156.682	142.453
	316	0.613	4.919	0	356.808	140.718	140.704
	317	0.578	4.987	0	358.336	148.802	146.771
	318	0.828	4.976	0	355.515	131.482	142.156
	319	0.985	4.894	0	355.402	130.667	140.579
	320	0.831	5.031	0	358.902	153.444	142.837
	321	0.904	4.9	0	353.648	150.025	142.48
	322	0.735	4.899	0	355.773	146.918	142.074
	323	1.012	4.953	0	358.861	164.79	138.137
	324	0.754	4.891	0	355.597	159.269	141.47
	325	0.724	4.976	0	355.335	192.593	142.154
	326	0.707	4.944	0	354.901	133.244	147.327
	327	0.657	4.938	0	356.611	144.683	140.686
	328	0.673	5.01	0	356.276	149.61	146.059
	329	0.84	5.029	0	360.103	160.638	148.942
	330	0.64	4.859	0	352.607	158.364	147.991
	331	0.771	5.005	0	358.666	157.784	141.652
	332	0.554	5.006	0	358.279	146.76	145.163
	333	0.597	4.98	0	355.334	172.194	142.032
	334	0.701	4.949	0	353.682	159.967	143.422
	335	0.543	4.966	0	357.635	149.734	147.728
	336	0.812	4.98	0	355.52	157.626	142.72
	337	0.602	5.008	0	354.715	165.177	148.517
	338	0.537	4.972	0	358.349	156.592	148.244
	339	0.572	4.944	0	355.208	147.53	137.852
	340	0.746	4.898	0	353.71	143.332	136.746
	341	0.631	4.939	0	357.341	156.631	147.403
	342	0.737	5.089	0	360.66	169.305	150.069
	343	0.717	5.011	0	358.073	151.669	140.621
	344	0.987	4.894	0	357.104	136.148	139.011
	345	0.902	4.965	0	357.429	158.264	139.642
	346	1.005	4.866	0	353.334	139.232	135.794
	347	0.879	5.071	0	358.198	166.972	134.049
	348	0.695	4.938	0	351.923	191.375	140.467
	349	0.488	5.027	0	358.756	167.672	145.184
	350	0.715	4.975	0	357.881	172.492	140.891
	351	0.706	4.96	0	355.128	174.858	143.592
	352	0.596	5.02	0	355.472	167.724	141.823
	353	0.734	4.94	0	356.62	169.662	141.618
	354	0.717	5.008	0	356.604	184.307	143.53
	355	0.857	4.987	0	355.98	176.081	139.443
	356	0.739	5.038	0	358.466	178.584	139.683
	357	0.735	4.989	0	354.639	137.706	138.295
	358	0.778	4.948	0	356.189	142.355	142.176
	359	0.748	4.959	0	357.404	151.027	138.932
	360	0.697	4.915	0	357.805	134.401	142.42
	361	0.911	4.858	0	354.587	138.623	138.709
	362	0.792	5.023	0	357.089	155.963	136.688
	363	0.631	4.931	0	358.618	147.164	143.833
	364	0.639	4.883	0	356.176	141.062	138.284
	365	0.608	4.85	0	351.494	130.303	141.815
	366	0.715	4.855	0	355.35	144.755	141.908
	367	0.602	4.865	0	355.533	137.458	144.161
	368	0.62	4.91	0	353.003	163.041	142.891
	369	0.654	5.009	0	356.985	140.116	142.029
	370	0.722	4.898	0	354.295	151.13	147.715
	371	0.735	4.936	0	357.519	152.591	146.967
	372	1.132	4.864	0	352.812	163.514	128.894
	373	0.975	4.919	0	353.31	151.532	138.587
	374	0.792	4.973	0	357.851	149.992	147.152
	375	0.904	4.961	0	355.706	142.728	137.786
	376	0.86	5.016	0	357.444	163.971	140.204
	377	0.626	4.992	0	359.211	133.249	143.222
	378	0.884	4.931	0	357.275	136.623	141.745
	379	0.71	4.923	0	354.774	120.806	141.727
	380	0.634	4.955	0	353.496	133.911	142.785
	381	0.701	4.908	0	352.877	145.997	140.458
	382	0.92	5.058	0	357.776	145.923	141.911
	383	0.65	4.934	0	355.619	102.765	143.263
	384	0.504	5.037	0	358.907	131.193	148.716
	385	0.553	4.941	0	354.659	139.889	140.268
	386	0.514	4.937	0	353.808	123.588	137.717
	387	0.774	4.995	0	356.17	126.19	140.963
	388	0.647	4.999	0	357.568	144.16	139.049
	389	0.669	5.008	0	358.854	144.306	147.473
	390	0.587	4.924	0	356.354	131.468	143.753
	391	0.752	4.931	0	356.346	137.237	144.397
	392	0.731	4.999	0	356.524	137.752	146.031
	393	0.689	4.934	0	352.684	181.727	145.741
	394	0.51	4.89	0	352.681	134.285	145.241
	395	0.597	5.001	0	356.94	162.805	139.904
	396	0.626	4.95	0	357.231	144.589	140.403
	397	0.75	4.992	0	355.654	113.828	141.481
	398	0.618	4.947	0	359.628	131.356	143.696
	399	0.955	4.934	0	355.699	141.323	140.267
	400	0.574	4.957	0	357.366	121.228	145.154
	401	0.572	5.024	0	358.081	141.614	147.034
	402	0.806	4.891	0	353.857	92.073	147.902
	403	0.794	4.854	0	351.664	126.292	140.193
	404	0.554	5.059	0	358.999	133.302	146.62
	405	0.779	4.958	0	356.231	89.649	149.627
	406	0.723	4.937	0	355.091	137.362	140.661
	407	1.247	4.985	0	357.968	157.452	143.462
	408	0.787	4.982	0	358.01	102.302	148.586
	409	0.914	5.01	0	357.901	139.713	142.917
	410	0.708	5.007	0	358.213	122.033	148.017
	411	0.673	5.013	0	358.464	119.392	146.539
	412	0.904	4.931	0	357.739	104.766	141.933
	413	0.814	5.008	0	357.706	105.069	145.105
	414	1.034	4.907	0	353.478	123.541	147.432
	415	0.818	5.026	0	355.851	116.455	145.167
	416	0.705	4.996	0	356.59	154.763	142.692
	417	0.89	4.902	0	352.661	116.688	136.543
	418	0.77	4.904	0	352.028	142.407	142.94
	419	0.944	4.862	0	353.155	129.479	137.886
	420	0.85	4.915	0	353.553	144.631	138.09
	421	0.812	5.042	0	359.216	146.565	142.233
	422	0.956	4.847	0	354.278	123.072	135.885
	423	0.969	4.946	0	355.929	138.866	138.115
	424	0.818	4.916	0	356.774	126.082	138.492
	425	0.862	4.896	0	353.048	144.291	144.233
	426	1.009	4.975	0	355.892	138.5	138.064
	427	0.911	4.904	0	353.577	128.416	138.958
	428	0.783	4.904	0	356.553	128.014	144.642
	429	0.542	4.958	0	355.399	113.462	144.469
	430	0.857	4.947	0	356.078	138.882	143.836
	431	0.635	4.98	0	356.426	168.156	144.871
	432	0.797	4.886	0	353.91	149.554	140.698
	433	0.51	4.954	0	355.548	150.241	140.583
	434	0.611	5.054	0	359.372	119.695	143.028
	435	1.07	4.972	0	352.926	178.285	136.916
	436	0.982	4.912	0	355.723	100.741	139.902
	437	0.66	4.932	0	354.425	142.835	135.085
	438	0.557	4.962	0	355.255	143.701	143.351
	439	0.836	4.989	0	357.378	135.335	144.918
	440	0.843	4.937	0	357.298	130.584	137.309
	441	0.923	4.809	0	352.36	147.79	136.953
	442	0.678	4.942	0	355.449	131.215	140.203
	443	0.806	4.918	0	355.116	146.722	137.14
	444	0.641	4.899	0	354.927	133.77	145.034
	445	0.98	4.858	0	354.673	136.994	137.753
	446	0.882	4.888	0	354.511	125.02	139.691
	447	0.735	5.009	0	360.062	124.781	146.667
	448	0.809	4.915	0	357.747	141.483	139.051
	449	0.965	4.957	0	355.676	176.698	139.381
	450	0.887	4.948	0	358.997	155.893	144.39
	451	0.666	4.85	0	353.856	149.764	144.517
	452	0.565	4.927	0	355.668	106.162	148.731
	453	0.38	4.978	0	359.537	148.29	153.581
	454	0.502	4.948	0	356.042	110.804	147.427
	455	0.61	4.987	0	357.065	111.339	146.768
	456	0.63	4.941	0	356.057	141.011	148.356
	457	0.706	4.962	0	356.414	132.564	148.255
	458	0.607	4.881	0	354.353	187.511	144.867
	459	0.556	4.946	0	354.905	139.019	143.675
	460	0.676	5.01	0	357.019	186.569	147.05
	461	0.641	4.943	0	355.13	187.96	143.175
	462	0.352	4.995	0	358.139	162.41	156.381
	463	0.469	4.962	0	358.675	134.728	150.36
	464	0.615	4.969	0	356.3	126.151	142.424
	465	0.554	4.95	0	356.625	182.484	154.403
	466	0.443	4.946	0	356.957	134.161	149.004
	467	0.802	5.017	0	358.301	153.771	143.853
	468	0.565	4.974	0	356.726	156.657	148.725
	469	0.517	5.023	0	358.496	150.324	151.183
	470	0.632	5.026	0	357.143	140.105	150.084
	471	0.57	4.921	0	355.14	177.333	142.899
	472	0.543	4.918	0	354.752	140.375	144.395
	473	0.633	5.031	0	359.532	169.182	151.226
	474	0.476	4.947	0	356.482	152.388	153.705
	475	0.487	4.956	0	356.676	159.372	151.991
	476	0.577	4.973	0	356.37	141.248	150.955
	477	0.698	4.836	0	354.072	164.918	146.061
	478	0.675	4.932	0	356.703	164.294	142.504
	479	0.619	4.97	0	359.4	190.41	150.975
	480	0.707	4.959	0	357.671	175.912	145.927
	481	0.878	4.932	0	355.44	160.059	141.703
	482	0.586	4.967	0	359.547	159.866	151.477
	483	0.649	4.861	0	354.018	138.835	144.592
	484	0.588	4.927	0	357.562	181.121	147.115
	485	0.813	4.939	0	355.123	183.085	147.76
	486	0.655	4.874	0	354.243	135.812	139.155
	487	0.694	4.93	0	357.212	156.573	150.413
	488	1.157	4.853	0	353.69	127.535	139.271
	489	1.077	4.875	0	352.864	153.253	138.789
	490	0.917	4.985	0	355.937	143.454	149.5
	491	0.879	4.909	0	356.242	135.876	152.123
	492	1.238	4.895	0	356.581	157.435	136.854
	493	0.756	4.982	0	356.019	164.955	144.213
	494	0.746	4.942	0	359.473	169.217	152.131
	495	0.638	4.937	0	355.596	212.434	141.169
	496	0.491	4.976	0	357.065	227.312	146.823
	497	0.852	4.916	0	352.937	175.848	142.518
	498	0.491	5.014	0	356.707	175.345	151.757
	499	1.117	4.873	0	356.292	187.913	141.213
	500	1.142	4.866	0	356.007	181.028	137.399
	501	0.7	4.913	0	356.383	166.801	153.78
	502	0.825	4.91	0	356.629	157.644	143.121
	503	0.663	4.919	0	358.331	160.16	148.562
	504	0.79	5.026	0	356.643	139.48	146.469
	505	0.723	5.027	0	355.495	131.277	146.944
	506	0.621	4.951	0	356.363	150.823	149.937
	507	1.128	4.836	0	352.75	148.415	139.808
	508	0.765	4.906	0	355.158	139.086	144.165
	509	1.006	4.921	0	357.795	119.247	143.668
	510	0.649	4.904	0	352.445	139.499	141.713
	511	0.695	4.974	0	357.591	144.389	148.65
	512	0.971	4.941	0	354.603	139.747	142.794
	513	1.133	4.927	0	359.084	169.124	142.939
	514	1.102	4.928	0	359.69	158.094	144.674
	515	1.149	4.94	0	357.881	151.773	145.165
	516	0.756	4.892	0	353.426	147.802	151.337
	517	0.72	4.904	0	354.385	180.106	141.923
	518	0.946	4.884	0	353.356	168.142	135.898
	519	0.862	4.892	0	353.252	155.943	145.111
	520	0.656	5.015	0	360.593	158.068	150.368
	521	0.698	4.924	0	356.638	161.821	144.881
	522	0.678	5.048	0	361.716	170.118	147.296
	523	0.651	4.934	0	355.384	189.432	144.529
	524	0.701	4.858	0	351.648	188.943	135.657
	525	0.62	4.949	0	355.613	162.119	144.286
	526	0.584	4.947	0	356.828	181.098	148.287
	527	0.525	5.052	0	358.619	186.917	146.501
	528	0.603	4.979	0	356.024	159.26	151.047
	529	0.708	4.935	0	354.859	195.434	145.323
	530	0.643	4.942	0	355.558	167.568	143.879
	531	0.717	4.962	0	358.006	188.903	141.067
	532	0.804	4.951	0	356.53	201.99	142.895
	533	0.652	5.012	0	358.335	185.673	150.832
	534	0.623	4.956	0	356.008	218.588	143.027
	535	0.621	4.917	0	356.284	217.347	140.498
	536	0.928	4.893	0	355.174	175.488	137.309
	537	0.539	4.976	0	356.651	194	146.492
	538	0.57	4.958	0	357.126	168.187	147.397
	539	0.556	4.964	0	357.49	164.076	149.937
	540	0.628	4.954	0	355.792	170.616	143.676
	541	0.645	4.9	0	355.97	183.025	147.687
	542	0.712	4.895	0	356.387	156.361	146.348
	543	1.414	4.708	0	351.207	146.652	131.961
	544	0.506	4.971	0	358.036	193.575	145.27
	545	1.119	4.915	0	355.556	172.679	138.913
	546	0.559	5.001	0	356.618	186.595	148.164
	547	0.85	5.142	0	363.022	215.077	149.447
	548	0.976	4.938	0	356.9	185.018	141.105
	549	0.874	4.908	0	356.575	161.666	144.694
	550	0.719	5.022	0	357.507	201.504	145.978
	551	0.65	4.927	0	356.026	180.832	141.437
	552	0.714	5.01	0	358.419	174.065	149.879
	553	1.015	4.997	0	358.538	180.819	138.668
	554	1.062	4.933	0	357.738	145.499	139.42
	555	0.852	4.986	0	357.747	157.114	154.398
	556	0.781	4.948	0	359.425	160.912	146.764
	557	0.503	4.916	0	356.212	177.788	145.217
	558	0.841	4.928	0	355.358	176.193	139.887
	559	0.696	4.959	0	359.346	173.372	146.794
	560	0.615	4.786	0	354.839	156.352	148.286
	561	0.692	4.981	0	360.828	123.673	154.216
	562	0.952	4.99	0	357.684	166.981	147.591
	563	1.188	4.864	0	354.227	189.013	132.585
	564	0.649	4.95	0	355.713	158.588	146.236
	565	0.825	4.974	0	355.462	166.184	147.17
	566	0.786	4.976	0	354.646	165.148	146.434
	567	1.156	4.896	0	359.359	182.53	145.679
	568	0.663	4.941	0	356.167	187.993	146.795
	569	0.6	5.025	0	360.171	158.993	153.216
	570	0.649	4.977	0	355.275	184.088	147.931
	571	0.561	4.983	0	357.464	172.682	144.705
	572	0.6	4.906	0	355.274	188.289	146.373
	573	0.712	4.907	0	355.389	170.226	146.745
	574	0.671	4.892	0	352.431	161.687	149.504
	575	0.695	4.891	0	356.224	180.176	146.747
	576	0.699	4.914	0	354.653	189.643	147.357
	577	0.661	5.04	0	359.562	219.207	146.681
	578	0.668	5.079	0	360.597	210.433	156.923
	579	0.668	4.944	0	354.289	181.709	142.756
	580	0.818	4.99	0	355.993	189.245	140.295
	581	0.941	4.899	0	355.897	211.351	144.6
	582	0.871	4.976	0	359.025	155.883	147.071
	583	1.373	4.79	0	354.842	185.22	136.257
	584	0.988	4.895	0	352.634	213.469	135.254
	585	0.584	4.957	0	357.454	191.264	138.198
	586	0.716	4.901	0	354.623	188.637	135.757
	587	0.645	4.99	0	355.827	173.803	141.765
	588	0.81	4.992	0	355.974	200.603	148.488
	589	0.775	4.917	0	355.92	185.306	146.282
	590	0.853	5.005	0	358.892	186.481	156.639
	591	0.712	4.994	0	356.321	184.755	140.674
	592	0.736	5.027	0	359.985	170.565	145.113
	593	1.219	4.884	0	356.938	231.954	146.878
	594	0.599	4.964	0	356.47	152.342	142.248
	595	0.974	4.906	0	356.44	188.322	137.893
	596	1.081	4.97	0	358.23	186.46	144.514
	597	1.001	4.918	0	356.734	191.688	140.437
	598	0.734	4.957	0	355.923	203.902	146.631
	599	1.053	4.933	0	354.644	173.377	144.528
	600	0.747	4.786	0	354.058	189.558	144.431
	601	0.79	4.911	0	353.812	152.139	144.844
	602	0.828	5.028	0	358.361	134.398	146.628
	603	0.82	4.955	0	352.802	140.955	149.252
	604	0.691	4.987	0	355.654	126.847	148.313
	605	0.958	4.954	0	354.142	122.686	139.257
	606	0.769	4.907	0	354.761	142.228	139.45
	607	0.914	4.891	0	355.393	177.283	146.356
	608	1.036	4.876	0	354.627	178.885	143.971
	609	0.946	4.94	0	357.091	184.741	141.092
	610	1.23	4.871	0	352.406	171.595	141.266
	611	1.384	4.81	0	354.983	187.164	135.854
	612	1.34	4.88	0	354.433	168.083	130.909
	613	1.273	4.829	0	354.188	196.711	133.64
	614	1.334	4.86	0	351.398	189.368	135.952
	615	0.525	4.969	0	356.315	187.679	142.994
	616	0.592	5.009	0	358.536	141.689	151.253
	617	0.769	5.025	0	357.128	142.847	143.894
	618	0.673	4.965	0	357.221	134.798	143.901
	619	0.888	4.947	0	355.652	141.697	134.253
	620	0.724	4.899	0	356.995	149.024	152.305
	621	0.697	4.958	0	359.068	157.952	151.508
	622	0.685	4.896	0	356.097	160.67	147.859
	623	0.6	4.887	0	355.875	187.506	142.814
	624	0.69	4.984	0	358.636	166.596	150.456
	625	0.591	4.981	0	358.04	168.651	146.764
	626	0.597	4.884	0	352.499	169.636	148.972
	627	0.56	4.962	0	358.702	177.771	146.827
	628	0.76	5.001	0	356.498	173.117	148.51
	629	0.33	4.93	0	354.8	171.456	153.08
	630	0.445	4.928	0	357.176	149.719	147.374
	631	0.622	4.966	0	354.434	120.621	148.171
	632	0.788	4.914	0	355.858	130.828	142.176
	633	0.566	4.992	0	357.597	151.749	150.257
	634	0.686	5.024	0	355.599	145.654	144.56
	635	0.654	4.926	0	355.514	162.567	147.546
	636	0.657	4.889	0	356.314	185.903	147.006
	637	0.451	4.914	0	355.014	170.572	147.352
	638	0.643	5.019	0	358.121	176.233	150.658
	639	0.517	4.913	0	356.615	184.823	148.45
	640	0.565	5.021	0	359.843	151.427	154.349
	641	0.64	4.912	0	355.55	132.976	147.98
	642	0.893	4.971	0	358.341	182.683	137.559
	643	0.876	5.013	0	356.721	189.906	144.783
	644	0.43	4.905	0	355.56	169.445	147.967
	645	0.581	4.987	0	357.888	173.401	146.807
	646	0.6	4.93	0	353.06	169.915	147.329
	647	0.777	4.954	0	358.949	168.517	144.081
	648	0.65	4.963	0	357.113	168.587	149.418
	649	0.842	5.043	0	357.896	170.222	149.057
	650	0.65	4.993	0	358.204	196.498	139.966
	651	0.627	4.963	0	357.003	173.793	151.713
	652	0.761	4.958	0	356.374	169.506	151.952
	653	0.991	4.964	0	354.686	167.264	142.589
	654	1.328	4.752	0	349.045	146.732	131.157
	655	1.534	4.714	0	350.413	154.343	136.48
	656	0.933	4.925	0	355.73	156.148	140.023
	657	1.503	4.726	0	353.621	142.455	126.236
	658	1.731	4.608	0	351.225	162.05	124.309
	659	2.022	4.437	0	346.681	111.894	121.041
	660	2	4.488	0	353.202	128.607	126.68
	661	1.878	4.519	0	349.028	153.743	122.15
	662	1.821	4.63	0	350.481	150.31	127.079
	663	1.628	4.699	0	351.06	158.628	131.555
	664	0.755	4.946	0	357.179	225.633	144.896
	665	0.758	4.984	0	357.046	186.302	151.115
	666	0.945	4.897	0	354.102	171.136	137.19
	667	1.567	4.75	0	354.633	149.615	124.852
	668	0.686	5.001	0	356.98	173.071	142.01
	669	0.804	4.835	0	353.485	168.313	141.846
	670	1.068	4.821	0	353.344	155.316	134.974
	671	1.25	4.905	0	354.253	159.204	140.833
	672	1.649	4.76	0	353.148	139.795	132.582
	673	1.161	4.8	0	352.894	161.924	132.126
	674	0.737	4.932	0	355.206	174.21	138.275
	675	0.948	5.03	0	360.058	182.134	142.57
	676	1.027	4.909	0	353.329	180.886	137.75
	677	0.693	4.919	0	354.477	171.926	144.494
	678	0.53	4.998	0	356.732	187.045	147.465
	679	0.861	4.895	0	354.927	167.237	139.619
	680	1.78	4.588	0	352.438	183.188	128.946
	681	1.207	4.846	0	351.359	154.738	132.501
	682	1.638	4.726	0	354.02	149.533	129.39
	683	0.496	4.916	0	355.372	159.514	151.047
	684	1.064	4.777	0	350.724	152.136	142.065
	685	1.109	4.877	0	356.463	146.991	144.302
	686	0.871	4.987	0	353.803	166.863	138.591
	687	0.833	4.887	0	353.107	187.212	146.192
	688	1.354	4.813	0	352.607	166.34	125.184
	689	1.494	4.77	0	352.455	181.709	127.864
	690	1.562	4.729	0	352.838	153.03	135.977
	691	1.336	4.849	0	355.007	159.242	141.534
	692	1.08	4.865	0	355.285	175.315	139.053
	693	0.768	4.929	0	355.484	164.279	145.507
	694	0.729	4.961	0	356.184	174.219	146.694
	695	0.901	4.922	0	355.043	177.435	141.56
	696	0.775	5.035	0	358.637	188.604	147.925
	697	0.714	4.906	0	353.566	176.462	144.159
	698	0.74	4.973	0	354.419	194.22	141.066
	699	1.25	4.803	0	356.101	203.282	135.755
	700	0.793	4.942	0	357.116	164.615	143.865
	701	0.783	4.942	0	355.496	173.12	145.582
	702	0.699	5.013	0	358.091	182.772	149.236
	703	0.701	4.957	0	357.829	181.727	146.356
	704	1.244	4.807	0	349.61	168.027	137.592
	705	0.82	4.938	0	355.896	192.504	135.953
	706	0.694	4.918	0	354.539	160.831	139.963
	707	0.836	4.983	0	359.129	169.228	144.351
	708	0.65	4.957	0	352.638	174.227	147.782
	709	0.684	4.975	0	354.058	191.213	144.787
	710	0.789	4.98	0	356.429	174.354	145.21
	711	1.006	4.871	0	354.489	188.264	137.192
	712	0.815	4.892	0	352.412	177.3	141.645
	713	1.227	4.852	0	355.55	163.123	135.938
	714	0.665	4.965	0	355.656	163.14	141.389
	715	1.041	4.908	0	353.224	150.231	137.847
	716	0.619	4.907	0	353.442	169.146	142.349
	717	0.678	5.029	0	359.788	176.267	146.47
	718	0.822	4.985	0	357.899	163.286	149.113
	719	0.96	4.843	0	354.142	144.206	141.341
	720	1.065	4.823	0	353.545	153.339	141.904
	721	0.801	4.969	0	358.448	178.04	145.49
	722	0.873	4.985	0	355.537	199.064	143.926
	723	0.906	4.921	0	354.592	173.531	146.497
	724	0.961	4.939	0	354.871	183.957	144.221
	725	0.897	5.03	0	356.136	170.27	145.256
	726	0.756	4.934	0	353.175	155.765	142.868
	727	0.733	4.932	0	353.524	163.089	143.227
	728	0.742	4.903	0	358.042	182.577	146.543
	729	0.932	4.847	0	351.512	176.626	138.789
	730	0.98	4.964	0	355.323	170.648	140.412
	731	1.3	4.837	0	355.079	182.387	136.17
	732	1.654	4.654	0	354.78	179.708	130.625
	733	0.987	4.922	0	358.37	164.72	141.525
	734	0.621	4.918	0	355.911	182.979	142.332
	735	0.631	4.913	0	354.96	182.478	147.473
	736	0.948	4.915	0	356.873	162.559	141.037
	737	0.775	4.899	0	356.721	162.975	136.944
	738	1.597	4.686	0	352.556	173.639	125.192
	739	1.484	4.649	0	352.654	152.407	125.493
	740	1.9	4.523	0	348.653	193.334	119.251
	741	1.359	4.745	0	350.328	184.485	130.703
	742	1.404	4.794	0	353.321	183.705	134.436
	743	0.765	4.887	0	355.951	219.166	139.4
	744	0.672	4.908	0	353.827	170.331	147.861
	745	0.681	4.938	0	354.546	183.593	148.8
	746	0.492	4.98	0	354.479	197.688	146.119
	747	0.782	4.91	0	356.434	188.315	142.992
	748	0.629	5	0	358.545	176.823	148.037
	749	0.62	4.981	0	355.82	185.131	149.678
	750	0.813	4.905	0	355.627	164.347	136.56
	751	0.964	4.914	0	354.699	158.593	138.544
	752	1.295	4.724	0	353.663	178.313	138.067
	753	0.996	4.888	0	355.972	201.675	144.098
	754	0.819	4.946	0	356.899	188.254	142.656
	755	0.998	4.903	0	355.779	206.487	141.857
	756	0.639	4.942	0	357.923	199.258	144.716
	757	0.678	4.972	0	356.91	173.427	144.551
	758	0.713	4.961	0	354.162	183.35	143.498
	759	0.752	4.951	0	355.276	165.557	144.088
	760	0.63	4.978	0	357.251	179.343	148.468
	761	1.029	4.805	0	352.834	174.5	136.951
	762	0.623	5.022	0	359.82	188.813	151.6
	763	0.752	4.878	0	355.783	190.002	143.677
	764	0.667	4.901	0	353.102	177.719	147.795
	765	0.864	4.816	0	354.296	168.323	141.222
	766	0.782	4.926	0	355.611	151.202	139.521
	767	0.817	4.841	0	354.159	189.177	143.079
	768	1.259	4.862	0	358.251	160.139	135.593
	769	0.697	4.881	0	354.198	227.258	148.153
	770	0.601	4.983	0	356.329	195.475	147.262
	771	0.555	4.968	0	359.348	211.224	151.902
	772	0.792	4.948	0	356.9	180.797	140.19
	773	0.789	4.915	0	353.174	172.677	141.667
	774	1.313	4.79	0	356.091	166.238	130.802
	775	0.986	4.948	0	356.539	170.566	138.368
	776	1.227	4.895	0	358.703	156.395	136.874
	777	1.581	4.714	0	351.074	117.188	130.206
	778	1.177	4.9	0	356.261	165.843	143.722
	779	1.012	4.88	0	355.886	171.562	141.991
	780	0.848	5.016	0	357.478	140.505	144.045
	781	1.038	4.894	0	356.905	156.23	137.247
	782	1.069	4.883	0	353.467	146.067	135.565
	783	1.163	4.944	0	357.617	155.365	136.212
	784	0.916	4.905	0	353.904	180.416	136.06
	785	1.414	4.683	0	353.318	167.43	135.854
	786	1.45	4.776	0	353.765	109.345	126.847
	787	1.844	4.497	0	346.074	123.572	124.379
	788	1.535	4.818	0	355.222	175.452	132.334
	789	1.369	4.764	0	350.133	125.273	131.5
	790	1.542	4.718	0	353.093	140.461	128.772
	791	1.521	4.705	0	350.192	137.103	136.982
	792	1.592	4.736	0	355.003	133.445	125.827
	793	1.801	4.696	0	351.136	120.728	131.59
	794	1.979	4.403	0	346.609	120.16	116.04
	795	1.723	4.66	0	353.326	168.234	123.686
	796	1.472	4.729	0	353.617	166.812	131.127
	797	1.692	4.654	0	349.529	182.901	122.761
	798	1.146	4.957	0	358.19	150.709	143.018
	799	1.374	4.857	0	353.814	158.827	134.009
	800	1.121	4.94	0	359.13	173.141	147.778
	801	1.491	4.712	0	348.998	144.879	131.857
	802	1.861	4.5	0	345.959	180.092	124.627
	803	1.557	4.609	0	349.234	179.177	123.264
	804	1.794	4.538	0	349.355	208.068	123.369
	805	1.817	4.554	0	351.287	178.013	122.297
	806	1.808	4.529	0	350.08	180.481	120.769
	807	1.751	4.454	0	349.56	183.58	119.39
	808	1.959	4.416	0	349.688	149.296	118.166
	809	1.778	4.622	0	352.865	147.25	116.973
	810	1.6	4.624	0	350.978	145.224	126.657
	811	1.684	4.641	0	353.446	166.3	129.194
	812	1.609	4.684	0	353.045	157.477	128.287
	813	1.806	4.571	0	348.839	140.496	129.894
	814	1.967	4.483	0	349.118	167.706	119.338
	815	1.765	4.647	0	350.606	228.626	128.263
	816	2.205	4.271	0	347.478	219.973	123.722
	817	2.267	4.219	0	345.253	188.503	113.143
	818	2.499	4.126	0	344.824	215.016	120.408
	819	2.348	4.127	0	346.635	148.4	119.749
	820	2.277	4.115	0	342.028	112.033	117.702
	821	2.071	4.377	0	349.471	139.662	120.442
	822	2.178	4.201	0	342.83	130.349	124.564
	823	2.166	4.262	0	346.167	125.452	117.291
	824	2.126	4.392	0	352.453	157.435	126.15
	825	2.173	4.206	0	346.247	123.856	120.774
	826	2.242	4.136	0	339.913	132.602	124.753
	827	2.14	4.23	0	343.29	129.337	124.021
	828	2.284	4.097	0	342.973	111.891	118.699
	829	2.263	4.16	0	345.384	119.893	115.765
	830	2.262	4.103	0	344.087	115.576	120.697
	831	2.15	4.223	0	348.736	103.815	118.344
	832	2.315	4.161	0	348.481	95.88	120.742
	833	2.233	4.224	0	349.484	106.018	121.755
	834	2.399	4.112	0	345.614	120.514	123.416
	835	2.309	4.139	0	347.428	110.605	122.031
	836	2.344	4.093	0	344.508	115.48	121.057
	837	2.342	4.206	0	347.647	87.852	120.676
	838	2.297	4.06	0	342.363	93.559	121.147
	839	2.15	4.27	0	350.264	111.842	113.989
	840	2.453	3.968	0	341.177	120.145	118.391
	841	2.51	3.964	0	340.462	120.806	122.889
	842	2.389	4.082	0	344.475	137.565	118.984
	843	2.507	3.923	0	335.158	127.694	119.448
	844	2.241	4.218	0	347.996	101.028	120.078
	845	2.418	4.058	0	346.661	101.971	117.472
	846	2.293	4.145	0	345.113	97.449	110.844
	847	2.369	4.059	0	343.09	93.316	118.429
	848	2.197	4.209	0	345.474	110.074	117.44
	849	2.731	3.858	0	335.212	122.374	115.912
	850	2.374	4.082	0	342.586	85.744	118.627
	851	2.669	3.901	0	338.706	112.779	116.921
	852	2.261	4.162	0	347.262	95.448	115.289
	853	2.403	4.006	0	339.913	87.78	119.728
	854	2.366	4.136	0	345.241	100.399	118.105
	855	2.427	4.065	0	344.654	96.217	122.08
	856	2.536	4.024	0	346.4	98.91	119.237
	857	2.436	4.04	0	346.269	110.36	120.008
	858	2.624	3.88	0	338.145	111.245	117.224
	859	2.421	4.039	0	340.165	112.849	120.836
	860	2.569	3.936	0	340.079	93.537	117.301
	861	2.464	4.044	0	344.423	104.863	118.55
	862	2.49	4.124	0	344.215	149.499	111.961
	863	2.212	4.242	0	342.332	160.403	117.283
	864	2.11	4.547	0	351.299	175.73	134.32
	865	2.146	4.364	0	347.66	196.157	116.421
	866	2.166	4.276	0	347.943	219.617	117.099
	867	2.446	4.083	0	345.103	233.487	118.225
	868	2.181	4.367	0	350.418	221.977	119.232
	869	2.353	4.155	0	345.473	189.974	120.987
	870	2.08	4.382	0	346.23	215.686	112.982
	871	2.208	4.269	0	346.817	185.471	116.353
	872	2.213	4.446	0	348.122	195.466	125.595
	873	2.109	4.346	0	349.021	196.499	120.701
	874	2.046	4.477	0	349.258	237.023	127.855
	875	2.116	4.404	0	349.452	200.665	122.31
	876	2.032	4.375	0	347.081	183.98	110.524
	877	2.349	4.156	0	346.301	151.194	116.286
	878	2.266	4.16	0	345.183	170.837	115.472
	879	2.342	4.094	0	341.305	191.281	114.194
	880	2.376	4.112	0	344.243	163.676	118.958
	881	2.175	4.302	0	351.585	160.934	123.306
	882	2.407	4.206	0	346.36	140.964	118.279
	883	2.373	4.162	0	341.514	148.545	115.895
	884	2.301	4.219	0	345.047	176.277	117.181
	885	2.268	4.266	0	349.444	177.683	117.887
	886	1.726	4.628	0	350.593	182.387	123.095
	887	1.835	4.508	0	350.8	143.92	121.789
	888	2.321	4.141	0	345.142	128.784	112.043
	889	1.801	4.553	0	348.409	134.227	117.95
	890	1.973	4.499	0	349.138	136.631	121.29
	891	1.704	4.571	0	349.367	145.907	118.446
	892	1.221	4.768	0	351.055	140.426	134.724
	893	1.278	4.795	0	354.438	152.57	135.483
	894	1.555	4.647	0	349.534	168.148	126.495
	895	1.49	4.718	0	354.694	172.434	138.131
	896	1.608	4.677	0	352.145	132.814	132.283
	897	1.785	4.536	0	348.529	136.858	123.869
	898	1.829	4.646	0	351.614	140.16	124.68
	899	1.049	4.888	0	356.51	163.929	145.257
	900	0.846	4.859	0	354.574	157.717	141.473
	901	0.779	4.981	0	356.399	181.266	142.016
	902	0.973	4.923	0	354.394	160.21	133.413
	903	1.119	4.866	0	352.178	155.586	136.866
	904	1.132	4.768	0	353.731	158.396	138.768
	905	1.015	4.917	0	354.533	141.745	137.016
	906	1.873	4.596	0	352.549	136.363	122.415
	907	1.876	4.425	0	346.592	141.806	115.734
	908	1.881	4.483	0	349.004	124.692	119.387
	909	1.837	4.533	0	351.767	142.175	120.644
	910	1.896	4.582	0	352.504	134.954	123.061
	911	1.873	4.576	0	350.062	141.567	118.828
	912	2.121	4.31	0	345.714	178.892	111.328
	913	1.84	4.588	0	350.412	132.198	121.549
	914	1.966	4.442	0	349.766	122.244	118.441
	915	1.731	4.547	0	348.115	170.296	123.391
	916	1.97	4.456	0	347.688	155.233	120.471
	917	2.123	4.32	0	349.747	106.592	116.589
	918	2.012	4.397	0	350.227	93.352	114.314
	919	2.156	4.354	0	348.856	107.933	119.169
	920	1.89	4.517	0	348.084	98.496	117.407
	921	1.903	4.538	0	352.315	100.424	122.634
	922	1.839	4.6	0	349.531	105.63	127.68
	923	1.867	4.504	0	349.168	117.798	122.13
	924	1.857	4.482	0	348.051	123.934	119.415
	925	1.967	4.417	0	346.181	109.792	112
	926	1.952	4.533	0	350.742	130.727	126.388
	927	2.145	4.421	0	348.877	116.288	118.875
	928	1.974	4.503	0	350.983	113.176	124.83
	929	2.029	4.408	0	347.227	118.863	120.968
	930	1.641	4.693	0	355.803	123.678	127.515
	931	2.133	4.294	0	348.596	85.723	114.315
	932	2.014	4.417	0	350.53	104.344	118.243
	933	2.009	4.455	0	350.927	102.909	116.131
	934	2.116	4.31	0	346.726	90.184	115.686
	935	1.673	4.564	0	347.241	101.137	129.569
	936	1.858	4.583	0	351.225	133.554	118.17
	937	2.055	4.424	0	349.945	96.811	112.993
	938	1.918	4.518	0	349	98.984	114.891
	939	1.664	4.592	0	349.174	143.662	125.424
	940	1.723	4.752	0	352.325	136.737	137.95
	941	1.714	4.59	0	352.297	137.411	123.496
	942	1.754	4.688	0	351.683	126.25	135.542
	943	1.742	4.681	0	353.129	128.34	125.567
	944	1.987	4.449	0	347.007	127.986	120.541
	945	2.03	4.482	0	350.046	135.416	124.828
	946	2.086	4.399	0	348.766	121.631	119.858
	947	1.73	4.72	0	351.822	112.833	131.536
	948	1.955	4.599	0	350.659	105.184	125.161
	949	1.745	4.635	0	351.243	134.883	126.526
	950	2.091	4.519	0	350.302	145.632	125.682
	951	1.821	4.617	0	350.408	136.282	124.084
	952	2.035	4.601	0	352.544	128.111	128.682
	953	1.847	4.686	0	352.933	124.148	131.105
	954	1.913	4.584	0	349.039	159.09	133.451
	955	1.718	4.713	0	351.738	148.862	131.878
	956	1.773	4.667	0	350.211	119.343	130.373
	957	1.831	4.581	0	348	108.739	127.689
	958	1.896	4.556	0	348.616	126.807	126.379
	959	1.856	4.629	0	352.214	140.677	120.802
	960	1.661	4.77	0	353.457	108.836	127.878
	961	1.55	4.76	0	352.572	119.131	133.969
	962	2.049	4.351	0	348.275	133.145	118.979
	963	1.805	4.672	0	349.735	103.338	126.502
	964	1.986	4.636	0	350.914	117.999	133.334
	965	1.767	4.724	0	352.538	112.441	126.957
	966	1.901	4.579	0	349.584	104.515	125.121
	967	1.763	4.721	0	354.521	111.331	133.934
	968	1.896	4.552	0	348.641	110.204	122.69
	969	1.864	4.573	0	349.956	121.976	117.325
	970	1.73	4.608	0	350.278	130.689	131.718
	971	1.726	4.63	0	351.453	120.007	122.721
	972	1.94	4.528	0	348.644	128.986	123.859
	973	1.723	4.629	0	348.709	116.181	124.471
	974	1.822	4.669	0	349.124	134.823	131.889
	975	1.919	4.457	0	348.04	116.924	121.124
	976	1.768	4.623	0	349.063	147.188	121.669
	977	1.985	4.599	0	352.176	155.701	126.218
	978	1.985	4.498	0	350.145	133.708	112.455
	979	1.83	4.678	0	350.995	149.71	132.249
	980	1.964	4.511	0	346.481	135.627	124.697
	981	2.093	4.429	0	350.043	119.592	118.737
	982	1.825	4.633	0	346.831	126.925	124
	983	1.731	4.714	0	351.219	126.877	133.834
	984	1.857	4.667	0	352.485	144.06	129.106
	985	1.747	4.679	0	350.002	135.778	128.449
	986	1.852	4.593	0	349.338	141.693	134.473
	987	1.88	4.531	0	348.8	117.935	124.573
	988	1.841	4.642	0	353.5	147.743	129.865
	989	1.902	4.612	0	350.048	129.728	127.474
	990	1.888	4.559	0	348.801	148.313	118.078
	991	1.767	4.715	0	353.231	134.724	128.25
	992	1.6	4.764	0	354.166	157.245	131.592
	993	1.618	4.745	0	352.98	165.75	131.38
	994	1.791	4.687	0	352.797	158.659	130.199
	995	1.758	4.629	0	350.241	135.39	119.869
	996	1.708	4.681	0	354.071	144.547	129.739
	997	1.812	4.619	0	352.715	131.698	126.606
	998	1.746	4.626	0	350.282	132.502	120.656
	999	1.915	4.604	0	350.959	193.263	124.235
	1000	1.852	4.575	0	347.46	162.531	126.197

## Sheet: Ligand RMSD
Frame	OMP	OMP3	OMP19	OMP21
0	0	0	0	0
1	0.514	1.058	0.899	0.249
2	0.532	1.417	1.461	0.46
3	1.126	1.086	1.34	0.52
4	1.143	0.85	1.047	0.48
5	1.116	1.199	1.119	0.417
6	1.765	1.132	1.109	0.256
7	1.207	1.048	1.339	0.283
8	1.248	0.96	1.758	0.523
9	1.269	1.517	1.943	0.322
10	1.121	1.668	1.766	0.554
11	1	1.577	1.83	0.431
12	1.278	1.374	1.99	0.361
13	1.038	1.497	1.887	0.865
14	0.768	1.275	1.902	0.603
15	0.801	1.29	1.754	0.541
16	0.926	1.079	1.727	0.725
17	1.029	1.571	1.941	0.779
18	1.363	1.686	1.536	0.936
19	1.872	1.461	1.471	0.911
20	1.009	1.284	1.532	0.482
21	1.012	1.637	1.648	0.546
22	1.139	1.572	1.282	0.76
23	0.929	1.577	1.443	0.925
24	1.107	1.534	1.367	0.58
25	1.086	1.848	1.606	0.383
26	1.018	1.38	1.48	0.873
27	1.081	1.614	1.601	0.66
28	1.176	1.53	1.478	0.643
29	0.986	1.412	1.432	0.649
30	1.328	1.466	1.512	0.778
31	1.186	1.442	1.529	0.675
32	1.332	1.42	1.505	0.775
33	1.124	1.555	1.63	0.752
34	1.139	1.196	1.776	0.735
35	1.117	1.297	1.093	0.763
36	0.853	1.644	0.913	0.725
37	1.007	1.203	1.223	0.633
38	0.743	1.34	0.983	0.546
39	0.879	1.442	0.633	0.6
40	1.206	1.434	0.849	0.656
41	1.108	1.551	0.881	0.897
42	1.072	1.43	1.293	0.494
43	1.028	1.454	1.727	0.316
44	0.679	1.418	1.216	0.373
45	1.073	1.407	1.355	0.527
46	1.086	1.455	1.384	0.434
47	0.937	1.469	1.452	0.426
48	1.006	1.539	1.479	0.35
49	0.902	1.557	1.102	0.504
50	0.919	1.446	1.354	0.756
51	0.956	1.324	1.376	0.632
52	0.725	1.351	1.431	0.531
53	0.84	1.426	1.428	0.48
54	0.823	1.993	0.908	0.665
55	0.903	2.144	0.979	0.396
56	0.955	2.189	0.915	0.372
57	1.094	2.337	0.983	0.445
58	1.212	2.375	0.85	0.692
59	1.302	2.256	0.714	0.551
60	1.192	2.198	0.875	0.562
61	1.927	1.939	0.837	0.531
62	2.091	2.398	1.124	0.388
63	1.493	2.146	1.406	0.532
64	1.005	2.247	1.162	0.569
65	1.195	1.692	1.413	0.492
66	0.842	1.607	1.628	0.271
67	0.722	1.73	1.376	0.335
68	1.692	1.775	1.563	0.278
69	1.167	1.851	1.339	0.473
70	1.353	1.933	1.388	0.385
71	1.741	1.898	1.334	0.337
72	1.306	1.997	1.293	0.489
73	1.234	1.762	1.072	0.467
74	2.115	1.911	1.198	0.577
75	1.569	2.291	1.425	0.464
76	1.809	1.781	1.333	0.445
77	1.781	1.854	1.627	0.43
78	1.276	1.756	1.137	0.725
79	1.252	2.093	1.103	0.578
80	1.394	2.047	0.876	0.658
81	1.466	1.95	1.113	0.721
82	1.319	2.119	1.459	0.741
83	1.106	2.373	1.244	0.47
84	1.219	2.216	1.262	0.499
85	1.325	2.387	1.536	0.447
86	1.272	2.321	1.257	0.616
87	1.563	2.119	1.1	0.496
88	1.75	2.346	0.967	0.745
89	1.451	2.214	1.109	0.631
90	1.339	1.973	0.874	0.587
91	1.612	2.233	1.851	0.663
92	1.564	2.205	1.451	0.444
93	1.478	2.368	0.988	0.483
94	1.778	2.311	1.082	0.581
95	1.584	2.402	0.897	0.513
96	1.255	2.319	1.059	0.613
97	1.186	2.375	1.833	0.594
98	1.159	2.283	1.294	0.568
99	1.315	2.35	1.546	0.423
100	1.394	2.436	1.111	0.727
101	1.194	2.306	1.561	0.62
102	1.281	2.361	1.296	0.419
103	1.426	2.51	1.311	0.456
104	1.518	2.388	0.945	0.625
105	1.833	2.396	1.208	0.631
106	1.285	2.345	1.759	0.361
107	1.115	2.369	1.625	0.49
108	1.611	2.415	1.408	0.496
109	1.747	2.092	1.248	0.656
110	1.289	2.151	1.266	0.604
111	1.188	2.156	1.191	0.667
112	1.329	2.135	1.319	0.713
113	1.612	2.272	0.861	0.619
114	1.468	2.29	1.303	0.35
115	1.609	2.307	1.657	0.47
116	1.173	2.2	1.656	0.486
117	1.502	2.371	1.199	0.366
118	1.311	2.145	1.123	0.487
119	1.415	2.163	0.841	0.623
120	1.484	2.109	0.39	0.606
121	1.389	2.158	0.961	0.638
122	1.165	1.97	0.692	0.582
123	1.167	2.049	0.869	0.276
124	1.507	2.16	0.989	0.482
125	1.255	2.136	1.064	0.473
126	1.165	2.332	0.883	0.732
127	1.218	2.086	0.987	0.569
128	1.308	2.266	1.034	0.432
129	1.151	2.171	0.974	0.35
130	1.169	2.006	0.871	0.572
131	1.286	2.036	1.045	0.398
132	1.339	2.302	0.968	0.586
133	1.302	2.288	1.139	0.707
134	1.293	2.256	1.068	0.616
135	1.203	2.421	0.843	0.419
136	1.345	2.301	1.082	0.802
137	1.36	2.262	0.902	0.712
138	1.101	2.175	1.349	0.754
139	1.25	2.042	1.424	0.812
140	1.508	2.245	1.667	0.712
141	1.467	2.123	1.18	0.587
142	1.373	2.235	1.741	0.538
143	1.184	2.279	1.337	0.427
144	1.121	2.407	1.326	0.656
145	1.374	2.012	1.03	0.639
146	1.411	2.289	1.492	0.601
147	1.299	2.117	0.783	0.647
148	1.469	2.21	0.764	0.422
149	1.348	2.219	1.176	0.577
150	1.446	2.127	1.084	0.654
151	1.328	2.112	1.235	0.387
152	1.354	2.177	1.44	0.412
153	1.35	2.191	1.261	0.34
154	1.139	2.305	1.091	0.498
155	1.52	2.197	1.198	0.555
156	1.399	2.208	1.065	0.527
157	1.299	2.086	1.249	0.413
158	1.438	2.123	1.356	0.537
159	1.249	2.235	1.273	0.433
160	1.268	2.059	1.205	0.447
161	1.488	2.173	1.243	0.464
162	1.157	2.225	1.222	0.5
163	1.237	2.191	1.266	0.464
164	1.356	2.347	1.356	0.437
165	1.508	2.383	0.953	0.34
166	1.34	2.174	0.874	0.541
167	1.404	2.113	1.014	0.506
168	1.4	2.231	0.952	0.42
169	1.281	2.224	0.894	0.443
170	1.336	2.15	0.892	0.463
171	1.348	2.41	0.749	0.269
172	1.335	2.386	0.766	0.254
173	1.549	2.372	0.908	0.501
174	1.387	2.292	0.901	0.485
175	1.579	2.035	0.531	0.5
176	1.443	2.168	0.572	0.463
177	1.323	2.094	1.148	0.433
178	1.491	2.149	1.158	0.486
179	1.509	2.228	1.005	0.418
180	1.302	2.158	0.868	0.489
181	1.363	2.361	0.889	0.514
182	1.451	2.294	1.128	0.589
183	1.413	2.057	1.374	0.401
184	1.288	2.072	1.112	0.443
185	1.643	2.128	0.923	0.518
186	1.6	2.213	1.224	0.404
187	1.447	2.168	0.804	0.386
188	1.451	2.106	0.854	0.476
189	1.474	2.19	1.111	0.473
190	1.267	2.207	0.731	0.302
191	1.564	2.407	1.06	0.452
192	1.484	2.332	1.072	0.442
193	1.517	2.141	1.012	0.43
194	1.522	2.094	1.264	0.431
195	1.526	2.425	1.023	0.522
196	1.248	2.439	1.518	0.406
197	1.111	2.244	1.088	0.308
198	1.055	2.327	1.007	0.322
199	1.331	2.234	0.9	0.479
200	1.43	2.012	1.276	0.356
201	1.486	2.326	1.019	0.42
202	1.544	1.881	1.156	0.468
203	1.336	2.212	0.812	0.498
204	1.258	2.282	1.254	0.353
205	1.169	2.23	1.014	0.444
206	1.132	2.324	0.839	0.391
207	1.098	2.26	0.932	0.389
208	1.135	2.303	1.281	0.357
209	1.1	2.041	1.358	0.439
210	1.103	2.194	0.856	0.417
211	1.74	2.286	0.929	0.557
212	1.361	2.206	0.738	0.489
213	1.226	2.307	0.697	0.558
214	1.5	2.057	0.528	0.428
215	1.253	2.391	0.735	0.541
216	1.518	2.258	0.977	0.47
217	1.506	2.397	0.863	0.375
218	1.455	2.3	1.045	0.5
219	1.227	2.186	0.774	0.421
220	1.274	1.963	0.5	0.371
221	1.538	2.281	1.152	0.459
222	2.044	2.446	1.007	0.368
223	1.671	2.326	0.765	0.416
224	1.408	2.143	1.065	0.348
225	1.433	2.215	0.835	0.446
226	1.662	2.269	0.592	0.428
227	1.438	2.322	0.93	0.503
228	1.383	2.359	1.08	0.391
229	1.209	2.356	0.68	0.306
230	1.392	2.346	0.719	0.485
231	1.222	2.314	0.575	0.515
232	1.351	2.324	0.936	0.33
233	1.6	2.329	0.959	0.643
234	1.241	2.248	1.122	0.367
235	1.513	2.26	1.237	0.473
236	1.909	2.289	0.514	0.443
237	1.794	2.165	0.734	0.508
238	1.791	2.089	1.017	0.357
239	1.192	2.16	1	0.354
240	1.593	2.274	1.353	0.543
241	1.786	2.347	1.182	0.417
242	1.508	2.372	1.168	0.473
243	1.35	2.219	0.812	0.395
244	1.205	2.392	0.982	0.455
245	1.457	2.352	1.05	0.409
246	1.664	2.316	1.026	0.598
247	1.516	2.436	1.332	0.501
248	1.543	2.239	1.266	0.543
249	1.494	2.312	0.808	0.459
250	1.492	2.134	0.948	0.377
251	1.514	2.222	1.536	0.475
252	1.939	2.214	0.822	0.509
253	1.535	2.247	1.467	0.462
254	1.821	2.329	1.146	0.673
255	1.795	2.197	1.048	0.506
256	1.486	2.251	1.112	0.675
257	1.724	1.973	1.295	0.379
258	1.598	2.243	1.072	0.489
259	1.882	2.113	1.025	0.803
260	1.674	2.052	1.148	0.741
261	1.839	2.211	1.034	0.384
262	1.721	2.145	1.159	0.629
263	1.534	2.201	1.558	0.416
264	1.428	2.173	1.356	0.573
265	1.442	2.201	0.526	0.446
266	1.277	2.334	0.812	0.544
267	1.396	2.416	0.793	0.624
268	1.25	2.289	0.687	0.397
269	1.312	2.002	0.591	0.394
270	1.729	2.247	0.482	0.376
271	1.556	2.231	0.49	0.55
272	1.959	2.275	0.546	0.64
273	1.64	2.401	0.626	0.393
274	1.649	2.473	0.678	0.394
275	1.566	2.311	0.664	0.438
276	1.426	2.254	0.588	0.599
277	1.065	2.372	0.642	0.422
278	1.316	2.353	0.711	0.473
279	1.334	2.097	0.624	0.544
280	1.233	2.094	0.678	0.324
281	1.193	2.179	0.53	0.476
282	1.208	2.158	0.563	0.4
283	1.049	2.26	0.7	0.604
284	1.195	2.262	0.58	0.534
285	1.28	2.21	0.798	0.68
286	1.345	2.159	0.809	0.47
287	1.208	2.332	0.99	0.464
288	1.563	2.3	0.79	0.558
289	1.341	2.294	0.787	0.59
290	1.314	2.046	0.588	0.6
291	1.188	2.028	1.108	0.554
292	1.581	1.988	1.059	0.395
293	1.115	2.207	0.806	0.77
294	1.295	2.308	0.503	0.587
295	1.367	2.258	0.797	0.831
296	1.048	2.306	0.771	0.564
297	1.724	2.205	0.87	0.632
298	1.857	2.218	0.649	0.496
299	1.64	2.122	0.87	0.597
300	1.176	2.122	0.845	0.323
301	1.137	2.008	0.848	0.669
302	1.385	2.303	0.848	0.581
303	1.298	1.986	0.958	0.549
304	1.224	2.362	0.809	0.473
305	1.896	2.109	0.71	0.574
306	1.383	2.171	0.966	0.561
307	1.668	2.141	0.542	0.827
308	1.438	2.204	0.853	0.497
309	1.342	1.927	0.959	0.522
310	1.315	2.102	0.851	0.684
311	1.247	2.207	0.79	0.712
312	1.314	2.002	0.783	0.546
313	1.284	2.384	0.748	0.748
314	1.565	2.294	0.952	0.739
315	1.288	2.072	0.978	0.715
316	1.642	2.117	0.744	0.613
317	1.674	2.325	0.875	0.578
318	1.601	2.239	0.897	0.828
319	1.754	2.08	0.951	0.985
320	1.609	2.302	1.073	0.831
321	1.533	2.14	1.027	0.904
322	1.468	2.218	0.973	0.735
323	1.408	2.313	0.942	1.012
324	1.352	2.202	0.978	0.754
325	1.649	2.2	1.148	0.724
326	1.758	2.166	1.018	0.707
327	1.685	2.358	1.099	0.657
328	1.9	2.213	0.963	0.673
329	1.68	2.046	0.976	0.84
330	1.502	2.204	0.923	0.64
331	1.342	2.126	0.943	0.771
332	1.706	2.418	0.807	0.554
333	1.434	2.266	0.866	0.597
334	1.289	2.298	0.938	0.701
335	1.486	2.358	0.971	0.543
336	1.696	1.89	1.107	0.812
337	1.271	2.105	0.855	0.602
338	1.428	2.35	0.837	0.537
339	1.427	2.433	0.828	0.572
340	1.548	2.454	0.941	0.746
341	1.42	2.442	0.828	0.631
342	1.152	2.332	0.752	0.737
343	1.282	2.387	0.862	0.717
344	1.486	2.444	0.762	0.987
345	1.435	2.381	0.888	0.902
346	1.229	2.342	0.7	1.005
347	1.409	2.251	1.013	0.879
348	1.478	2.31	0.746	0.695
349	1.48	2.31	0.752	0.488
350	1.444	2.328	0.892	0.715
351	1.488	2.399	0.823	0.706
352	1.452	2.205	0.71	0.596
353	1.535	2.254	0.846	0.734
354	1.408	2.437	1.056	0.717
355	1.417	2.428	0.892	0.857
356	1.353	2.036	0.712	0.739
357	1.363	2.218	0.798	0.735
358	1.416	2.247	0.661	0.778
359	1.39	2.436	0.785	0.748
360	1.546	2.41	0.723	0.697
361	1.523	2.497	0.833	0.911
362	1.387	2.439	0.906	0.792
363	1.46	2.317	0.772	0.631
364	1.541	2.364	0.65	0.639
365	1.376	2.429	0.734	0.608
366	1.422	2.396	0.735	0.715
367	1.376	2.45	0.765	0.602
368	1.452	2.455	0.611	0.62
369	1.602	2.354	0.823	0.654
370	1.286	2.392	0.665	0.722
371	1.38	2.43	0.96	0.735
372	1.348	2.411	0.74	1.132
373	1.662	2.353	0.712	0.975
374	1.409	2.431	0.739	0.792
375	1.338	2.551	0.743	0.904
376	1.424	2.349	0.717	0.86
377	1.364	2.342	0.775	0.626
378	1.517	2.403	0.753	0.884
379	1.334	2.406	0.749	0.71
380	1.4	2.4	0.828	0.634
381	1.449	2.317	0.917	0.701
382	1.485	2.344	0.744	0.92
383	1.4	2.41	0.612	0.65
384	1.329	2.36	0.617	0.504
385	1.368	2.447	0.654	0.553
386	1.449	2.432	0.887	0.514
387	1.422	2.389	0.771	0.774
388	1.504	2.296	0.755	0.647
389	1.526	2.375	0.757	0.669
390	1.296	2.451	0.797	0.587
391	1.381	2.357	1.09	0.752
392	1.406	2.408	0.845	0.731
393	1.346	2.379	0.805	0.689
394	1.57	2.378	0.884	0.51
395	1.316	2.355	0.862	0.597
396	1.435	2.45	0.925	0.626
397	1.496	2.576	0.779	0.75
398	1.459	2.372	0.605	0.618
399	1.319	2.437	0.731	0.955
400	1.333	2.449	0.791	0.574
401	1.347	2.412	0.667	0.572
402	1.55	2.405	0.772	0.806
403	1.474	2.339	0.972	0.794
404	1.42	2.477	0.742	0.554
405	1.353	2.371	0.852	0.779
406	1.506	2.359	0.894	0.723
407	1.359	2.257	0.876	1.247
408	1.35	2.429	0.886	0.787
409	1.532	2.336	0.873	0.914
410	1.429	2.424	0.845	0.708
411	1.455	2.379	0.945	0.673
412	1.599	2.316	0.94	0.904
413	1.478	2.299	0.678	0.814
414	1.375	2.312	0.82	1.034
415	1.481	2.273	0.859	0.818
416	1.409	2.326	1.015	0.705
417	1.597	2.343	0.834	0.89
418	1.374	2.446	0.811	0.77
419	1.486	2.368	0.824	0.944
420	1.438	2.365	0.958	0.85
421	1.326	2.314	0.85	0.812
422	1.325	2.473	0.939	0.956
423	1.333	2.461	0.921	0.969
424	1.43	2.308	0.737	0.818
425	1.428	2.312	1.041	0.862
426	1.563	2.307	1.019	1.009
427	1.556	2.23	0.939	0.911
428	1.386	2.377	0.949	0.783
429	1.42	2.403	0.928	0.542
430	1.394	2.288	0.947	0.857
431	1.319	2.315	1.124	0.635
432	1.336	2.355	0.952	0.797
433	1.446	2.254	0.929	0.51
434	1.39	2.298	0.907	0.611
435	1.351	2.309	0.819	1.07
436	1.415	2.314	1.093	0.982
437	1.341	2.374	0.949	0.66
438	1.349	2.335	0.867	0.557
439	1.404	2.342	0.895	0.836
440	1.479	2.357	0.922	0.843
441	1.428	2.305	0.938	0.923
442	1.393	2.382	0.815	0.678
443	1.474	2.336	0.943	0.806
444	1.51	2.322	0.905	0.641
445	1.555	2.441	0.952	0.98
446	1.356	2.417	0.942	0.882
447	1.374	2.325	0.911	0.735
448	1.526	2.382	0.867	0.809
449	1.458	2.407	0.889	0.965
450	1.368	2.382	0.679	0.887
451	1.356	2.355	0.809	0.666
452	1.344	2.371	0.785	0.565
453	1.489	2.278	0.855	0.38
454	1.46	2.378	1.116	0.502
455	1.488	2.34	0.89	0.61
456	1.399	2.303	0.882	0.63
457	1.519	2.43	0.916	0.706
458	1.548	2.401	0.929	0.607
459	1.528	2.328	0.886	0.556
460	1.5	2.316	0.783	0.676
461	1.485	2.401	0.83	0.641
462	1.441	2.402	0.984	0.352
463	1.562	2.221	0.869	0.469
464	1.393	2.304	0.82	0.615
465	1.299	2.476	0.77	0.554
466	1.493	2.429	0.748	0.443
467	1.355	2.386	0.857	0.802
468	1.392	2.477	0.918	0.565
469	1.381	2.46	0.832	0.517
470	1.54	2.542	0.869	0.632
471	1.543	2.439	0.902	0.57
472	1.404	2.397	0.795	0.543
473	1.293	2.411	0.817	0.633
474	1.554	2.466	0.896	0.476
475	1.469	2.476	0.773	0.487
476	1.477	2.52	0.989	0.577
477	1.355	2.407	0.84	0.698
478	1.315	2.38	0.949	0.675
479	1.368	2.341	0.966	0.619
480	1.325	2.437	0.879	0.707
481	1.505	2.46	0.833	0.878
482	1.432	2.423	0.776	0.586
483	1.423	2.433	0.856	0.649
484	1.455	2.472	0.875	0.588
485	1.292	2.381	0.937	0.813
486	1.42	2.379	0.793	0.655
487	1.346	2.321	0.979	0.694
488	1.384	2.383	1.033	1.157
489	1.467	2.353	0.789	1.077
490	1.532	2.46	0.816	0.917
491	1.48	2.411	0.889	0.879
492	1.486	2.378	1.032	1.238
493	1.408	2.29	0.919	0.756
494	1.34	2.564	0.809	0.746
495	1.261	2.431	0.897	0.638
496	1.384	2.362	0.819	0.491
497	1.458	2.491	0.785	0.852
498	1.525	2.255	0.932	0.491
499	1.396	2.544	0.799	1.117
500	1.323	2.514	0.821	1.142
501	1.491	2.352	0.885	0.7
502	1.364	2.593	0.706	0.825
503	1.443	2.421	0.743	0.663
504	1.35	2.358	0.703	0.79
505	1.373	2.596	0.765	0.723
506	1.4	2.384	0.781	0.621
507	1.576	2.406	0.825	1.128
508	1.516	2.507	0.822	0.765
509	1.634	2.482	0.809	1.006
510	1.538	2.499	0.894	0.649
511	1.449	2.334	0.824	0.695
512	1.465	2.475	0.866	0.971
513	1.571	2.476	0.891	1.133
514	1.708	2.352	0.807	1.102
515	1.984	2.521	0.694	1.149
516	1.68	2.486	0.755	0.756
517	1.719	2.405	0.704	0.72
518	1.608	2.394	0.942	0.946
519	1.357	2.398	1.003	0.862
520	1.296	2.519	0.863	0.656
521	1.295	2.501	1.056	0.698
522	1.442	2.384	0.942	0.678
523	1.372	2.498	0.896	0.651
524	1.488	2.446	1.077	0.701
525	1.278	2.472	0.863	0.62
526	1.492	2.432	0.903	0.584
527	1.503	2.384	0.93	0.525
528	1.44	2.421	1.008	0.603
529	1.34	2.396	1.023	0.708
530	1.335	2.386	0.742	0.643
531	1.386	2.414	0.728	0.717
532	1.58	2.481	0.92	0.804
533	1.487	2.517	1.212	0.652
534	1.508	2.392	0.895	0.623
535	1.482	2.382	1.01	0.621
536	1.53	2.349	0.778	0.928
537	1.493	2.372	0.803	0.539
538	1.408	2.329	0.911	0.57
539	1.345	2.446	0.887	0.556
540	1.459	2.39	1.113	0.628
541	1.545	2.297	0.904	0.645
542	1.328	2.341	0.878	0.712
543	1.316	2.442	0.899	1.414
544	1.361	2.36	0.846	0.506
545	1.539	2.376	1.105	1.119
546	1.405	2.477	0.919	0.559
547	1.447	2.407	1.044	0.85
548	1.469	2.391	0.843	0.976
549	1.442	2.302	0.975	0.874
550	1.546	2.462	0.806	0.719
551	1.397	2.441	0.939	0.65
552	1.353	2.377	0.913	0.714
553	1.29	2.466	0.884	1.015
554	1.524	2.308	0.954	1.062
555	1.399	2.435	0.982	0.852
556	1.33	2.47	0.805	0.781
557	1.463	2.404	0.855	0.503
558	1.347	2.466	0.878	0.841
559	1.384	2.382	0.877	0.696
560	1.356	2.431	0.989	0.615
561	1.446	2.511	0.883	0.692
562	1.31	2.543	0.793	0.952
563	1.548	2.469	1.052	1.188
564	1.919	2.271	0.757	0.649
565	1.745	2.415	0.865	0.825
566	1.829	2.455	0.927	0.786
567	1.739	2.448	0.863	1.156
568	1.874	2.396	0.858	0.663
569	1.928	2.477	0.974	0.6
570	1.898	2.493	1.051	0.649
571	1.977	2.433	0.947	0.561
572	1.902	2.363	1.21	0.6
573	2.082	2.424	0.9	0.712
574	1.87	2.535	1.11	0.671
575	2.216	2.495	1.01	0.695
576	2.069	2.412	0.865	0.699
577	2.063	2.378	0.923	0.661
578	2.053	2.497	0.968	0.668
579	2.004	2.513	0.914	0.668
580	2.029	2.502	0.959	0.818
581	1.902	2.384	0.934	0.941
582	1.908	2.46	0.868	0.871
583	1.941	2.485	1.019	1.373
584	2.438	2.374	0.994	0.988
585	2.575	2.457	0.959	0.584
586	2.354	2.353	1.053	0.716
587	2.098	2.449	1.171	0.645
588	2.382	2.381	0.98	0.81
589	2.2	2.436	1.236	0.775
590	1.927	2.41	1.085	0.853
591	1.949	2.361	0.969	0.712
592	2.162	2.408	0.93	0.736
593	2.041	2.383	1.064	1.219
594	1.838	2.281	0.847	0.599
595	1.786	2.296	0.969	0.974
596	1.808	2.356	0.961	1.081
597	1.509	2.41	0.984	1.001
598	1.699	2.349	0.984	0.734
599	1.76	2.474	1.068	1.053
600	1.788	2.374	0.898	0.747
601	1.765	2.503	0.86	0.79
602	1.923	2.479	0.919	0.828
603	1.558	2.362	0.793	0.82
604	1.684	2.356	0.898	0.691
605	1.556	2.386	0.888	0.958
606	1.554	2.488	0.853	0.769
607	1.457	2.394	0.841	0.914
608	1.601	2.396	0.903	1.036
609	1.528	2.414	1.084	0.946
610	1.625	2.343	1.031	1.23
611	1.732	2.517	0.805	1.384
612	1.986	2.427	0.944	1.34
613	2.215	2.46	0.977	1.273
614	2.062	2.453	0.893	1.334
615	1.86	2.347	0.864	0.525
616	2.239	2.316	0.942	0.592
617	2.079	2.182	0.913	0.769
618	2.112	2.375	0.959	0.673
619	2.216	2.38	0.951	0.888
620	1.97	2.458	1.037	0.724
621	2.193	2.479	1.154	0.697
622	1.857	2.386	0.933	0.685
623	2.062	2.385	0.989	0.6
624	2.059	2.352	0.964	0.69
625	1.884	2.336	0.952	0.591
626	2.079	2.335	0.892	0.597
627	2.324	2.434	0.918	0.56
628	2.089	2.517	0.819	0.76
629	1.932	2.329	1.004	0.33
630	1.998	2.374	0.875	0.445
631	2.025	2.516	1.004	0.622
632	1.745	2.297	0.721	0.788
633	2.342	2.425	0.844	0.566
634	1.712	2.313	0.832	0.686
635	2.103	2.372	1.045	0.654
636	2.366	2.513	0.927	0.657
637	1.938	2.475	1.039	0.451
638	1.974	2.432	0.944	0.643
639	1.902	2.437	0.76	0.517
640	2.171	2.306	0.831	0.565
641	1.809	2.39	0.81	0.64
642	2.062	2.37	0.833	0.893
643	1.978	2.404	0.912	0.876
644	2.05	2.376	1.009	0.43
645	1.961	2.374	1.209	0.581
646	1.735	2.425	1.125	0.6
647	1.747	2.424	1.087	0.777
648	1.676	2.458	1	0.65
649	1.667	2.549	0.833	0.842
650	1.955	2.31	0.836	0.65
651	1.904	2.433	0.82	0.627
652	1.763	2.43	0.992	0.761
653	2.057	2.393	0.814	0.991
654	1.787	2.396	0.927	1.328
655	1.939	2.357	0.814	1.534
656	1.789	2.433	0.977	0.933
657	1.811	2.401	0.921	1.503
658	1.722	2.306	1.04	1.731
659	1.88	2.246	0.94	2.022
660	2.034	2.396	1.066	2
661	2.02	2.411	0.679	1.878
662	1.929	2.412	0.881	1.821
663	1.917	2.313	0.874	1.628
664	1.889	2.357	0.866	0.755
665	2.12	2.408	0.851	0.758
666	2.109	2.427	0.836	0.945
667	2.087	2.325	0.827	1.567
668	1.94	2.367	0.871	0.686
669	1.807	2.402	0.91	0.804
670	1.932	2.454	0.753	1.068
671	2.021	2.354	0.861	1.25
672	1.728	2.399	0.742	1.649
673	1.57	2.453	0.797	1.161
674	1.706	2.389	0.821	0.737
675	1.599	2.442	0.767	0.948
676	2.227	2.392	0.883	1.027
677	2.047	2.356	0.733	0.693
678	1.808	2.415	0.971	0.53
679	1.974	2.461	0.773	0.861
680	2.038	2.351	0.837	1.78
681	1.863	2.416	0.835	1.207
682	2.144	2.402	0.936	1.638
683	1.922	2.315	0.857	0.496
684	1.937	2.315	0.744	1.064
685	1.688	2.411	0.778	1.109
686	1.949	2.348	0.958	0.871
687	1.921	2.348	0.836	0.833
688	1.616	2.359	0.719	1.354
689	1.821	2.421	0.753	1.494
690	1.843	2.295	0.77	1.562
691	1.905	2.382	0.889	1.336
692	1.757	2.444	0.762	1.08
693	1.82	2.403	0.758	0.768
694	1.887	2.304	1.108	0.729
695	1.728	2.322	0.925	0.901
696	1.959	2.355	0.889	0.775
697	2.056	2.293	1.122	0.714
698	1.883	2.347	0.889	0.74
699	1.976	2.435	0.7	1.25
700	1.934	2.36	0.937	0.793
701	2.028	2.381	0.826	0.783
702	1.887	2.366	0.995	0.699
703	1.942	2.389	0.863	0.701
704	1.874	2.374	0.959	1.244
705	1.782	2.369	0.9	0.82
706	2.011	2.221	0.929	0.694
707	1.775	2.416	0.989	0.836
708	1.771	2.396	0.913	0.65
709	1.979	2.413	1.017	0.684
710	1.764	2.357	0.913	0.789
711	1.909	2.31	0.971	1.006
712	1.372	2.318	0.916	0.815
713	1.396	2.459	0.896	1.227
714	1.345	2.355	0.876	0.665
715	1.492	2.437	0.945	1.041
716	1.491	2.376	0.942	0.619
717	1.482	2.393	0.95	0.678
718	1.5	2.398	0.884	0.822
719	1.435	2.445	1.049	0.96
720	1.509	2.425	1.062	1.065
721	1.588	2.429	1.083	0.801
722	1.472	2.438	0.893	0.873
723	1.5	2.486	0.97	0.906
724	1.675	2.558	0.889	0.961
725	1.613	2.391	0.837	0.897
726	1.393	2.371	1.093	0.756
727	1.432	2.354	1.043	0.733
728	1.459	2.402	1.058	0.742
729	1.402	2.326	1.109	0.932
730	1.478	2.299	1.026	0.98
731	1.599	2.498	1.151	1.3
732	1.363	2.416	1.126	1.654
733	1.406	2.459	0.822	0.987
734	1.316	2.497	1.055	0.621
735	1.428	2.359	0.979	0.631
736	1.583	2.415	1.071	0.948
737	1.432	2.328	0.936	0.775
738	1.413	2.467	0.958	1.597
739	1.574	2.462	1.186	1.484
740	1.458	2.365	1.039	1.9
741	1.406	2.45	1.065	1.359
742	1.427	2.464	0.961	1.404
743	1.404	2.384	0.948	0.765
744	1.366	2.394	1.045	0.672
745	1.545	2.398	1.005	0.681
746	1.493	2.393	1.047	0.492
747	1.466	2.465	0.976	0.782
748	1.617	2.552	1.014	0.629
749	1.532	2.456	1.061	0.62
750	1.46	2.439	1.171	0.813
751	1.487	2.366	1.069	0.964
752	1.433	2.39	1.069	1.295
753	1.477	2.451	0.927	0.996
754	1.362	2.304	1.014	0.819
755	1.591	2.388	0.909	0.998
756	1.61	2.373	1.049	0.639
757	1.521	2.439	1.139	0.678
758	1.434	2.442	0.985	0.713
759	1.636	2.378	1.022	0.752
760	1.532	2.439	1.06	0.63
761	1.419	2.475	0.955	1.029
762	1.421	2.382	1.127	0.623
763	1.561	2.423	1.126	0.752
764	1.497	2.36	1.052	0.667
765	1.58	2.47	0.755	0.864
766	1.435	2.306	0.989	0.782
767	1.557	2.298	0.9	0.817
768	1.396	2.225	0.861	1.259
769	1.623	2.196	0.917	0.697
770	1.401	2.317	1.049	0.601
771	1.381	2.377	0.982	0.555
772	1.442	2.383	0.795	0.792
773	1.531	2.278	0.866	0.789
774	1.53	2.317	0.918	1.313
775	1.587	2.277	1.042	0.986
776	1.602	2.329	0.735	1.227
777	1.579	2.272	0.907	1.581
778	1.597	2.291	1.048	1.177
779	1.558	2.14	0.804	1.012
780	1.548	2.237	0.892	0.848
781	1.487	2.156	0.898	1.038
782	1.548	2.263	0.635	1.069
783	1.536	2.239	0.698	1.163
784	1.571	2.251	0.723	0.916
785	1.482	2.3	0.742	1.414
786	1.579	2.282	0.812	1.45
787	1.657	2.345	0.854	1.844
788	1.639	2.266	0.845	1.535
789	1.672	2.305	0.962	1.369
790	1.67	2.319	0.788	1.542
791	1.65	2.492	0.973	1.521
792	1.633	2.179	0.855	1.592
793	1.731	2.296	1.064	1.801
794	1.505	2.29	1.046	1.979
795	1.567	2.38	0.634	1.723
796	1.585	2.282	1.06	1.472
797	1.538	2.39	0.753	1.692
798	1.649	2.38	0.811	1.146
799	1.671	2.374	0.738	1.374
800	1.518	2.341	0.763	1.121
801	1.516	2.365	0.752	1.491
802	1.558	2.307	0.79	1.861
803	1.597	2.319	0.772	1.557
804	1.495	2.253	0.834	1.794
805	1.716	2.358	0.809	1.817
806	1.673	2.347	0.914	1.808
807	1.508	2.239	0.752	1.751
808	1.477	2.361	0.962	1.959
809	1.505	2.266	0.792	1.778
810	1.5	2.245	0.904	1.6
811	1.518	2.271	0.781	1.684
812	1.428	2.241	0.961	1.609
813	1.479	2.22	0.811	1.806
814	1.606	2.227	0.816	1.967
815	1.644	2.258	0.769	1.765
816	1.619	2.287	0.842	2.205
817	1.562	2.221	1.052	2.267
818	1.498	2.21	0.888	2.499
819	1.506	2.335	1.005	2.348
820	1.447	2.285	0.816	2.277
821	1.611	2.276	0.985	2.071
822	1.604	2.33	0.785	2.178
823	1.462	2.31	0.808	2.166
824	1.604	2.285	0.798	2.126
825	1.438	2.321	0.999	2.173
826	1.569	2.263	0.943	2.242
827	1.518	2.204	0.984	2.14
828	1.616	2.298	1.009	2.284
829	1.499	2.182	0.841	2.263
830	1.451	2.279	0.808	2.262
831	1.535	2.308	1.085	2.15
832	1.451	2.338	1.097	2.315
833	1.497	2.195	0.897	2.233
834	1.448	2.236	1.049	2.399
835	1.451	2.237	1.016	2.309
836	1.413	2.259	0.839	2.344
837	1.629	2.286	0.779	2.342
838	1.447	2.179	1.079	2.297
839	1.557	2.218	0.891	2.15
840	1.452	2.184	0.819	2.453
841	1.331	2.232	1.046	2.51
842	1.445	2.211	0.723	2.389
843	1.399	2.284	1.033	2.507
844	1.496	2.245	1.019	2.241
845	1.311	2.314	1.178	2.418
846	1.435	2.182	1.232	2.293
847	1.578	2.293	0.991	2.369
848	1.339	2.318	1.013	2.197
849	1.493	2.296	1.115	2.731
850	1.373	2.244	0.888	2.374
851	1.343	2.259	1.04	2.669
852	1.497	2.281	1.015	2.261
853	1.602	2.304	0.886	2.403
854	1.614	2.216	0.819	2.366
855	1.462	2.28	0.817	2.427
856	1.331	2.319	0.795	2.536
857	1.36	2.236	1	2.436
858	1.362	2.182	1.101	2.624
859	1.51	2.247	0.952	2.421
860	1.499	2.294	0.902	2.569
861	1.42	2.286	0.898	2.464
862	1.544	2.278	1.027	2.49
863	1.528	2.26	0.803	2.212
864	1.508	2.264	1.035	2.11
865	1.642	2.334	0.889	2.146
866	1.693	2.314	0.737	2.166
867	1.644	2.263	0.736	2.446
868	1.584	2.281	0.645	2.181
869	1.643	2.251	0.952	2.353
870	1.654	2.192	0.839	2.08
871	1.685	2.377	0.991	2.208
872	1.61	2.289	0.915	2.213
873	1.58	2.257	0.782	2.109
874	1.401	2.291	0.703	2.046
875	1.39	2.368	0.869	2.116
876	1.495	2.357	0.921	2.032
877	1.57	2.303	1.093	2.349
878	1.553	2.297	0.987	2.266
879	1.613	2.208	0.949	2.342
880	1.557	2.377	0.925	2.376
881	1.599	2.321	0.869	2.175
882	1.592	2.333	0.651	2.407
883	1.631	2.396	0.835	2.373
884	1.643	2.321	0.912	2.301
885	1.609	2.348	1.064	2.268
886	1.662	2.313	0.925	1.726
887	1.852	2.196	0.855	1.835
888	1.78	2.239	1.016	2.321
889	1.614	2.25	0.742	1.801
890	1.606	2.298	0.767	1.973
891	1.624	2.428	0.815	1.704
892	1.548	2.281	0.909	1.221
893	1.502	2.46	1.012	1.278
894	1.638	2.382	0.778	1.555
895	1.636	2.247	0.744	1.49
896	1.435	2.348	0.911	1.608
897	1.576	2.371	0.854	1.785
898	1.556	2.226	0.732	1.829
899	1.528	2.139	0.747	1.049
900	1.421	2.342	0.72	0.846
901	1.51	2.276	0.866	0.779
902	1.364	2.281	0.876	0.973
903	1.409	2.343	1.062	1.119
904	1.372	2.374	1.274	1.132
905	1.503	2.371	1.05	1.015
906	1.468	2.36	1.007	1.873
907	1.639	2.217	0.92	1.876
908	1.486	2.346	0.95	1.881
909	1.483	2.254	0.955	1.837
910	1.318	2.191	0.767	1.896
911	1.54	2.216	0.974	1.873
912	1.703	2.251	0.838	2.121
913	1.561	2.318	0.843	1.84
914	1.277	2.418	0.944	1.966
915	1.563	2.406	0.839	1.731
916	1.309	2.335	0.842	1.97
917	1.408	2.455	0.889	2.123
918	1.552	2.336	0.725	2.012
919	1.462	2.35	1.002	2.156
920	1.393	2.327	0.848	1.89
921	1.542	2.317	0.757	1.903
922	1.5	2.246	0.737	1.839
923	1.442	2.296	0.79	1.867
924	1.308	2.293	0.867	1.857
925	1.351	2.236	0.734	1.967
926	1.392	2.316	0.791	1.952
927	1.343	2.266	0.855	2.145
928	1.515	2.269	0.999	1.974
929	1.512	2.33	0.82	2.029
930	1.431	2.292	0.924	1.641
931	1.351	2.236	0.83	2.133
932	1.442	2.23	0.954	2.014
933	1.503	2.189	0.76	2.009
934	1.452	2.197	1.304	2.116
935	1.324	2.28	1.024	1.673
936	1.351	2.215	0.89	1.858
937	1.332	2.226	1.026	2.055
938	1.364	2.363	0.961	1.918
939	1.443	2.349	0.949	1.664
940	1.49	2.264	0.81	1.723
941	1.636	2.309	0.88	1.714
942	1.604	2.258	0.87	1.754
943	1.423	2.321	0.864	1.742
944	1.522	2.244	0.989	1.987
945	1.385	2.332	0.738	2.03
946	1.452	2.345	0.871	2.086
947	1.553	2.232	0.82	1.73
948	1.604	2.278	0.714	1.955
949	1.591	2.285	0.733	1.745
950	1.523	2.279	0.721	2.091
951	1.588	2.243	0.915	1.821
952	1.51	2.226	0.893	2.035
953	1.481	2.163	0.997	1.847
954	1.502	2.174	1.064	1.913
955	1.538	2.253	1.111	1.718
956	1.486	2.299	0.931	1.773
957	1.475	2.279	0.884	1.831
958	1.644	2.298	1.133	1.896
959	1.591	2.288	0.967	1.856
960	1.584	2.449	0.932	1.661
961	1.625	2.357	1.04	1.55
962	1.535	2.251	1.189	2.049
963	1.469	2.287	1.083	1.805
964	1.679	2.316	1.004	1.986
965	1.636	2.306	1.001	1.767
966	1.467	2.279	0.974	1.901
967	1.609	2.222	1.154	1.763
968	1.459	2.341	1.071	1.896
969	1.564	2.187	1.093	1.864
970	1.625	2.241	1.041	1.73
971	1.523	2.237	1.058	1.726
972	1.453	2.221	1.041	1.94
973	1.583	2.348	1.171	1.723
974	1.501	2.362	1.025	1.822
975	1.482	2.278	1.006	1.919
976	1.506	2.29	0.985	1.768
977	1.494	2.228	0.858	1.985
978	1.372	2.285	0.947	1.985
979	1.472	2.354	0.979	1.83
980	1.321	2.312	0.891	1.964
981	1.657	2.208	0.769	2.093
982	1.536	2.252	1.13	1.825
983	1.505	2.348	0.864	1.731
984	1.969	2.341	0.774	1.857
985	2.132	2.287	0.828	1.747
986	2.466	2.324	0.726	1.852
987	2.331	2.294	0.949	1.88
988	1.988	2.318	0.675	1.841
989	2.668	2.345	0.855	1.902
990	1.995	2.329	0.844	1.888
991	2.476	2.277	0.963	1.767
992	2.245	2.401	0.931	1.6
993	2.245	2.307	0.695	1.618
994	2.403	2.212	0.589	1.791
995	2.799	2.278	0.787	1.758
996	2.359	2.351	0.744	1.708
997	2.195	2.365	0.894	1.812
998	1.985	2.353	0.702	1.746
999	2.343	2.383	0.556	1.915
1000	2.786	2.34	0.826	1.852

## Sheet: Rg
Frame	OMP	OMP3	OMP19	OMP21
0	4.608	4.111	5.026	4.847
1	4.703	4.649	5.067	4.916
2	4.577	4.781	4.901	4.747
3	4.415	4.574	4.742	4.991
4	4.423	4.462	5.102	4.831
5	4.414	4.64	5.062	4.918
6	4.038	4.626	5.065	4.816
7	4.38	4.616	4.835	4.895
8	4.595	4.515	4.751	4.805
9	4.563	4.806	4.583	4.977
10	4.507	4.781	4.715	4.927
11	4.695	4.56	4.618	4.834
12	4.503	4.585	4.624	4.868
13	4.612	4.562	4.677	4.783
14	4.709	4.567	4.665	4.886
15	4.553	4.767	4.652	5.002
16	4.607	4.584	4.822	4.916
17	4.553	4.751	4.535	4.977
18	4.346	4.84	4.833	4.924
19	4.042	4.712	4.685	5.047
20	4.475	4.618	4.76	4.905
21	4.455	4.776	4.691	4.928
22	4.525	4.777	4.804	4.845
23	4.491	4.794	4.844	4.948
24	4.473	4.746	4.925	4.958
25	4.443	4.93	4.763	4.988
26	4.596	4.686	4.727	4.977
27	4.554	4.584	4.812	4.871
28	4.578	4.479	4.652	4.994
29	4.649	4.566	4.857	4.899
30	4.586	4.674	4.746	4.983
31	4.628	4.548	4.791	4.987
32	4.493	4.577	4.736	4.903
33	4.524	4.671	4.703	4.911
34	4.522	4.535	4.681	4.998
35	4.563	4.564	5.027	4.877
36	4.588	4.683	5.073	4.954
37	4.668	4.491	4.914	4.964
38	4.605	4.599	4.988	4.879
39	4.588	4.638	5.029	4.935
40	4.465	4.614	5.065	4.873
41	4.559	4.592	5.001	4.997
42	4.512	4.597	4.895	4.905
43	4.514	4.656	4.702	4.97
44	4.705	4.618	4.986	4.976
45	4.504	4.669	4.888	4.961
46	4.559	4.68	4.817	4.985
47	4.624	4.546	4.907	4.934
48	4.539	4.58	4.845	4.926
49	4.585	4.623	4.884	4.984
50	4.651	4.64	4.895	4.934
51	4.541	4.501	4.832	5.01
52	4.626	4.551	4.768	5.032
53	4.698	4.709	4.89	4.98
54	4.622	4.793	5.063	4.971
55	4.526	4.748	5.014	4.92
56	4.508	4.686	4.949	4.937
57	4.48	4.721	5.033	5.028
58	4.393	4.82	4.966	4.863
59	4.368	4.765	5.07	4.83
60	4.388	4.736	5.179	4.897
61	3.937	4.732	5.051	4.987
62	3.81	4.812	5.095	4.945
63	4.153	4.644	4.892	4.899
64	4.421	4.731	4.884	4.939
65	4.407	4.564	4.803	4.996
66	4.483	4.587	4.822	4.885
67	4.568	4.709	4.804	4.939
68	4.041	4.617	4.755	4.882
69	4.396	4.705	4.824	4.96
70	4.6	4.762	4.846	4.93
71	4.69	4.728	5.047	4.947
72	4.337	4.751	4.913	5.012
73	4.528	4.658	5.073	4.964
74	4.466	4.697	4.907	5.02
75	4.561	4.758	5.012	4.965
76	4.631	4.651	4.917	4.944
77	4.623	4.788	4.661	5.027
78	4.557	4.761	5.08	4.916
79	4.437	4.801	5.001	4.88
80	4.611	4.853	4.946	4.957
81	4.541	4.853	4.939	4.868
82	4.314	4.809	4.728	4.873
83	4.586	4.79	5.039	5.012
84	4.666	4.794	4.907	4.946
85	4.505	4.835	4.753	4.954
86	4.634	4.885	4.807	4.903
87	4.682	4.816	5.044	4.941
88	4.57	4.81	5.117	4.919
89	4.58	4.779	4.992	4.92
90	4.655	4.745	5.182	4.854
91	4.692	4.691	4.682	4.969
92	4.623	4.754	4.798	4.863
93	4.59	4.731	5.017	4.896
94	4.565	4.743	4.999	4.975
95	4.585	4.84	5.057	4.921
96	4.615	4.632	5.076	4.97
97	4.441	4.795	4.731	4.955
98	4.481	4.654	4.875	4.945
99	4.311	4.86	4.931	4.91
100	4.376	4.757	5.022	4.948
101	4.546	4.611	4.809	4.937
102	4.335	4.76	4.911	4.985
103	4.538	4.84	4.971	4.873
104	4.588	4.91	5.085	4.934
105	4.586	4.617	5.007	4.876
106	4.447	4.64	4.692	4.928
107	4.544	4.841	4.865	4.977
108	4.643	4.764	4.753	4.978
109	4.692	4.689	4.914	4.964
110	4.684	4.65	4.985	4.96
111	4.574	4.749	5.001	5.017
112	4.684	4.766	4.814	4.958
113	4.549	4.812	5.028	4.959
114	4.519	4.804	4.903	4.971
115	4.547	4.758	4.722	4.965
116	4.61	4.773	4.72	4.911
117	4.651	4.884	4.995	4.884
118	4.339	4.848	4.918	4.953
119	4.646	4.772	5.103	4.958
120	4.139	4.871	5.062	5.009
121	4.558	4.777	5.116	4.941
122	4.475	4.77	5.135	4.94
123	4.553	4.779	4.956	4.822
124	4.682	4.79	4.954	4.949
125	4.589	4.843	5.131	4.955
126	4.672	4.802	5.001	4.94
127	4.551	4.672	4.958	4.93
128	4.361	4.77	5.012	4.903
129	4.649	4.765	5	4.883
130	4.679	4.843	5.055	4.931
131	4.634	4.735	4.996	4.917
132	4.616	4.812	5.055	4.97
133	4.422	4.797	4.96	4.948
134	4.399	4.771	5.101	4.928
135	4.428	4.929	5.067	4.964
136	4.368	4.8	5.046	4.908
137	4.401	4.881	4.911	4.949
138	4.526	4.814	4.862	4.853
139	4.387	4.799	4.937	4.894
140	4.631	4.891	4.763	4.86
141	4.695	4.837	4.943	4.961
142	4.577	4.822	4.772	4.886
143	4.583	4.816	4.881	4.951
144	4.47	4.854	4.814	4.986
145	4.341	4.827	4.981	4.971
146	4.496	4.842	4.692	4.95
147	4.334	4.859	5.113	5.013
148	4.238	4.803	5.025	4.966
149	4.29	4.888	4.941	4.868
150	4.237	4.661	5.099	4.968
151	4.339	4.706	4.961	4.952
152	4.312	4.911	4.805	4.948
153	4.328	4.766	4.864	4.952
154	4.452	4.782	5.045	4.903
155	4.25	4.771	5.023	5.001
156	4.263	4.784	4.879	4.964
157	4.384	4.889	4.899	4.979
158	4.297	4.747	4.883	4.995
159	4.432	4.863	4.937	4.999
160	4.513	4.829	4.857	4.911
161	4.241	4.848	4.857	4.971
162	4.436	4.802	4.963	4.986
163	4.393	4.879	4.917	4.995
164	4.272	4.778	4.82	4.938
165	4.172	4.841	4.955	4.981
166	4.348	4.814	4.99	5.022
167	4.309	4.681	5.064	5.056
168	4.31	4.782	5.101	4.965
169	4.378	4.859	5.063	5.001
170	4.366	4.776	5.033	4.922
171	4.289	4.847	5.159	4.971
172	4.333	4.78	4.992	4.966
173	4.17	4.831	5.078	5.016
174	4.268	4.801	4.976	4.981
175	4.187	4.742	5.056	5.02
176	4.258	4.778	5.102	4.998
177	4.359	4.857	4.929	5.013
178	4.227	4.73	5.06	4.885
179	4.315	4.82	5.081	5.035
180	4.339	4.757	5.071	4.91
181	4.368	4.778	5.079	4.943
182	4.275	4.739	5.181	4.966
183	4.296	4.682	4.965	4.885
184	4.335	4.809	5.065	4.917
185	4.131	4.82	4.96	4.988
186	4.114	4.787	4.879	5.003
187	4.257	4.818	5.07	4.962
188	4.275	4.795	5.072	4.979
189	4.313	4.708	4.999	4.936
190	4.394	4.859	5.085	4.883
191	4.186	4.774	4.918	4.923
192	4.23	4.874	4.859	4.908
193	4.301	4.824	5.099	4.93
194	4.173	4.806	4.85	4.917
195	4.243	4.819	4.938	4.96
196	4.474	4.804	4.696	4.973
197	4.534	4.728	4.808	4.971
198	4.564	4.742	4.915	4.941
199	4.636	4.734	4.963	4.929
200	4.687	4.801	4.86	4.977
201	4.641	4.875	5.033	4.961
202	4.689	4.774	4.932	5.016
203	4.639	4.773	5.068	4.969
204	4.416	4.751	4.701	5.005
205	4.612	4.842	5.115	4.983
206	4.61	4.783	4.984	4.98
207	4.569	4.831	4.974	4.903
208	4.6	4.851	4.839	4.901
209	4.548	4.725	4.75	4.912
210	4.523	4.826	4.982	4.921
211	4.496	4.681	4.916	4.942
212	4.549	4.839	5.086	4.957
213	4.477	4.867	4.954	4.869
214	4.523	4.771	5.099	4.918
215	4.572	4.787	5.11	4.953
216	4.189	4.755	4.985	5.003
217	4.671	4.868	5.085	4.98
218	4.614	4.828	4.9	4.944
219	4.502	4.749	4.928	5.006
220	4.421	4.732	5.046	4.994
221	4.18	4.735	4.923	4.933
222	3.926	4.872	4.828	4.886
223	4.076	4.818	5.085	4.972
224	4.296	4.698	4.93	4.964
225	4.228	4.774	5.021	4.975
226	4.544	4.778	4.971	4.981
227	4.612	4.77	4.899	4.991
228	4.678	4.787	4.89	4.935
229	4.44	4.783	4.989	4.911
230	4.687	4.777	5.036	4.969
231	4.526	4.742	4.979	5.016
232	4.621	4.752	4.897	4.938
233	4.643	4.791	4.963	4.944
234	4.655	4.788	4.905	4.967
235	4.499	4.802	4.739	4.971
236	4.494	4.796	5.06	4.956
237	4.512	4.815	5.126	4.928
238	4.678	4.783	5.041	4.953
239	4.553	4.799	4.897	4.942
240	4.558	4.8	4.797	4.957
241	4.408	4.851	4.832	4.938
242	4.527	4.92	4.898	4.877
243	4.642	4.825	5.023	4.902
244	4.597	4.811	4.892	4.888
245	4.567	4.833	4.944	4.948
246	4.493	4.848	5.01	4.944
247	4.487	4.752	4.799	4.928
248	4.572	4.876	4.888	4.961
249	4.545	4.767	5.042	4.982
250	4.605	4.827	4.996	4.965
251	4.574	4.75	4.664	4.894
252	4.254	4.834	4.932	4.979
253	4.599	4.733	4.741	4.919
254	4.412	4.826	4.89	4.995
255	4.423	4.855	4.946	4.964
256	4.541	4.778	5.004	4.861
257	4.51	4.747	4.776	4.962
258	4.531	4.83	4.915	4.902
259	4.466	4.776	4.973	5.034
260	4.497	4.774	4.854	4.961
261	4.344	4.789	4.88	4.977
262	4.696	4.831	4.861	4.953
263	4.58	4.799	4.704	5.038
264	4.504	4.854	4.683	4.951
265	4.305	4.811	5.088	5.002
266	4.384	4.836	4.966	4.912
267	4.233	4.836	4.933	4.905
268	4.497	4.711	4.951	4.984
269	4.27	4.644	5.067	4.966
270	4.005	4.821	5.09	5.016
271	4.149	4.819	5.015	4.949
272	3.948	4.709	5.045	4.985
273	4.097	4.845	5.002	4.927
274	4.162	4.871	4.994	4.936
275	4.129	4.842	4.99	4.928
276	4.289	4.849	5.087	4.967
277	4.582	4.805	5.07	4.947
278	4.388	4.879	5.145	5.021
279	4.396	4.759	5.118	4.997
280	4.443	4.822	5.053	4.959
281	4.541	4.841	5.104	5
282	4.377	4.783	5.108	4.914
283	4.532	4.89	5.001	4.942
284	4.367	4.824	5.11	4.928
285	4.629	4.844	4.992	4.92
286	4.581	4.794	5.041	4.868
287	4.429	4.786	5.165	4.952
288	4.132	4.773	5.038	4.932
289	4.282	4.898	5.021	4.993
290	4.325	4.839	5.037	5.043
291	4.501	4.826	5.216	4.976
292	4.157	4.815	5.034	4.957
293	4.567	4.822	5.169	4.924
294	4.382	4.854	5.156	5
295	4.304	4.771	5.07	4.921
296	4.481	4.878	4.82	4.92
297	4.061	4.771	5.01	4.928
298	3.91	4.773	4.96	5.011
299	4.086	4.944	5.17	5.003
300	4.418	4.769	5.085	4.945
301	4.487	4.754	5.01	4.978
302	4.4	4.892	4.945	4.981
303	4.403	4.748	4.947	5.005
304	4.503	4.776	4.936	4.94
305	3.976	4.8	4.925	4.951
306	4.3	4.804	5.157	4.93
307	4.078	4.914	4.959	4.978
308	4.242	4.829	4.978	4.971
309	4.395	4.701	5.026	5.001
310	4.391	4.764	5.057	4.964
311	4.44	4.79	5.077	4.986
312	4.494	4.878	5.061	4.979
313	4.477	4.778	4.965	4.921
314	4.654	4.643	5.115	5.041
315	4.702	4.77	5.006	4.975
316	4.576	4.735	5.016	4.919
317	4.516	4.809	5.049	4.987
318	4.643	4.794	4.886	4.976
319	4.621	4.772	5.103	4.894
320	4.692	4.906	5.13	5.031
321	4.588	4.788	4.957	4.9
322	4.584	4.806	5.007	4.899
323	4.648	4.859	5.046	4.953
324	4.662	4.813	5.048	4.891
325	4.553	4.866	5.112	4.976
326	4.339	4.834	5.087	4.944
327	4.481	4.873	5.074	4.938
328	4.242	4.77	5.004	5.01
329	4.469	4.856	5.052	5.029
330	4.627	4.78	5.065	4.859
331	4.633	4.748	5.109	5.005
332	4.654	4.776	5.094	5.006
333	4.5	4.865	5.124	4.98
334	4.635	4.849	4.965	4.949
335	4.657	4.758	4.928	4.966
336	4.738	4.795	4.961	4.98
337	4.69	4.762	4.92	5.008
338	4.617	4.902	4.971	4.972
339	4.514	4.739	5.088	4.944
340	4.565	4.848	5.036	4.898
341	4.592	4.725	4.913	4.939
342	4.553	4.731	5.034	5.089
343	4.624	4.876	4.958	5.011
344	4.517	4.865	4.933	4.894
345	4.528	4.81	4.945	4.965
346	4.352	4.844	5.043	4.866
347	4.261	4.77	4.949	5.071
348	4.442	4.771	5.11	4.938
349	4.435	4.811	5.067	5.027
350	4.526	4.837	5.054	4.975
351	4.483	4.871	4.951	4.96
352	4.461	4.861	4.975	5.02
353	4.478	4.795	4.905	4.94
354	4.462	4.803	4.993	5.008
355	4.541	4.808	5.129	4.987
356	4.557	4.809	5.129	5.038
357	4.46	4.844	4.947	4.989
358	4.483	4.593	5.105	4.948
359	4.526	4.807	5.081	4.959
360	4.469	4.701	4.992	4.915
361	4.438	4.768	5.002	4.858
362	4.539	4.834	4.993	5.023
363	4.519	4.754	5.02	4.931
364	4.425	4.702	5.053	4.883
365	4.498	4.636	5.121	4.85
366	4.485	4.635	4.909	4.855
367	4.514	4.794	5.153	4.865
368	4.547	4.724	5.034	4.91
369	4.439	4.699	5.064	5.009
370	4.601	4.688	5.053	4.898
371	4.581	4.682	5.154	4.936
372	4.549	4.702	4.941	4.864
373	4.401	4.701	5.033	4.919
374	4.509	4.713	4.984	4.973
375	4.557	4.77	4.927	4.961
376	4.499	4.636	5.098	5.016
377	4.425	4.606	5.087	4.992
378	4.449	4.659	5.031	4.931
379	4.585	4.696	5.105	4.923
380	4.488	4.741	5.087	4.955
381	4.45	4.639	5.078	4.908
382	4.529	4.641	5.13	5.058
383	4.582	4.698	5.028	4.934
384	4.524	4.643	5.069	5.037
385	4.477	4.742	5.041	4.941
386	4.48	4.831	5.104	4.937
387	4.456	4.674	4.985	4.995
388	4.418	4.565	5.099	4.999
389	4.48	4.652	5.099	5.008
390	4.577	4.824	4.979	4.924
391	4.552	4.668	4.869	4.931
392	4.546	4.691	4.973	4.999
393	4.531	4.672	5.053	4.934
394	4.503	4.688	5.117	4.89
395	4.588	4.707	4.974	5.001
396	4.551	4.854	5.051	4.95
397	4.523	4.829	4.995	4.992
398	4.546	4.672	4.961	4.947
399	4.565	4.748	5.047	4.934
400	4.505	4.72	4.905	4.957
401	4.563	4.807	4.949	5.024
402	4.444	4.729	5.009	4.891
403	4.493	4.71	4.949	4.854
404	4.586	4.814	5.094	5.059
405	4.571	4.755	5.092	4.958
406	4.493	4.741	5.056	4.937
407	4.514	4.6	5.037	4.985
408	4.562	4.74	5	4.982
409	4.488	4.744	5.176	5.01
410	4.496	4.807	5.073	5.007
411	4.445	4.766	5.116	5.013
412	4.454	4.637	5.183	4.931
413	4.46	4.618	5.106	5.008
414	4.434	4.684	4.978	4.907
415	4.437	4.695	4.989	5.026
416	4.517	4.73	4.91	4.996
417	4.425	4.733	5.056	4.902
418	4.506	4.76	5.103	4.904
419	4.479	4.721	5.013	4.862
420	4.456	4.694	5.065	4.915
421	4.572	4.677	5.17	5.042
422	4.551	4.756	5.036	4.847
423	4.498	4.841	5.119	4.946
424	4.537	4.582	5.074	4.916
425	4.493	4.617	5.13	4.896
426	4.498	4.574	5.037	4.975
427	4.408	4.591	5.132	4.904
428	4.557	4.789	5.034	4.904
429	4.477	4.716	5.012	4.958
430	4.608	4.692	5.047	4.947
431	4.53	4.624	5.211	4.98
432	4.623	4.725	5.051	4.886
433	4.565	4.706	5.086	4.954
434	4.589	4.624	5.219	5.054
435	4.653	4.655	5.168	4.972
436	4.504	4.613	4.965	4.912
437	4.601	4.72	4.919	4.932
438	4.503	4.643	4.992	4.962
439	4.489	4.619	5.128	4.989
440	4.498	4.71	5.065	4.937
441	4.489	4.649	5.069	4.809
442	4.608	4.649	5.027	4.942
443	4.47	4.679	5.075	4.918
444	4.464	4.675	5.023	4.899
445	4.427	4.789	5.152	4.858
446	4.646	4.71	4.886	4.888
447	4.572	4.732	5.059	5.009
448	4.493	4.766	5.147	4.915
449	4.447	4.71	5.086	4.957
450	4.578	4.73	5.201	4.948
451	4.515	4.703	5.037	4.85
452	4.551	4.714	5.108	4.927
453	4.47	4.59	5.024	4.978
454	4.5	4.61	5.071	4.948
455	4.51	4.64	4.952	4.987
456	4.507	4.708	5.078	4.941
457	4.423	4.784	5.135	4.962
458	4.5	4.712	5.078	4.881
459	4.439	4.614	5.073	4.946
460	4.489	4.64	5.136	5.01
461	4.467	4.7	4.984	4.943
462	4.495	4.724	5.066	4.995
463	4.373	4.573	5.074	4.962
464	4.484	4.645	5.196	4.969
465	4.569	4.802	5.02	4.95
466	4.456	4.724	5.012	4.946
467	4.576	4.797	5.018	5.017
468	4.559	4.806	4.995	4.974
469	4.463	4.782	4.995	5.023
470	4.423	4.856	5.048	5.026
471	4.416	4.78	4.986	4.921
472	4.504	4.79	5.159	4.918
473	4.504	4.753	5.137	5.031
474	4.407	4.862	5.121	4.947
475	4.445	4.801	5.007	4.956
476	4.516	4.883	4.909	4.973
477	4.562	4.744	5.021	4.836
478	4.493	4.792	5.086	4.932
479	4.536	4.724	5.189	4.97
480	4.513	4.75	5.125	4.959
481	4.533	4.788	5.026	4.932
482	4.543	4.861	5.141	4.967
483	4.461	4.81	5.02	4.861
484	4.426	4.779	5.093	4.927
485	4.49	4.802	5.156	4.939
486	4.475	4.628	5.055	4.874
487	4.59	4.693	5.122	4.93
488	4.516	4.682	5.082	4.853
489	4.457	4.757	5.071	4.875
490	4.435	4.806	5.126	4.985
491	4.541	4.712	5.061	4.909
492	4.518	4.821	5.117	4.895
493	4.582	4.621	5.136	4.982
494	4.545	4.857	5.117	4.942
495	4.579	4.742	5.098	4.937
496	4.539	4.644	5.079	4.976
497	4.459	4.741	5.09	4.916
498	4.498	4.603	5.047	5.014
499	4.569	4.846	4.983	4.873
500	4.593	4.868	5.12	4.866
501	4.441	4.83	5.031	4.913
502	4.56	4.934	4.972	4.91
503	4.468	4.878	5.08	4.919
504	4.544	4.727	4.994	5.026
505	4.562	4.913	5.074	5.027
506	4.463	4.746	5.076	4.951
507	4.427	4.722	5.113	4.836
508	4.44	4.851	5	4.906
509	4.458	4.786	5.067	4.921
510	4.47	4.887	5.028	4.904
511	4.54	4.791	4.969	4.974
512	4.574	4.897	4.99	4.941
513	4.531	4.889	4.998	4.927
514	4.397	4.894	5.036	4.928
515	4.26	4.878	5.006	4.94
516	4.425	4.921	5.141	4.892
517	4.389	4.95	4.985	4.904
518	4.659	4.829	5.06	4.884
519	4.575	4.886	4.901	4.892
520	4.616	4.799	5.003	5.015
521	4.5	4.796	4.834	4.924
522	4.436	4.632	4.992	5.048
523	4.486	4.875	4.998	4.934
524	4.527	4.813	4.856	4.858
525	4.601	4.771	4.932	4.949
526	4.5	4.784	4.997	4.947
527	4.443	4.731	4.919	5.052
528	4.499	4.82	4.899	4.979
529	4.536	4.797	4.97	4.935
530	4.533	4.754	5.136	4.942
531	4.539	4.749	5.104	4.962
532	4.4	4.821	5.096	4.951
533	4.535	4.889	4.959	5.012
534	4.381	4.896	4.938	4.956
535	4.528	4.799	5.013	4.917
536	4.454	4.771	5.003	4.893
537	4.517	4.861	5.076	4.976
538	4.52	4.841	5.069	4.958
539	4.584	4.755	5.091	4.964
540	4.424	4.804	4.972	4.954
541	4.393	4.595	4.961	4.9
542	4.529	4.857	5.129	4.895
543	4.591	4.892	4.939	4.708
544	4.531	4.786	5.084	4.971
545	4.46	4.773	5.064	4.915
546	4.517	4.811	5.015	5.001
547	4.532	4.74	5.087	5.142
548	4.569	4.791	5.021	4.938
549	4.516	4.669	5.052	4.908
550	4.504	4.867	5.085	5.022
551	4.52	4.795	5.077	4.927
552	4.544	4.745	5.077	5.01
553	4.524	4.794	4.953	4.997
554	4.49	4.738	5.063	4.933
555	4.476	4.839	5.023	4.986
556	4.527	4.88	5.008	4.948
557	4.495	4.863	5.102	4.916
558	4.534	4.793	5.074	4.928
559	4.557	4.837	5.007	4.959
560	4.497	4.815	5.092	4.786
561	4.43	4.833	5.033	4.981
562	4.615	4.811	5.083	4.99
563	4.559	4.803	4.975	4.864
564	4.264	4.591	5.006	4.95
565	4.409	4.849	4.947	4.974
566	4.278	4.801	5.076	4.976
567	4.456	4.757	5.051	4.896
568	4.342	4.797	4.974	4.941
569	4.255	4.732	4.95	5.025
570	4.293	4.871	5.225	4.977
571	4.202	4.782	5.023	4.983
572	4.263	4.854	5.027	4.906
573	4.155	4.747	5.049	4.907
574	4.376	4.857	5.016	4.892
575	4.014	4.877	5.178	4.891
576	4.169	4.934	5.043	4.914
577	4.162	4.88	5.049	5.04
578	4.232	4.833	5.066	5.079
579	4.172	4.787	4.937	4.944
580	4.168	4.826	5.007	4.99
581	4.279	4.814	5.005	4.899
582	4.277	4.782	4.99	4.976
583	4.238	4.759	5.021	4.79
584	3.852	4.781	5.023	4.895
585	3.827	4.829	4.932	4.957
586	3.921	4.759	5.058	4.901
587	4.188	4.741	5	4.99
588	3.875	4.75	5.13	4.992
589	4.098	4.718	4.947	4.917
590	4.28	4.805	5.051	5.005
591	4.225	4.674	5.097	4.994
592	4.033	4.66	4.962	5.027
593	4.234	4.762	5.025	4.884
594	4.357	4.621	5.123	4.964
595	4.473	4.627	5.118	4.906
596	4.416	4.669	4.963	4.97
597	4.44	4.763	5.058	4.918
598	4.406	4.766	5.063	4.957
599	4.385	4.812	5.045	4.933
600	4.43	4.724	4.995	4.786
601	4.415	4.786	5.013	4.911
602	4.372	4.805	5.052	5.028
603	4.639	4.734	5.087	4.955
604	4.596	4.739	5.057	4.987
605	4.506	4.812	5.055	4.954
606	4.512	4.747	5.093	4.907
607	4.596	4.831	5.037	4.891
608	4.47	4.75	5.089	4.876
609	4.487	4.71	5.063	4.94
610	4.566	4.642	4.937	4.871
611	4.419	4.788	5.02	4.81
612	4.246	4.778	5.041	4.88
613	4.063	4.811	5.143	4.829
614	4.248	4.82	5.094	4.86
615	4.319	4.781	5.131	4.969
616	4	4.647	5.083	5.009
617	4.16	4.679	5.085	5.025
618	4.131	4.777	5.042	4.965
619	4.014	4.821	5.047	4.947
620	4.131	4.701	5.021	4.899
621	4.041	4.775	5.087	4.958
622	4.382	4.763	5.017	4.896
623	4.144	4.711	4.966	4.887
624	4.157	4.778	5.003	4.984
625	4.311	4.743	5.133	4.981
626	4.147	4.627	5.057	4.884
627	3.934	4.798	4.983	4.962
628	4.109	4.899	4.977	5.001
629	4.28	4.735	4.92	4.93
630	4.171	4.758	5.007	4.928
631	4.227	4.807	5	4.966
632	4.425	4.791	5.074	4.914
633	3.924	4.769	5.077	4.992
634	4.424	4.746	5.008	5.024
635	4.204	4.779	4.896	4.926
636	3.921	4.859	4.94	4.889
637	4.163	4.822	5.066	4.914
638	4.194	4.823	5.127	5.019
639	4.26	4.808	5.027	4.913
640	4.013	4.699	5.027	5.021
641	4.282	4.723	5.063	4.912
642	4.15	4.657	5.001	4.971
643	4.221	4.782	5.031	5.013
644	4.131	4.695	4.998	4.905
645	4.205	4.739	4.908	4.987
646	4.469	4.78	4.908	4.93
647	4.474	4.832	5.062	4.954
648	4.486	4.854	4.908	4.963
649	4.435	4.849	4.95	5.043
650	4.251	4.638	4.981	4.993
651	4.312	4.755	5.053	4.963
652	4.366	4.769	5.107	4.958
653	4.127	4.756	4.979	4.964
654	4.428	4.792	5.051	4.752
655	4.197	4.671	5.029	4.714
656	4.41	4.782	5.045	4.925
657	4.4	4.812	4.965	4.726
658	4.47	4.812	4.899	4.608
659	4.298	4.809	5.037	4.437
660	4.146	4.788	4.838	4.488
661	4.182	4.805	5.068	4.519
662	4.277	4.761	4.999	4.63
663	4.286	4.748	5.006	4.699
664	4.297	4.741	5.04	4.946
665	4.081	4.694	4.957	4.984
666	4.08	4.879	5.046	4.897
667	4.118	4.616	5.018	4.75
668	4.278	4.788	5.157	5.001
669	4.336	4.781	4.996	4.835
670	4.228	4.762	5.087	4.821
671	4.172	4.772	5.091	4.905
672	4.34	4.73	5.032	4.76
673	4.523	4.712	5.006	4.8
674	4.422	4.68	5.083	4.932
675	4.616	4.703	5.11	5.03
676	4.06	4.769	5.139	4.909
677	4.192	4.652	5.143	4.919
678	4.443	4.71	5.128	4.998
679	4.264	4.845	5.015	4.895
680	4.166	4.61	5.034	4.588
681	4.329	4.721	5.115	4.846
682	4.054	4.707	4.974	4.726
683	4.311	4.665	5.011	4.916
684	4.246	4.707	5.08	4.777
685	4.465	4.809	5.083	4.877
686	4.233	4.662	5.096	4.987
687	4.206	4.78	5.122	4.887
688	4.547	4.683	5.036	4.813
689	4.31	4.784	5.042	4.77
690	4.329	4.716	5.07	4.729
691	4.249	4.639	5.109	4.849
692	4.301	4.809	5.021	4.865
693	4.381	4.752	5.023	4.929
694	4.313	4.711	4.895	4.961
695	4.434	4.623	5.056	4.922
696	4.206	4.733	5.087	5.035
697	4.136	4.708	4.919	4.906
698	4.302	4.649	5.069	4.973
699	4.218	4.716	4.991	4.803
700	4.267	4.762	5.096	4.942
701	4.165	4.767	5.056	4.942
702	4.275	4.714	5.087	5.013
703	4.177	4.747	5.085	4.957
704	4.272	4.742	4.977	4.807
705	4.461	4.772	5.04	4.938
706	4.175	4.685	5.078	4.918
707	4.397	4.804	5.039	4.983
708	4.333	4.741	5.106	4.957
709	4.202	4.708	5.135	4.975
710	4.431	4.746	5.161	4.98
711	4.287	4.624	5.061	4.871
712	4.599	4.604	5.128	4.892
713	4.541	4.741	5.055	4.852
714	4.595	4.746	5.083	4.965
715	4.554	4.754	4.949	4.908
716	4.505	4.735	5.017	4.907
717	4.503	4.745	5.065	5.029
718	4.626	4.783	4.993	4.985
719	4.46	4.697	5.086	4.843
720	4.423	4.781	5.017	4.823
721	4.529	4.723	5.134	4.969
722	4.691	4.85	5.091	4.985
723	4.531	4.798	5.042	4.921
724	4.513	4.857	5.021	4.939
725	4.525	4.74	5.029	5.03
726	4.656	4.749	5.089	4.934
727	4.624	4.639	5.086	4.932
728	4.673	4.851	5.06	4.903
729	4.629	4.837	5.092	4.847
730	4.599	4.747	5.034	4.964
731	4.498	4.797	4.924	4.837
732	4.589	4.761	5.017	4.654
733	4.627	4.829	4.982	4.922
734	4.62	4.816	5.018	4.918
735	4.559	4.679	5.007	4.913
736	4.489	4.785	5.031	4.915
737	4.592	4.789	5.064	4.899
738	4.63	4.851	5.056	4.686
739	4.544	4.869	4.986	4.649
740	4.617	4.686	5.026	4.523
741	4.583	4.763	5.075	4.745
742	4.679	4.791	4.975	4.794
743	4.593	4.714	5.017	4.887
744	4.621	4.783	4.969	4.908
745	4.552	4.783	5.037	4.938
746	4.514	4.754	4.953	4.98
747	4.648	4.808	4.986	4.91
748	4.545	4.869	5.073	5
749	4.538	4.817	5.166	4.981
750	4.593	4.785	5	4.905
751	4.608	4.755	4.964	4.914
752	4.694	4.756	5.078	4.724
753	4.587	4.871	5.078	4.888
754	4.63	4.703	5.081	4.946
755	4.482	4.761	4.96	4.903
756	4.531	4.735	5.109	4.942
757	4.604	4.869	5.097	4.972
758	4.599	4.791	5.116	4.961
759	4.653	4.767	5.044	4.951
760	4.624	4.828	5.061	4.978
761	4.669	4.836	5.1	4.805
762	4.633	4.825	5.032	5.022
763	4.578	4.758	4.946	4.878
764	4.626	4.659	5.004	4.901
765	4.513	4.758	4.977	4.816
766	4.657	4.624	4.881	4.926
767	4.522	4.612	5.007	4.841
768	4.668	4.652	4.895	4.862
769	4.424	4.521	4.939	4.881
770	4.637	4.597	4.87	4.983
771	4.763	4.697	4.837	4.968
772	4.594	4.699	5.038	4.948
773	4.494	4.637	4.958	4.915
774	4.552	4.69	4.855	4.79
775	4.482	4.597	5.079	4.948
776	4.498	4.639	5.09	4.895
777	4.543	4.607	4.985	4.714
778	4.525	4.629	5.044	4.9
779	4.603	4.499	5.058	4.88
780	4.575	4.492	5.008	5.016
781	4.647	4.476	4.953	4.894
782	4.643	4.662	5.084	4.883
783	4.641	4.596	5.043	4.944
784	4.57	4.569	5.1	4.905
785	4.598	4.62	4.931	4.683
786	4.573	4.655	4.945	4.776
787	4.546	4.631	5.069	4.497
788	4.613	4.583	5.07	4.818
789	4.477	4.694	4.846	4.764
790	4.488	4.608	4.996	4.718
791	4.488	4.776	4.998	4.705
792	4.477	4.443	4.893	4.736
793	4.511	4.609	4.942	4.696
794	4.484	4.587	5.019	4.403
795	4.577	4.746	5.085	4.66
796	4.531	4.654	5.043	4.729
797	4.566	4.718	4.899	4.654
798	4.467	4.77	4.988	4.957
799	4.582	4.765	4.999	4.857
800	4.636	4.699	5.087	4.94
801	4.636	4.734	4.985	4.712
802	4.633	4.636	5.002	4.5
803	4.472	4.738	5.002	4.609
804	4.567	4.592	4.925	4.538
805	4.477	4.721	5.087	4.554
806	4.438	4.673	5.014	4.529
807	4.6	4.53	5.058	4.454
808	4.661	4.641	5.03	4.416
809	4.56	4.585	4.981	4.622
810	4.582	4.578	5.027	4.624
811	4.651	4.583	5.068	4.641
812	4.671	4.543	4.967	4.684
813	4.7	4.483	4.995	4.571
814	4.647	4.535	5.101	4.483
815	4.545	4.621	4.989	4.647
816	4.352	4.685	4.965	4.271
817	4.483	4.53	4.979	4.219
818	4.53	4.636	5.027	4.126
819	4.587	4.676	4.961	4.127
820	4.539	4.608	4.989	4.115
821	4.576	4.6	4.896	4.377
822	4.576	4.675	5.024	4.201
823	4.505	4.588	5.016	4.262
824	4.516	4.616	5.109	4.392
825	4.618	4.591	5.001	4.206
826	4.489	4.619	4.976	4.136
827	4.641	4.601	4.969	4.23
828	4.538	4.5	5.064	4.097
829	4.479	4.431	4.951	4.16
830	4.599	4.551	5.033	4.103
831	4.617	4.622	5.002	4.223
832	4.598	4.549	4.955	4.161
833	4.567	4.463	4.98	4.224
834	4.522	4.486	4.887	4.112
835	4.617	4.525	4.831	4.139
836	4.696	4.592	4.951	4.093
837	4.536	4.528	4.928	4.206
838	4.59	4.479	4.893	4.06
839	4.515	4.488	4.956	4.27
840	4.571	4.366	4.849	3.968
841	4.6	4.376	4.861	3.964
842	4.62	4.439	4.966	4.082
843	4.566	4.541	4.948	3.923
844	4.576	4.614	4.941	4.218
845	4.484	4.558	4.825	4.058
846	4.611	4.412	4.826	4.145
847	4.489	4.508	4.916	4.059
848	4.709	4.476	4.873	4.209
849	4.618	4.609	4.918	3.858
850	4.637	4.505	5.003	4.082
851	4.614	4.55	4.928	3.901
852	4.64	4.638	4.919	4.162
853	4.756	4.513	5.024	4.006
854	4.701	4.574	5.035	4.136
855	4.585	4.679	5.007	4.065
856	4.705	4.65	4.98	4.024
857	4.528	4.488	4.902	4.04
858	4.711	4.421	4.978	3.88
859	4.561	4.557	4.924	4.039
860	4.495	4.594	4.986	3.936
861	4.637	4.652	5.004	4.044
862	4.565	4.68	5.075	4.124
863	4.679	4.61	5.046	4.242
864	4.623	4.564	5.015	4.547
865	4.515	4.731	4.956	4.364
866	4.451	4.634	4.973	4.276
867	4.471	4.578	5.08	4.083
868	4.459	4.587	4.968	4.367
869	4.47	4.624	5.064	4.155
870	4.482	4.51	4.99	4.382
871	4.517	4.617	4.907	4.269
872	4.512	4.543	4.937	4.446
873	4.524	4.586	4.973	4.346
874	4.607	4.6	4.988	4.477
875	4.552	4.71	5.104	4.404
876	4.508	4.678	5.001	4.375
877	4.562	4.67	4.931	4.156
878	4.618	4.629	4.879	4.16
879	4.517	4.465	4.925	4.094
880	4.637	4.728	4.911	4.112
881	4.654	4.678	5.013	4.302
882	4.525	4.644	4.978	4.206
883	4.585	4.746	5.042	4.162
884	4.593	4.737	5.069	4.219
885	4.588	4.717	5.029	4.266
886	4.528	4.602	5.007	4.628
887	4.638	4.412	4.98	4.508
888	4.529	4.473	4.912	4.141
889	4.665	4.572	5.071	4.553
890	4.649	4.692	5.033	4.499
891	4.622	4.807	5.075	4.571
892	4.544	4.563	4.956	4.768
893	4.6	4.761	4.927	4.795
894	4.623	4.754	5.06	4.647
895	4.713	4.647	4.963	4.718
896	4.568	4.664	5.025	4.677
897	4.579	4.754	4.971	4.536
898	4.525	4.582	4.889	4.646
899	4.582	4.565	4.997	4.888
900	4.659	4.609	5.11	4.859
901	4.56	4.638	5.018	4.981
902	4.567	4.629	4.959	4.923
903	4.565	4.72	4.836	4.866
904	4.54	4.759	4.86	4.768
905	4.534	4.771	4.899	4.917
906	4.581	4.632	4.976	4.596
907	4.49	4.604	4.964	4.425
908	4.576	4.664	4.982	4.483
909	4.588	4.621	4.989	4.533
910	4.595	4.547	4.991	4.582
911	4.504	4.555	4.855	4.576
912	4.472	4.601	4.788	4.31
913	4.531	4.678	5	4.588
914	4.709	4.733	4.96	4.442
915	4.568	4.791	4.9	4.547
916	4.698	4.765	4.965	4.456
917	4.649	4.779	4.959	4.32
918	4.619	4.603	4.924	4.397
919	4.706	4.673	4.964	4.354
920	4.614	4.646	4.984	4.517
921	4.507	4.689	5.033	4.538
922	4.594	4.583	4.992	4.6
923	4.605	4.639	5.065	4.504
924	4.717	4.581	4.888	4.482
925	4.694	4.561	5.031	4.417
926	4.56	4.61	5.025	4.533
927	4.544	4.524	5.071	4.421
928	4.526	4.604	5.071	4.503
929	4.536	4.648	5.025	4.408
930	4.529	4.588	5.076	4.693
931	4.591	4.437	4.927	4.294
932	4.483	4.555	4.946	4.417
933	4.583	4.465	4.983	4.455
934	4.683	4.516	4.796	4.31
935	4.646	4.711	5.05	4.564
936	4.659	4.4	4.951	4.583
937	4.622	4.6	4.958	4.424
938	4.639	4.746	4.957	4.518
939	4.571	4.756	5.137	4.592
940	4.63	4.64	5.023	4.752
941	4.515	4.639	4.873	4.59
942	4.466	4.63	5.004	4.688
943	4.581	4.629	5.001	4.681
944	4.603	4.699	4.939	4.449
945	4.589	4.732	4.937	4.482
946	4.586	4.783	5.055	4.399
947	4.551	4.648	5	4.72
948	4.547	4.615	5.04	4.599
949	4.55	4.596	5.042	4.635
950	4.507	4.686	4.915	4.519
951	4.492	4.659	4.975	4.617
952	4.635	4.627	5.001	4.601
953	4.485	4.62	4.9	4.686
954	4.636	4.531	4.864	4.584
955	4.567	4.66	4.914	4.713
956	4.692	4.667	4.943	4.667
957	4.518	4.676	4.922	4.581
958	4.5	4.629	4.8	4.556
959	4.413	4.751	4.855	4.629
960	4.588	4.805	4.909	4.77
961	4.434	4.734	4.901	4.76
962	4.529	4.712	4.921	4.351
963	4.558	4.658	4.923	4.672
964	4.426	4.625	5.06	4.636
965	4.549	4.636	4.965	4.724
966	4.577	4.599	4.868	4.579
967	4.602	4.599	4.951	4.721
968	4.596	4.675	4.941	4.552
969	4.564	4.622	4.883	4.573
970	4.531	4.615	4.904	4.608
971	4.552	4.61	4.91	4.63
972	4.507	4.531	5.003	4.528
973	4.403	4.695	4.947	4.629
974	4.452	4.66	4.858	4.669
975	4.557	4.602	4.992	4.457
976	4.6	4.666	4.96	4.623
977	4.557	4.614	4.88	4.599
978	4.557	4.679	4.965	4.498
979	4.488	4.706	4.942	4.678
980	4.574	4.671	4.918	4.511
981	4.345	4.529	5.031	4.429
982	4.405	4.663	4.901	4.633
983	4.498	4.673	4.963	4.714
984	4.151	4.638	4.915	4.667
985	4.113	4.627	5.193	4.679
986	3.918	4.777	5.032	4.593
987	3.992	4.686	4.927	4.531
988	4.288	4.669	5.027	4.642
989	3.798	4.72	5.049	4.612
990	4.222	4.731	5.127	4.559
991	3.919	4.566	4.94	4.715
992	4.121	4.786	4.984	4.764
993	4.096	4.652	5.115	4.745
994	4.008	4.551	4.938	4.687
995	3.749	4.636	4.994	4.629
996	3.976	4.761	5.063	4.681
997	4.139	4.709	5.043	4.619
998	4.277	4.81	5.097	4.626
999	4.043	4.753	5.041	4.604
1000	3.686	4.694	4.968	4.575

## Sheet: SASA
Frame	OMP	OMP3	OMP19	OMP21
0	228.065	26.003	165.622	100.304
1	259.036	32.176	190.639	68.267
2	263.113	34.438	192.452	137.687
3	309.399	56.538	177.022	134.239
4	321.159	69.453	194.199	112.446
5	301.312	57.431	162.787	123.023
6	336.87	63.074	204.894	159.943
7	313.622	75.027	239.518	126.942
8	245.429	61.624	150.985	128.537
9	258.998	69.11	161.931	145.514
10	273.627	72.682	187.904	137.266
11	249.301	68.593	190.25	140.199
12	280.982	92.923	166.17	139.703
13	279.717	95.238	188.124	128.188
14	192.936	81.903	204.4	161.065
15	221.369	65.726	195.577	172.127
16	257.007	68.632	177.45	150.248
17	231.43	48.178	184.898	155.985
18	191.796	68.826	199.226	160.674
19	244.563	78.46	178.414	170.435
20	183.407	67.744	171.891	156.467
21	215.55	83.131	166.753	153.424
22	191.169	84.491	178.367	197.758
23	199.589	100.226	196.377	195.968
24	176.391	82.247	217.605	218.439
25	167.88	97.515	147.015	146.73
26	186.914	88.514	158.62	179.757
27	212.207	115.596	218.445	173.905
28	208.064	131.929	186.658	173.562
29	244.786	140.835	216.436	181.872
30	245.329	98.284	204.766	173.99
31	267.788	100.653	188.633	187.939
32	249.03	139.125	200.969	182.901
33	225.703	131.626	157.754	177.18
34	231.779	121.913	208.504	147.253
35	255.304	129.698	214.779	176.236
36	228.576	144.059	194.39	177.655
37	299.063	116.999	224.704	169.015
38	234.259	98.422	171.631	134.905
39	262.518	106.439	178.805	133.604
40	238.337	111.872	171.073	155.507
41	252.908	114.266	183.23	159.569
42	247.461	99.458	149.132	168.639
43	282.225	93.619	184.7	128.57
44	227.963	113.79	186.092	117.927
45	239.108	111.924	178.951	120.857
46	218.148	83.407	182.698	121.398
47	247.757	133.169	159.666	140.84
48	225.754	124.031	157.204	138.519
49	215.491	136.524	159.225	152.658
50	243.641	124.254	145.449	140.217
51	258.982	115.711	167.989	126.207
52	180.312	110.867	153.776	120.844
53	220.398	104.254	201.315	104.295
54	210.731	165.817	181.676	123.757
55	211.545	160.545	179.131	103.46
56	181.726	144.701	179.323	124.121
57	171.918	99.118	170.175	110.277
58	192.244	155.59	189.95	98.831
59	240.448	184.921	185.555	104.812
60	264.155	185.556	198.28	129.045
61	233.781	175.002	203.256	144.003
62	220.555	164.734	188.059	102.241
63	250	160.733	181.381	152.312
64	209.898	131.122	208.191	133.698
65	251.874	140.771	193.207	98.07
66	309.341	167.613	212.055	107.056
67	253.883	176.822	186.329	112.391
68	238.89	152.703	173.082	99.39
69	325.085	143.937	180.986	93.949
70	253.476	147.209	184.694	103.047
71	316.718	172.511	220.155	104.549
72	303.9	162.343	186.047	108.081
73	364.154	179.233	197.457	96.372
74	353.4	194.846	207.488	130.527
75	324.167	181.596	189.956	112.114
76	319.682	165.97	173.764	106.487
77	356.027	171.197	194.17	114.813
78	371.352	167.992	195.956	116.015
79	293.343	179.667	194.497	120.782
80	335.034	166.518	197.095	102.112
81	369.45	193.199	197.588	96.253
82	341.541	172.48	189.81	104.998
83	303.315	162.18	201.661	113.35
84	317.355	195.582	183.652	104.767
85	343.399	190.557	178.777	102.725
86	305.816	160.598	173.175	119.958
87	324.253	184.532	151.828	105.392
88	286.853	170.789	170.782	100.517
89	322.903	181.547	164.798	115.653
90	288.171	153.697	206.773	121.25
91	311.544	191.656	194.075	127.681
92	325.894	159.107	164.299	95.906
93	240.236	151.907	159.714	95.339
94	302.369	146.177	164.241	102.532
95	293.793	137.333	154.058	88.553
96	306.438	182.474	192.779	99.056
97	352.547	162.088	152.315	127.34
98	299.801	165.907	184.362	143.414
99	250.409	169.113	204.387	127.126
100	301.552	153.6	182.523	123.616
101	349.055	167.371	197.905	124.028
102	330.238	170.562	172.397	146.069
103	361.467	167.048	188.14	120.26
104	338.299	156.821	202.2	151.426
105	276.793	168.194	209.497	125.529
106	320.052	181.349	174.11	130.195
107	288.853	141.924	201.891	148.706
108	301.014	169.947	166.923	131.868
109	325.094	158.927	196.043	113.91
110	328.293	165.176	181.069	133.193
111	335.558	184.118	195.695	141.395
112	307.795	173.11	199.827	121.507
113	330.694	164.822	192.098	150.269
114	335.812	189.582	182.373	148.994
115	446.351	188.563	170.998	149.603
116	458.404	181.573	184.117	143.304
117	445.289	153.16	177.749	126.837
118	457.984	167.419	169.554	123.056
119	417.086	147.626	189.038	77.07
120	383.657	184.876	210.523	122.456
121	414.848	151.995	207.574	130.555
122	454.222	157.213	220.495	108.879
123	427.563	151.016	177.336	119.069
124	438.181	168.649	195.325	94.258
125	345.648	144.479	203.546	90.305
126	444.284	148.688	201.577	102.149
127	433.55	133.449	190.134	84.056
128	413.377	115.148	207.146	92.235
129	394.063	137.87	206.46	78.586
130	296.866	163.119	191.232	89.857
131	424.283	161.529	193.703	92.613
132	330.958	146.045	198.257	112.771
133	302.228	179.099	255.453	96.989
134	246.775	166.75	210.279	86.935
135	261.712	143.118	206.017	73.345
136	251.305	150.599	197.771	73.784
137	281.15	185.968	181.141	86.284
138	259.242	167.929	197.464	78.293
139	275.363	215.938	180.133	81.77
140	309.102	164.046	175.869	88.703
141	278.817	156.547	201.023	115.335
142	326.301	160.051	171.821	114.811
143	295.396	166.409	193.738	110.777
144	301.454	173.051	167.717	129.176
145	251.81	154.631	191.309	124.511
146	252.646	150.568	170.499	100.192
147	228.91	118.087	179.377	102.071
148	228.65	109.137	197.352	100.049
149	241.314	140.904	173.518	102.947
150	267.151	167.989	149.211	92.855
151	271.461	120.725	175.004	97.258
152	242.392	144.224	191.328	87.766
153	263.872	142.85	148.415	117.073
154	252.578	156.762	180.199	96.605
155	206.535	146.203	170.572	95.591
156	292.314	184.966	185.928	89.098
157	216.293	146.691	180.612	128.952
158	196.651	147.038	185.996	129.987
159	238.032	136.969	172.318	158.666
160	227.562	158.988	176.833	116.124
161	205.538	131.764	186.387	142.82
162	250.851	172.529	215.439	128.905
163	263.91	151.61	190.652	145.812
164	232.849	179.396	194.35	112.165
165	219.34	161.531	224.968	111.108
166	242.438	147.1	204.665	143.498
167	213.406	137.783	204.895	110.634
168	200.311	135.711	212.121	100.454
169	239.046	144.993	213.57	103.826
170	250.182	163.325	203.583	92.897
171	177.279	161.994	202.053	107.856
172	166.864	110.885	209.605	109.75
173	223.413	135.797	223.591	93.381
174	193.33	108.364	207.366	87.632
175	203.911	126.351	199.015	113.732
176	227.968	154	234.218	134.948
177	208.229	121.268	198.134	132.346
178	175.993	122.763	239.727	109.237
179	209.351	122.178	199.51	123.043
180	192.766	120.244	232.499	111.298
181	201.4	154.693	215.084	99.016
182	221.308	136.794	206.953	87.474
183	207.989	154.863	247.5	109.437
184	180.435	143.423	218.267	104.152
185	219.234	155.005	212.102	99.502
186	210.744	118.757	181.076	109.717
187	206.068	102.272	217.229	102.185
188	208.642	157.113	175.158	103.996
189	207.361	112.731	200.473	93.473
190	250.308	107.758	224.986	99.363
191	236.638	97.489	267.143	98.397
192	252.949	129.581	306.18	84.767
193	196.164	102.077	316.046	87.628
194	181.848	98.398	291.373	104.817
195	211.761	108.635	311.596	104.912
196	204.293	106.007	307.331	122.529
197	220.419	107.474	299.988	104.727
198	261.037	162.128	289.403	94.009
199	253.696	135.681	314.812	97.739
200	284.67	153.24	320.114	103.925
201	234.836	122.196	322.085	103.391
202	305.018	147.27	318.088	96.704
203	279.706	138.716	297.51	104.099
204	225.198	119.084	350.778	105.329
205	219.619	158.783	339.567	110.396
206	243.511	170.577	301.753	111.826
207	249.672	152.619	259.031	120.248
208	240.854	122.974	300.224	127.235
209	222.163	146.38	322.75	110.392
210	263.461	162.9	333.081	100.606
211	344.175	140.619	323.881	96.977
212	319.202	150.715	336.393	104.292
213	297.446	160.484	340.035	103.516
214	318.306	137.746	380.139	114.337
215	291.277	162.866	284.774	110.888
216	365.823	159.992	279.56	119.408
217	361.678	141.112	279.629	114.287
218	359.007	151.956	246.917	118.432
219	363.314	163.092	294.839	122.333
220	362.672	132.423	285.259	113.386
221	417.873	147.134	313.943	126.64
222	381.372	141.751	305.998	112.272
223	372.527	165.828	310.196	120.042
224	339.371	147.751	304.677	109.947
225	387.1	104.794	329.965	104.524
226	405.106	123.615	343.54	98.672
227	477.891	139.175	320.864	98.061
228	493.009	136.415	317.581	117.329
229	447.842	155.114	317.895	122.034
230	515.429	166.582	354.148	110.711
231	461.147	126.365	352.765	121.331
232	415.666	161.155	337.012	100.901
233	450.249	164.591	331.726	93.672
234	488.051	135.668	348.264	107.893
235	463.508	142.089	332.368	100.876
236	404.366	142.105	319.792	99.294
237	364.639	134.527	334.413	98.825
238	366.938	145.618	355.164	129.139
239	368.309	144.682	293.955	120.499
240	329.941	163.693	322.654	99.622
241	352.353	156.744	297.68	124.071
242	329.066	168.311	290.668	116.792
243	351.013	158.594	333.594	116.125
244	369.185	175.009	322.502	122.739
245	312.51	142.073	327.057	113.807
246	325.838	148.944	308.414	126.763
247	322.78	168.32	311.937	113.536
248	327.356	149.877	313.744	130.608
249	341.255	157.386	307.253	140.017
250	355.856	135.566	292.266	103.698
251	367.101	121.064	309.685	122.659
252	342.765	127.605	316.488	128.291
253	367.046	133.942	338.734	139.563
254	342.627	109.131	313.839	171.894
255	334.186	123.755	309.548	134.992
256	360.28	132.743	327.497	128.467
257	348.143	143.099	298.108	143.737
258	337.448	145.956	349.328	128.545
259	313.159	129.33	289.324	172.877
260	330.945	121.816	304.627	156.78
261	318.419	124.143	324.397	134.205
262	361.125	134.825	277.188	145.834
263	389.542	118.835	249.838	148.341
264	502.07	128.686	251.863	158.512
265	456.191	117.331	302.628	131.614
266	422.956	124.237	276.204	132.989
267	411.941	155.586	244.363	141.08
268	445.804	154.848	243.458	109.858
269	351.619	155.654	232.579	135.702
270	368.939	145.413	203.78	122.855
271	390.692	147.775	255.831	122.612
272	389.497	136.852	243.378	115.789
273	330.103	173.275	271.862	116.373
274	357.463	166.418	237.873	124.426
275	336.978	139.975	261.525	118.361
276	419.754	126.596	251.843	116.82
277	427.879	138.423	255.082	138.758
278	420.748	156.121	251.072	139.633
279	390.484	159.961	279.839	121.276
280	341.744	157.062	268.932	124.683
281	419.214	160.466	282.286	119.265
282	433.957	144.345	268.547	123.796
283	396.542	173.932	282.664	109.814
284	387.918	156.187	289.911	140.152
285	420.619	156.679	317.648	117.726
286	444.018	151.594	333.866	111.735
287	426.978	168.994	338.323	117.73
288	371.008	187.233	296.97	118.569
289	417.381	162.3	303.694	117.543
290	449.152	165.241	296.671	113.749
291	419.38	133.274	328.867	121.096
292	424.875	144.713	300.099	116.783
293	393.544	159.862	327.614	125.792
294	428.912	156.594	296.207	137.987
295	407.813	175.033	257.634	111.584
296	396.538	163.323	351.607	122.106
297	431.523	151.275	371.078	121.236
298	402.292	134.627	389.266	112.768
299	429.268	152.401	372.137	126.405
300	439.336	156.657	374.945	106.157
301	448.474	107.36	361.45	133.076
302	419.747	139.093	324.568	97.88
303	375.355	142.941	363.717	114.605
304	421.842	171.018	366.511	115.832
305	398.214	130.785	339.048	111.862
306	434.107	121.677	322.722	139.05
307	359.495	145.622	293.392	129.791
308	380.007	147.741	311.446	127.238
309	393.806	128.145	332.534	139.178
310	393.655	146.244	376.637	135.426
311	419.067	111.877	346.931	148.421
312	398.275	129.478	376.327	144.738
313	401.085	140.515	391.277	143.195
314	451.162	141.375	379.431	131.484
315	476.806	129.584	351.6	156.682
316	482.127	121.845	352.295	140.718
317	483.967	127.396	390.168	148.802
318	477.421	151.615	330.589	131.482
319	491.069	126.551	327.303	130.667
320	489.298	116.595	336.109	153.444
321	458.132	136.388	299.842	150.025
322	475.315	126.91	338.525	146.918
323	478.772	121.9	272.424	164.79
324	426.733	146.525	281.49	159.269
325	386.613	122.269	273.298	192.593
326	325.794	100.553	273.017	133.244
327	358.615	110.286	279.233	144.683
328	361.165	150.01	283.481	149.61
329	325.172	119.889	248.33	160.638
330	412.906	117.369	265.543	158.364
331	353.769	136.883	298.555	157.784
332	403.915	150.704	323.736	146.76
333	422.35	122.376	300.705	172.194
334	406.152	140.694	273.289	159.967
335	385.661	133.584	281.083	149.734
336	411.661	145.21	297.819	157.626
337	379.276	133.07	326	165.177
338	392.85	101.765	317.936	156.592
339	344.362	124.35	351.79	147.53
340	369.998	116.849	330.011	143.332
341	403.856	146.236	346.783	156.631
342	416.475	101.781	304.37	169.305
343	418.321	124.679	292.484	151.669
344	336.817	107.065	346.52	136.148
345	383.499	96.079	331.483	158.264
346	368.019	101.664	350.304	139.232
347	321.828	108.908	251.266	166.972
348	308.964	85.939	337.835	191.375
349	367.471	78.621	330.771	167.672
350	347.094	100.464	280.28	172.492
351	313.686	82.543	305.692	174.858
352	362.69	101.823	295.741	167.724
353	360.117	107.402	317.953	169.662
354	334.046	119.621	355.917	184.307
355	383.956	120.395	343.739	176.081
356	319.71	111.504	365.955	178.584
357	321.897	117.505	328.846	137.706
358	328.525	88.428	325.348	142.355
359	351.764	77.824	358.117	151.027
360	343.558	76.754	291.318	134.401
361	359.252	65.75	267.309	138.623
362	390.933	86.673	241.884	155.963
363	413.849	67.964	265.298	147.164
364	375.001	69.701	291.537	141.062
365	348.518	82.429	311.633	130.303
366	341.812	76.745	316.544	144.755
367	317.292	78.391	330.843	137.458
368	335.595	91.077	291.454	163.041
369	354.495	86.655	257.021	140.116
370	334.993	70.105	267.572	151.13
371	344.978	70.197	317.141	152.591
372	335.359	76.391	276.884	163.514
373	389.093	72.013	296.036	151.532
374	345.431	67.211	297.54	149.992
375	320.557	101.291	302.637	142.728
376	320.172	85.875	321.601	163.971
377	368.958	61.711	305.631	133.249
378	343.197	75.148	334.208	136.623
379	345.078	58.656	340.049	120.806
380	347.072	71.62	334.891	133.911
381	313.638	72.077	329.983	145.997
382	318.207	66.743	314.694	145.923
383	346.15	84.032	274.415	102.765
384	326.101	84.774	281.317	131.193
385	354.785	57.197	287.028	139.889
386	324.429	69.292	296.402	123.588
387	336.522	80.082	238.328	126.19
388	331.648	69.363	275.986	144.16
389	317.595	78.731	307.991	144.306
390	333.346	85.131	274.939	131.468
391	346.46	68.438	248.088	137.237
392	428.636	76.193	282.044	137.752
393	396.303	79.261	277.387	181.727
394	425.394	89.048	277.418	134.285
395	404.708	84.167	283.847	162.805
396	383.963	85.951	301.758	144.589
397	395.289	72.933	263.235	113.828
398	383.289	85.816	351.337	131.356
399	377.122	74.286	269.398	141.323
400	381.697	64.308	304.967	121.228
401	349.453	73.518	250.216	141.614
402	343.629	78.906	297.624	92.073
403	402.202	75.228	262.945	126.292
404	371.094	62.157	278.138	133.302
405	335.014	79.228	276.488	89.649
406	333.145	73.077	272.35	137.362
407	354.159	94.316	271.342	157.452
408	349.07	74.177	290.405	102.302
409	334.876	77.291	300.442	139.713
410	330.441	62.095	277.353	122.033
411	314.709	62.726	264.752	119.392
412	382.195	78.974	293.961	104.766
413	315.697	67.624	284.165	105.069
414	333.037	73.427	283.132	123.541
415	344.375	89.402	284.574	116.455
416	328.373	80.098	259.588	154.763
417	300.347	64.921	245.164	116.688
418	339.048	92.795	238.521	142.407
419	295.353	72.918	295.9	129.479
420	331.039	75.151	238.305	144.631
421	376.472	66.643	263.903	146.565
422	368.335	77.734	327.344	123.072
423	375.868	64.025	284.448	138.866
424	353.379	82.575	314.238	126.082
425	304.549	68.235	294.212	144.291
426	379.164	70.957	289.795	138.5
427	356.044	71.043	293.339	128.416
428	302.093	77.864	288.798	128.014
429	356.356	60.866	357.453	113.462
430	396.132	71.642	293.849	138.882
431	359.905	61.999	327.864	168.156
432	333.377	64.97	265.709	149.554
433	350.085	66.883	304.566	150.241
434	359.183	63.743	308.372	119.695
435	348.479	68.13	297.997	178.285
436	334.254	66.607	297.485	100.741
437	318.643	67.158	290.942	142.835
438	340.712	64.532	280.797	143.701
439	308.347	70.452	277.728	135.335
440	333.306	57.887	302.572	130.584
441	314.774	58.16	300.851	147.79
442	323.198	46.851	322.91	131.215
443	324.646	67.798	299.288	146.722
444	321.448	59.085	278.129	133.77
445	302.627	53.786	266.245	136.994
446	360.368	60.501	277.949	125.02
447	386.887	56.063	287.066	124.781
448	358.395	53.007	273.342	141.483
449	335.492	60.424	240.701	176.698
450	347.831	57.548	278.377	155.893
451	356.702	53.61	254.31	149.764
452	315.167	66.555	239.803	106.162
453	301.859	61.594	237.935	148.29
454	306.284	77.377	270.494	110.804
455	306.078	71.614	316.374	111.339
456	321.186	76.601	292.931	141.011
457	315.127	68.754	269.203	132.564
458	326.444	69.774	287.986	187.511
459	322.07	62.823	290.649	139.019
460	322.858	84.379	249.218	186.569
461	325.11	63.834	295.319	187.96
462	336.53	56.351	330.756	162.41
463	344.898	73.618	276.976	134.728
464	322.22	73.973	280.953	126.151
465	312.115	80.353	271.54	182.484
466	334.277	70.504	275.487	134.161
467	324.241	68.395	240.669	153.771
468	328.487	62.372	261.994	156.657
469	332.294	81.393	256.711	150.324
470	329.061	58.589	280.596	140.105
471	316.141	67.902	277.366	177.333
472	337.416	60.413	256.156	140.375
473	363.93	79.048	266.509	169.182
474	340.621	80.683	256.834	152.388
475	340.61	77.021	197.62	159.372
476	343.12	80.034	264.761	141.248
477	325.068	80.838	251.04	164.918
478	360.431	108.586	239.998	164.294
479	348.098	85.906	263.543	190.41
480	321.088	82.857	220.258	175.912
481	349.036	101.725	250.225	160.059
482	394.66	56.867	224.735	159.866
483	383.571	73.227	259.71	138.835
484	357.212	70.084	248.829	181.121
485	357.83	76.916	269.888	183.085
486	358.808	58.113	252.334	135.812
487	330.815	62.704	284.115	156.573
488	346.665	68.638	261.615	127.535
489	329.099	75.07	286.187	153.253
490	319.391	60.292	302.012	143.454
491	316.915	67.029	319.683	135.876
492	365.065	57.895	239.959	157.435
493	363.273	65.409	284.409	164.955
494	330.724	63.074	321.105	169.217
495	338.834	62.555	267.68	212.434
496	353.544	51.29	270.441	227.312
497	382.126	76.58	256.465	175.848
498	346.007	77.631	239.021	175.345
499	308.656	94.012	314.453	187.913
500	324.236	91.849	306.274	181.028
501	295.792	89.018	382.635	166.801
502	325.802	79.931	331.224	157.644
503	379.811	58.332	364.178	160.16
504	346.819	77.92	348.119	139.48
505	322.518	68.581	326.919	131.277
506	355.334	53.814	292.356	150.823
507	320.273	70.11	310.56	148.415
508	299.616	68.914	299.147	139.086
509	317.187	71.202	300.257	119.247
510	357.964	68.748	326.483	139.499
511	367.728	55.905	356.431	144.389
512	389.956	79.173	306.111	139.747
513	382.996	77.242	304.347	169.124
514	437.244	68.547	322.506	158.094
515	449.003	77.929	330.283	151.773
516	454.925	72.921	348.438	147.802
517	393.057	73.881	340.265	180.106
518	446.218	92.136	369.469	168.142
519	383.734	77.497	376.922	155.943
520	324.192	73.801	359.101	158.068
521	310.144	72.731	373.374	161.821
522	330.808	60.765	367.452	170.118
523	342.042	58.166	342.478	189.432
524	335.4	64.648	337.142	188.943
525	329.419	63.909	363.265	162.119
526	342.105	65.112	354.892	181.098
527	335.593	62.823	354.476	186.917
528	393.163	55.009	417.039	159.26
529	353.668	60.246	356.69	195.434
530	354.932	68.25	320.998	167.568
531	342.941	76.762	376.472	188.903
532	354.577	52.159	346.166	201.99
533	320.956	63.488	342.815	185.673
534	298.465	58.436	375.936	218.588
535	326.398	59.983	341.474	217.347
536	309.529	57.051	329.068	175.488
537	324.537	61.622	367.599	194
538	365.787	69.694	346.772	168.187
539	342.396	66.322	375.451	164.076
540	335.734	65.622	330.781	170.616
541	342.601	83.065	330.658	183.025
542	334.598	69.949	302.131	156.361
543	354.708	67.458	313.197	146.652
544	350.962	61.14	284.423	193.575
545	321.338	55.454	328.477	172.679
546	345.62	48.361	272.851	186.595
547	359.396	54.972	336.281	215.077
548	366.383	48.852	359.003	185.018
549	311.904	50.016	367.319	161.666
550	360.79	77.204	380.271	201.504
551	354.924	70.601	375.582	180.832
552	348.055	48.878	392.334	174.065
553	368.26	46.237	402.982	180.819
554	351.334	47.876	313.345	145.499
555	343.027	50.813	294.641	157.114
556	355.418	62.877	344.947	160.912
557	369.701	57.75	319.301	177.788
558	347.517	55.05	302.046	176.193
559	355.471	63.618	287.397	173.372
560	376.795	56.679	357.076	156.352
561	401.096	54.183	352.709	123.673
562	427.685	66.593	321.88	166.981
563	419.839	60.691	316.232	189.013
564	365.995	56.179	297.864	158.588
565	390.069	65.3	269.457	166.184
566	365.742	81.576	322.564	165.148
567	427.149	59.225	294.928	182.53
568	403.669	60.656	337.285	187.993
569	364.962	39.971	373.925	158.993
570	392.135	55.564	365.33	184.088
571	383.601	55.307	319.642	172.682
572	398.582	56.055	295.904	188.289
573	398.326	63.565	274.425	170.226
574	380.815	54.219	288.194	161.687
575	374.708	67.456	361.193	180.176
576	392.595	58.363	336.277	189.643
577	405.248	84.977	317.996	219.207
578	384.341	44.736	334.04	210.433
579	382.03	55.421	338.235	181.709
580	416.863	61.578	298.924	189.245
581	417.044	55.321	341.178	211.351
582	450.986	52.352	334.281	155.883
583	396.979	42.406	328.045	185.22
584	385.137	54.291	328.369	213.469
585	384.578	55.557	322.92	191.264
586	400.899	68.025	295.583	188.637
587	407.759	50.654	329.338	173.803
588	410.212	56.314	327.544	200.603
589	403.114	58.008	275.313	185.306
590	395.812	56.426	317.186	186.481
591	403.259	62.606	366.316	184.755
592	386.594	56.118	348.058	170.565
593	402.278	70.704	350.233	231.954
594	392.514	77.394	340.118	152.342
595	329.547	75.449	279.04	188.322
596	372.571	93.755	243.089	186.46
597	360.108	74.427	237.522	191.688
598	356.365	67.123	219.889	203.902
599	325.775	50.1	256.908	173.377
600	325.062	58.02	304.888	189.558
601	348.427	77.221	279.672	152.139
602	329.458	49.02	292.833	134.398
603	376.739	61.018	316.56	140.955
604	378.288	68.895	305.086	126.847
605	392.029	45.687	293.043	122.686
606	362.652	70.042	298.394	142.228
607	370.348	71.987	259.552	177.283
608	336.382	53.664	310.172	178.885
609	386.517	39.358	279.55	184.741
610	389.221	44.658	257.797	171.595
611	376.443	49.407	268.547	187.164
612	319.423	57.345	288.359	168.083
613	360.103	63.941	280.447	196.711
614	337.809	70.829	304.962	189.368
615	361.977	60.879	286.01	187.679
616	376.612	62.868	240.925	141.689
617	374.241	59.3	263.63	142.847
618	355.36	54.659	233.598	134.798
619	396.532	65.988	277.68	141.697
620	393.449	65.691	274.914	149.024
621	404.356	64.254	192.65	157.952
622	388.459	56.059	259.998	160.67
623	369.177	68.598	257.952	187.506
624	371.789	53.017	282.986	166.596
625	367.357	67.762	299.36	168.651
626	377.094	64.185	263.937	169.636
627	340.535	46.645	258.19	177.771
628	362.805	47.331	290.917	173.117
629	367.898	44.327	277.57	171.456
630	328.183	60.086	250.521	149.719
631	408.819	53.228	311.006	120.621
632	414.652	53.653	306.23	130.828
633	428.424	70.502	272.64	151.749
634	417.315	63.824	268.698	145.654
635	367.855	71.124	246.42	162.567
636	363.91	72.045	251.563	185.903
637	377.924	92.581	230.594	170.572
638	383.279	80.818	254.161	176.233
639	385.956	62.875	263.167	184.823
640	416.095	66.091	294.592	151.427
641	397.8	72.321	264.329	132.976
642	380.541	62.979	274.805	182.683
643	411.95	70.379	296.065	189.906
644	412.27	62.061	272.163	169.445
645	398.423	70.206	296.041	173.401
646	364.046	50.497	259.533	169.915
647	367.307	73.134	277.699	168.517
648	401.467	51.432	278.189	168.587
649	408.493	61.121	270.782	170.222
650	386.22	58.214	284.176	196.498
651	410.611	43.802	318.805	173.793
652	425.864	46.466	298.831	169.506
653	462.931	50.851	258.125	167.264
654	472.243	41.129	286.105	146.732
655	436.549	59.283	300.5	154.343
656	423.665	61.389	323.996	156.148
657	403.288	77.109	334.949	142.455
658	417.74	58.784	314.604	162.05
659	419.38	70.32	257.262	111.894
660	483.695	40.288	259.778	128.607
661	455.169	57.998	315.354	153.743
662	401.783	68.545	285.579	150.31
663	410.871	40.598	285.253	158.628
664	362.677	46.325	259.873	225.633
665	383.929	45.415	325.095	186.302
666	400.285	50.011	332.142	171.136
667	384.827	26.27	274.885	149.615
668	409.213	62.181	320.505	173.071
669	391.028	39.873	321.818	168.313
670	377.988	33.745	340.655	155.316
671	408.126	50.476	344.268	159.204
672	390.978	44.552	321.005	139.795
673	427.565	52.094	319.262	161.924
674	417.061	54.679	339.051	174.21
675	448.462	41.171	336.256	182.134
676	406.39	50.663	278.534	180.886
677	438.725	72.693	306.86	171.926
678	434.043	61.949	311.313	187.045
679	440.97	41.43	281.839	167.237
680	450.351	44.27	288.424	183.188
681	428.384	43.546	278.312	154.738
682	474.654	60.342	277.122	149.533
683	445.413	56.904	250.182	159.514
684	411.793	50.666	291.598	152.136
685	425.156	49.208	304.991	146.991
686	380.755	69.184	289.27	166.863
687	405.272	42.076	276.232	187.212
688	422.766	61.352	298.093	166.34
689	386.358	37.723	301.924	181.709
690	422.472	55.491	295.254	153.03
691	414.319	58.134	283.211	159.242
692	426.437	55.366	297.038	175.315
693	403.558	57.377	263.484	164.279
694	396.963	49.652	270.885	174.219
695	419.486	62.671	263.729	177.435
696	456.854	60.329	311.673	188.604
697	385.534	58.334	297.709	176.462
698	391.53	61.922	347.092	194.22
699	441.655	49.143	309.068	203.282
700	415.246	54.974	373.416	164.615
701	405.144	55.036	316.702	173.12
702	398.471	57.117	284.154	182.772
703	382.241	50.162	294.116	181.727
704	409.938	56.909	275.918	168.027
705	407.954	51.24	302.545	192.504
706	374.533	45.607	351.355	160.831
707	389.528	35.343	316.935	169.228
708	433.938	73.508	318.526	174.227
709	396.82	40.009	293.966	191.213
710	411.362	47.469	298.302	174.354
711	363.021	37.124	290.192	188.264
712	379.998	52.14	299.81	177.3
713	365.831	41.376	299.76	163.123
714	407.811	54.145	286.868	163.14
715	372.448	44.382	292.096	150.231
716	394.594	45.536	298.923	169.146
717	387.961	45.138	288.068	176.267
718	387.641	53.294	306.605	163.286
719	399.409	37.479	307.888	144.206
720	441.784	42.263	343.626	153.339
721	382.916	53.629	321.711	178.04
722	408.607	42.596	298.104	199.064
723	412.453	69.412	275.851	173.531
724	410.033	72.569	266.347	183.957
725	445.16	45.848	286.073	170.27
726	399.727	51.522	298.653	155.765
727	391.168	52.418	283.106	163.089
728	393.505	48.155	297.443	182.577
729	412.746	58.999	280.498	176.626
730	406.396	47.873	288.689	170.648
731	409.641	54.676	278.154	182.387
732	421.376	53.106	296.325	179.708
733	420.46	43.031	277.097	164.72
734	340.486	63.155	308.884	182.979
735	354.986	63.713	319.554	182.478
736	347.456	49.665	308.918	162.559
737	364.383	65.15	314.765	162.975
738	368.676	47.155	291.179	173.639
739	354.135	45.498	254.777	152.407
740	355.226	68.765	268.313	193.334
741	356.422	76.982	257.865	184.485
742	422.155	66.323	284.819	183.705
743	406.825	43.789	275.768	219.166
744	432.801	45.02	280.892	170.331
745	432.784	41.62	271.908	183.593
746	423.505	45.028	275.744	197.688
747	440.527	51.176	277.38	188.315
748	431.296	49.106	287.595	176.823
749	432.453	54.488	260.472	185.131
750	417.321	63.91	256.386	164.347
751	419.294	51.287	266.866	158.593
752	407.39	49.865	288.138	178.313
753	384.197	54.301	268.274	201.675
754	403.189	61.294	337.5	188.254
755	411.101	67.728	328.819	206.487
756	381.808	53.321	317.468	199.258
757	433.842	66.205	317.105	173.427
758	424.873	67.188	298.435	183.35
759	443.188	50.839	301.285	165.557
760	443.898	39.116	296.072	179.343
761	408.974	44	307.822	174.5
762	390.723	51	280.135	188.813
763	446.084	61.744	329.25	190.002
764	383.546	32.858	312.786	177.719
765	386.065	72.885	371.682	168.323
766	370.103	63.327	308.255	151.202
767	361.642	52.486	298.979	189.177
768	348.152	76.548	278.317	160.139
769	350.046	85.859	304.085	227.258
770	408.398	79.708	278.975	195.475
771	375.721	71.386	294.441	211.224
772	396.661	65.964	281.92	180.797
773	342.117	64.757	281.896	172.677
774	352.105	62.224	312.552	166.238
775	347.589	63.928	328.2	170.566
776	351.197	85.173	330.985	156.395
777	347.271	54.494	339.823	117.188
778	369.663	65.262	314.177	165.843
779	395.327	63.355	306.475	171.562
780	364.327	54.557	347.117	140.505
781	376.088	61.799	327.064	156.23
782	384.677	65.755	319.172	146.067
783	403.526	68.97	314.679	155.365
784	400.47	64.639	319.349	180.416
785	345.975	64.105	301.072	167.43
786	322.587	68.192	298.65	109.345
787	338.838	58.637	304.193	123.572
788	326.051	81.926	300.145	175.452
789	331.634	83.354	284.135	125.273
790	329.962	77.324	299.317	140.461
791	381.917	75.913	316.459	137.103
792	349.421	60.266	299.827	133.445
793	337.748	64.064	258.449	120.728
794	328.604	54.172	285.857	120.16
795	319.233	38.04	313.589	168.234
796	330.84	40.702	275.707	166.812
797	353.584	65.239	272.093	182.901
798	332.862	55.384	297.665	150.709
799	331.653	53.012	293.633	158.827
800	347.39	66.628	298.745	173.141
801	364.882	39.691	290.823	144.879
802	346.334	46.728	260.834	180.092
803	385.441	51.009	283.419	179.177
804	379.781	60.288	281.391	208.068
805	391.573	82.424	307.941	178.013
806	389.076	79.441	316.371	180.481
807	382.771	62.133	303.419	183.58
808	400.613	66.394	292.295	149.296
809	377.598	89.588	291.267	147.25
810	348.261	64.747	291.753	145.224
811	370.77	64.31	298.273	166.3
812	416.35	83	293.21	157.477
813	388.213	74.004	289.534	140.496
814	395.484	79.421	319.423	167.706
815	424.003	77.521	298.312	228.626
816	383.64	70.645	309.601	219.973
817	394.221	64.989	290.916	188.503
818	359.66	70.641	308.142	215.016
819	307.618	75.969	295.156	148.4
820	304.419	80.673	323.539	112.033
821	371.886	79.732	320.974	139.662
822	317.389	76.625	304.278	130.349
823	315.033	57.507	280.14	125.452
824	350.405	57.454	300.284	157.435
825	339.009	69.123	337.743	123.856
826	325.501	66.269	300.135	132.602
827	346.117	62.29	295.888	129.337
828	342.79	39.323	287.239	111.891
829	370.337	61.661	296.967	119.893
830	355.607	63.748	315.488	115.576
831	401.555	80.349	301.088	103.815
832	407.562	72.531	290.405	95.88
833	354.387	61.055	275.819	106.018
834	315.784	65.641	269.686	120.514
835	299.708	73.969	270.318	110.605
836	313.521	76.969	295.672	115.48
837	349.858	67.712	269.836	87.852
838	378.411	65.727	276.029	93.559
839	364.527	73.779	289.44	111.842
840	345.847	95.806	260.697	120.145
841	417.212	59.094	298.246	120.806
842	442.207	58.662	332.999	137.565
843	334.316	72.678	339.946	127.694
844	368.816	64.894	316.86	101.028
845	347.473	71.201	255.977	101.971
846	348.774	84.968	245.627	97.449
847	370.288	85.147	277.053	93.316
848	356.267	96.26	283.6	110.074
849	359.654	89.842	280.881	122.374
850	382.851	75.003	287.922	85.744
851	373.242	64.102	272.275	112.779
852	467.646	43.656	306.952	95.448
853	459.97	67.066	317.657	87.78
854	427.565	52.322	305.5	100.399
855	376.419	66.195	308.761	96.217
856	326.108	68.889	302.155	98.91
857	371.432	58.786	277.511	110.36
858	369.735	53.969	309.369	111.245
859	388.856	52.664	285.838	112.849
860	411.265	53.931	301.656	93.537
861	385.007	56.058	302.516	104.863
862	363.604	59.26	299.624	149.499
863	404.749	57.829	279.951	160.403
864	359.582	62.399	289.226	175.73
865	342.747	49.496	311.319	196.157
866	319.857	48.485	288.462	219.617
867	390.872	49.183	260.644	233.487
868	422.452	58.213	271.976	221.977
869	380.361	52.851	297.064	189.974
870	374.012	69.534	307.514	215.686
871	391.375	56.055	292.23	185.471
872	355.862	52.129	310.093	195.466
873	365.085	56.31	310.301	196.499
874	339.475	56.825	307.635	237.023
875	314.898	51.618	294.027	200.665
876	330.582	67.071	284.194	183.98
877	420.387	59.764	254.787	151.194
878	358.299	55.973	271.044	170.837
879	397.501	49.45	272.956	191.281
880	425.487	68.258	289.211	163.676
881	407.034	59.056	293.372	160.934
882	394.355	55.014	288.32	140.964
883	408.736	72.001	295.238	148.545
884	402.611	82.28	321.559	176.277
885	389.668	59.596	312.503	177.683
886	417.149	68.777	293.236	182.387
887	454.748	65.012	308.354	143.92
888	443.319	66.176	299.55	128.784
889	405.134	71.959	328.347	134.227
890	412.499	48.061	327.99	136.631
891	405.838	56.021	317.747	145.907
892	414.386	60.273	284.211	140.426
893	430.913	53.578	311.53	152.57
894	509.634	52.929	301.914	168.148
895	473.563	48.183	292.069	172.434
896	441.323	58.704	282.048	132.814
897	490.168	43.525	317.173	136.858
898	410.964	57.775	284.541	140.16
899	450.459	60.799	297.507	163.929
900	434.285	54.985	305.238	157.717
901	448.85	54.133	294.847	181.266
902	366.461	54.182	312.796	160.21
903	403.537	53.299	316.908	155.586
904	372.2	44.005	301.077	158.396
905	350.33	61.81	292	141.745
906	390.196	48.871	309.62	136.363
907	352.012	56.751	331.187	141.806
908	425.631	50.248	324.181	124.692
909	362.356	64.427	266.23	142.175
910	356.83	68.416	283.348	134.954
911	411.847	71.697	285.295	141.567
912	332.991	50.329	284.27	178.892
913	347.133	50.568	320.248	132.198
914	369.648	63.898	306.573	122.244
915	386.081	47.112	300.073	170.296
916	416.028	59.774	316.375	155.233
917	422.307	60.367	297.299	106.592
918	426.86	52.115	289.693	93.352
919	424.218	63.768	288.377	107.933
920	401.648	47.984	331.272	98.496
921	374.306	52.442	294.985	100.424
922	385.533	49.594	311.615	105.63
923	355.841	53.069	299.572	117.798
924	346.509	62.166	298.526	123.934
925	389.396	53.732	307.419	109.792
926	312.94	52.993	288.599	130.727
927	309.521	49.023	333.518	116.288
928	340.66	46.506	307.904	113.176
929	347.616	73.28	281.957	118.863
930	338.225	63.645	297.662	123.678
931	323.338	49.512	299.445	85.723
932	326.937	67.859	288.026	104.344
933	387.865	50.707	326.583	102.909
934	396.406	60.009	316.6	90.184
935	354.574	67.544	345.47	101.137
936	338.56	45.022	313.859	133.554
937	397.804	64.382	308.121	96.811
938	366.437	49.894	302.958	98.984
939	348.505	61.588	331.902	143.662
940	324.017	65.248	283.309	136.737
941	308.404	70.954	267.547	137.411
942	329.808	59.057	304.62	126.25
943	365.453	59.796	290.355	128.34
944	399.498	70.897	280.03	127.986
945	410.779	68.903	282.86	135.416
946	412.205	71.427	350.722	121.631
947	378.758	63.543	335.621	112.833
948	374.368	59.521	340.452	105.184
949	375.499	65.751	310.979	134.883
950	372.543	64.701	289.854	145.632
951	368.978	72.99	277.117	136.282
952	384.94	65.916	311.762	128.111
953	396.452	68.292	270.221	124.148
954	386.39	57.899	283.025	159.09
955	387.082	65.192	301.662	148.862
956	370.995	56.278	267.501	119.343
957	324.092	53.404	269.249	108.739
958	376.319	52.509	281.169	126.807
959	338.582	53.037	311.278	140.677
960	359.875	46.779	268.42	108.836
961	336.711	52.447	321.276	119.131
962	370.19	43.495	308.834	133.145
963	389.805	50.855	284.812	103.338
964	349.022	49.556	297.903	117.999
965	382.691	52.795	289.628	112.441
966	378.068	50.182	300.537	104.515
967	372.963	47.602	260.5	111.331
968	366.906	60.295	348.075	110.204
969	369.336	58.119	270.426	121.976
970	394.825	60.32	274.937	130.689
971	355.749	56.605	317.304	120.007
972	327.507	56.406	302.779	128.986
973	265.451	81.36	347.275	116.181
974	325.724	61.912	311.126	134.823
975	323.856	51.724	308.627	116.924
976	330.51	64.634	290.153	147.188
977	322.75	58.201	290.83	155.701
978	303.328	63.018	286.063	133.708
979	334.469	60.423	278.431	149.71
980	323.382	65.564	296.522	135.627
981	364.713	56.621	274.886	119.592
982	313.951	53.702	304.464	126.925
983	333.7	65.392	306.119	126.877
984	301.723	55.64	281.031	144.06
985	366.062	58.81	273.079	135.778
986	324.88	58.861	290.657	141.693
987	332.613	66.952	271.696	117.935
988	353.665	72.871	305.339	147.743
989	346.65	53.652	314.128	129.728
990	292.898	49.991	298.123	148.313
991	293.28	49.451	291.237	134.724
992	273.497	64.708	321.596	157.245
993	307.079	53.307	314.84	165.75
994	317.856	64.96	301.806	158.659
995	315.788	64.292	308.296	135.39
996	311.504	58.529	313.51	144.547
997	295.92	60.326	292.561	131.698
998	390.478	54.032	288.782	132.502
999	301.949	64.423	291.798	193.263
1000	313.703	41.492	264.328	162.531

## Sheet: MolSA
Frame	OMP	OMP3	OMP19	OMP21
0	329.966	325.186	345.193	351.47
1	334.577	336.67	348.525	353.237
2	330.718	336.231	339.139	352.913
3	333.499	333.903	338.18	358.054
4	330.78	336.622	347.295	352.339
5	331.043	333.794	347.196	356.953
6	327.837	334.365	347.701	352.088
7	329.696	336.418	340.197	352.991
8	330.159	333.588	341.37	351.756
9	328.004	335.292	339.335	356.902
10	330.114	333.904	341.977	356.862
11	330.984	331.185	339.459	352.05
12	330.703	331.825	339.011	352.756
13	335.369	331.003	339.343	354.695
14	332.033	331.748	341.224	354.349
15	330.263	337.544	338.221	357.649
16	331.521	334.849	347.273	354.572
17	333.518	331.824	338.883	357.083
18	330.616	334.212	342.418	356.181
19	326.724	334.761	334.055	359.006
20	332.632	333.71	340.944	357.13
21	328.981	331.992	338.389	356.249
22	329.65	333.729	339.542	351.923
23	332.932	332.423	340.423	354.996
24	331.336	330.859	343.46	354.759
25	330.323	335.188	339.252	356.451
26	331.919	333.245	337.818	357.229
27	329.534	331.171	342.932	353.643
28	328.939	332.709	334.634	359.835
29	331.865	329.311	341.446	356.669
30	329.625	334.613	340.335	356.653
31	328.525	327.938	342.836	357.418
32	326.909	331.685	341.191	354.479
33	328.65	331.644	336.93	355.119
34	326.523	331.149	340.103	355.982
35	328.668	333.7	345.849	352.602
36	329.18	331.256	344.074	356.518
37	331.728	329.585	342.03	356.449
38	328.499	333.13	345.966	355.543
39	330.742	333.816	344.011	354.494
40	328.098	330.717	348.597	353.077
41	329.52	330.912	344.781	356.943
42	327.891	331.902	341.702	354.53
43	328.849	332.826	340.402	357.15
44	333.308	334.037	345.057	358.864
45	326.724	331.287	344.427	358.203
46	327.117	332.084	340.525	357.426
47	329.006	330.299	343.409	355.8
48	326.771	331.689	342.85	357.25
49	329.965	331.553	341.405	355.645
50	330.596	331.163	341.858	357.314
51	330.721	334.784	338.753	353.278
52	329.348	331.042	336.097	360.406
53	331.029	337.838	344.556	355.65
54	330.954	335.935	344.364	355.218
55	332.101	334.373	345.685	354.474
56	329.117	330.086	344.412	355.959
57	333.184	330.246	343.29	360.103
58	330.315	334.27	342.368	356.141
59	330.357	333.197	343.266	352.949
60	330.698	333.042	348.447	357.986
61	321.695	333.629	345.033	356.455
62	324.602	332.71	343.435	355.976
63	329.134	328.868	344.335	353.3
64	331.226	332.042	341.397	355.178
65	331.636	330.461	341.229	357.767
66	333.167	332.335	348.323	353.832
67	331.791	334.59	339.686	359.026
68	323.48	330.276	338.11	354.355
69	329.875	333.514	341.011	356.803
70	330.649	332.082	338.85	354.428
71	333.456	332.043	345.075	356.331
72	326.449	329.612	343.757	357.671
73	328.915	332.853	344.821	356.34
74	333.744	332.988	340.687	356.407
75	333.67	332.294	346.087	356.377
76	331.975	328.849	343.045	356.583
77	332.21	332.878	337.154	358.309
78	326.965	334.034	347.143	357.068
79	328.873	334.957	342.4	353.925
80	334.04	337.662	344.917	354.793
81	330.631	335.757	345.718	356.56
82	325.572	331.08	337.796	355.33
83	331.559	332.068	347.531	357.79
84	334.363	333.469	340.244	356.195
85	327.664	331.37	337.264	357.948
86	332.432	333.306	339.236	354.418
87	331.624	337.366	346.257	355.412
88	333.546	334.414	348.683	354.721
89	329.469	334.85	342.143	355.096
90	330.87	333.365	348.307	354.383
91	333.109	332.026	340.906	355.687
92	332.027	333.678	339.565	353.049
93	329.516	334.162	345.466	355.471
94	332.93	331	344.115	357.8
95	329.416	333.63	344.593	357.064
96	333.877	327.813	344.364	356.795
97	328.369	333.279	342.293	357.99
98	329.078	332.339	339.654	357.376
99	325.223	334.482	345.075	355.191
100	329.18	334.004	342.489	357.068
101	330.363	330.689	344.945	356.802
102	324.388	333.714	340.609	356.925
103	332.473	331.353	338.65	353.724
104	333.78	331.852	345.306	354.114
105	334.11	329.939	344.009	353.105
106	326.365	327.347	339.239	354.875
107	330.855	334.12	345.821	357.988
108	336.919	330.014	338.836	357.75
109	335.334	331.441	343.001	357.731
110	332.436	332.452	342.291	354.818
111	331.419	333.556	343.076	358.102
112	334.707	333.394	339.836	356.299
113	333.021	332.79	342.815	357.431
114	331.022	333.03	341.571	357.722
115	332.576	331.231	339.625	358.582
116	330.826	334.161	344.108	354.023
117	332.769	337.443	343.462	357.148
118	329.972	332.282	342.794	356.926
119	333.503	330.686	346.71	355.53
120	320.835	332.434	345.083	358.373
121	330.104	333.925	347.219	354.412
122	328.141	332.194	344.678	356.285
123	330.44	334.43	342.933	352.615
124	333.212	332.856	346.962	355.061
125	331.674	334.265	347.411	355.557
126	334.013	333.609	345.032	354.241
127	332.07	332.531	341.771	353.569
128	326.887	331.352	345.067	354.311
129	330.567	330.555	343.252	353.423
130	330.928	336.094	343.397	355.928
131	331.792	332.253	342.653	355.556
132	329.137	334.661	345.249	354.762
133	327.373	333.597	342.669	353.927
134	331.617	335.594	346.622	355.654
135	328.137	334.846	347.165	357.594
136	328.058	331.461	342.174	354.899
137	326.822	334.575	340.965	357.531
138	328.978	334.099	340.704	355.097
139	328.132	335.231	344.381	355.679
140	330.827	334.767	339.639	354.726
141	335.126	331.51	344.762	352.957
142	330.781	334.71	342.309	353.357
143	327.476	332.103	340.632	359.978
144	328.773	333.559	337.544	354.348
145	328.652	337.362	340.432	356.371
146	326.361	332.451	334.909	359.651
147	326.758	332.8	348.461	358.767
148	324.718	333.933	344.6	357.382
149	328.608	334.615	345.452	355.382
150	326.204	332.391	347.825	355.588
151	325.718	332.021	341.469	355.999
152	327.972	335.201	339.884	354.698
153	329.663	331.807	342.548	355.26
154	331.266	333.925	344.476	353.434
155	327.701	333.008	347.713	356.831
156	326.249	333.182	340.167	356.762
157	327.671	334.192	341.096	356.071
158	326.617	331.298	342.59	358.685
159	332.311	336.051	343.496	357.595
160	333.012	333.637	340.909	353.359
161	325.14	335.395	339.57	353.897
162	328.357	333.783	342.196	357.655
163	328.439	335.393	342.665	355.783
164	325.96	332.324	336.8	356.798
165	323.074	330.84	342.826	358.586
166	328.193	334.557	343.041	362.44
167	327.367	328.827	346.044	359.223
168	327.963	331.626	348.049	359.006
169	327.868	335.502	345.385	355.677
170	328.631	333.23	347.943	353.137
171	326.304	335.797	348.481	356.851
172	326.526	330.834	343.908	354.933
173	325.586	331.08	347.405	359.883
174	325.634	334.897	343.68	354.952
175	326.34	332.017	346.524	361.993
176	326.803	333.119	346.931	358.009
177	328.359	335.418	338.194	358.54
178	324.551	332.077	348.271	353.201
179	330.156	335.006	345.53	357.627
180	325.494	330.903	347.03	355.362
181	329.06	334.136	345.437	356.184
182	326.057	331.128	348.169	355.843
183	324.904	329.98	343.911	354.291
184	326.72	333.084	347.207	352.722
185	327.24	333.019	344.83	357.458
186	322.751	331.496	340.649	357.254
187	327.543	333.077	346.042	355.645
188	328.366	334.263	346.778	358.441
189	329.704	332.517	342.6	356.603
190	330.872	336.382	347.27	354.799
191	325.941	329.818	343.685	356.532
192	325.213	334.131	347.796	355.984
193	328.674	336.185	352.566	355.197
194	325.834	333.334	347.296	356.803
195	328.47	335.308	346.063	354.316
196	327.634	332.77	344.793	356.264
197	329.411	332.439	342.492	357.457
198	327.839	334.73	346.517	357.35
199	328.517	330.937	346.101	356.464
200	335.129	332.811	348.772	356.747
201	332.182	332.791	348.49	358.758
202	331.709	335.739	347.571	357.417
203	330.231	332.169	346.569	357.483
204	326.193	332.622	343.084	358.068
205	329.469	332.825	347.725	357.93
206	332.819	332.23	346.24	358.461
207	331.897	335.088	347.088	354.655
208	332.099	334.622	345.941	356.549
209	330.397	332.96	346.439	356.261
210	330.397	332.777	346.919	357.152
211	330.842	330.149	346.916	353.812
212	329.684	335.315	346.334	357.247
213	325.39	336.656	343.175	354.988
214	331.211	332.714	348.305	358.689
215	329.713	333.1	349.763	354.882
216	322.435	331.412	347.839	359.398
217	331.393	333.951	347.324	356.28
218	331.033	332.264	342.301	354.916
219	328.852	332.09	348.145	355.52
220	328.636	331.625	342.597	358.102
221	321.077	329.898	346.369	356.879
222	321.173	334.588	345.146	354.646
223	319.568	333.297	349.121	359.085
224	323.67	333.166	345.417	357.277
225	324.522	333.233	350.578	355.668
226	331.931	330.93	347.641	355.69
227	331.946	330.901	347.38	356.374
228	335.98	333.708	344.68	352.293
229	328.43	331.478	343.502	354.834
230	331.817	334.69	346.983	355.272
231	327.537	331.336	345.291	357.567
232	332.903	333.654	348.678	356.772
233	331.415	334.152	346.614	355.598
234	332.695	332.869	342.986	356.044
235	329.738	331.826	345.417	355.365
236	331.672	331.08	347.096	353.651
237	331.459	334.608	349.09	357.684
238	331.164	331.131	347.472	356.236
239	330.615	332.144	345.299	357.87
240	333.122	330.598	345.523	356.337
241	329.285	333.952	345.161	356.643
242	331.995	337.134	346.844	354.574
243	333.241	332.232	343.963	356.143
244	333.105	334.036	349.473	356.56
245	331.347	332.904	345.971	356.779
246	332.495	332.944	348.661	355.328
247	329.859	332.401	345.313	352.72
248	330.6	336.712	346.858	355.755
249	332.876	330.983	347.34	357.859
250	332.176	335.873	347.242	355.732
251	333.811	334.336	347.905	354.448
252	325.575	335.151	344.811	356.956
253	330.797	329.782	347.612	357.705
254	331.464	332.059	347.541	357.506
255	327.652	336.966	349.312	356.331
256	331.615	332.784	348.534	354.261
257	333.675	333.109	348.084	353.328
258	330.221	335.333	348.964	352.975
259	329.461	332.66	347.341	358.3
260	329.566	331.354	342.676	356.797
261	328.819	331.645	345.845	356.467
262	332.708	332.468	349.309	355.366
263	330.575	334.127	346.222	362.809
264	328.737	334.486	343.887	355.989
265	326.209	333.82	349.515	359.302
266	328.902	333.346	346.009	354.413
267	324.232	332.899	345.296	354.938
268	329.64	329.672	344.908	357.95
269	320.424	330.827	348.76	355.127
270	320.01	334.756	348.396	360.188
271	324.2	332.404	348.132	355.826
272	317.993	330.406	349.128	357.601
273	324.389	333.107	347.559	354.157
274	325.779	335.341	343.64	355.086
275	323.936	333.512	347.447	353.976
276	326.689	336.351	348.736	355.22
277	329.757	332.698	346.365	355.88
278	328.001	331.993	348.002	358.913
279	328.304	330.611	348.881	356.06
280	329.722	332.112	345.114	356.422
281	331.634	333.23	346.645	356.472
282	326.562	333.053	346.537	351.416
283	329.554	335.812	341.956	354.438
284	326.166	332.608	346.258	357.459
285	331.977	334.413	345.342	356.877
286	332.936	333.464	344.327	353.433
287	328.374	334.277	350.804	356.03
288	324.507	330.99	346.783	354.532
289	323.179	337.667	343.419	357.689
290	325.284	335.788	346.699	357.287
291	329.504	334.249	352.429	356.891
292	323.569	333.742	346.02	355.459
293	330.308	334.492	353.522	356.324
294	327.405	333.454	349.463	357.611
295	325.811	331.149	347.549	356.295
296	325.888	335.622	346.703	356.642
297	320.915	330.222	346.308	355.009
298	315.985	330.638	346.578	357.724
299	321.485	338.173	353.649	357.616
300	331.353	332.2	347.877	356.745
301	333.095	333.625	348.552	356.74
302	329.782	336.808	345.441	359.946
303	325.803	332.843	343.87	359.59
304	329.772	332.336	349.693	354.513
305	319.831	333.217	347.658	355.195
306	326.227	331.533	348.515	356.52
307	323.237	334.425	347.791	359.312
308	324.862	333.988	347.397	354.762
309	328.041	332.489	352.805	358.366
310	327.935	331.797	345.607	354.034
311	328.686	333.316	344.44	357.901
312	330.426	337.416	346.783	356.9
313	329.264	332.612	341.318	357.364
314	333.959	329.917	346.692	357.018
315	331.851	332.015	349.01	357.893
316	333.836	333.632	347.348	356.808
317	332.736	333.424	344.892	358.336
318	331.588	332.058	348.049	355.515
319	332.808	334.116	347.528	355.402
320	335.524	334.866	350.791	358.902
321	330.948	332.32	342.636	353.648
322	330.21	331.803	348.296	355.773
323	332.719	334.406	349.828	358.861
324	331.409	333.496	349.494	355.597
325	331.21	334.77	348.503	355.335
326	325.227	333.852	347.83	354.901
327	326.215	333.821	348.879	356.611
328	324.991	331.846	349.044	356.276
329	329.296	335.922	345.656	360.103
330	331.131	331.277	350.635	352.607
331	328.448	332.434	349.488	358.666
332	331.489	332.62	347.873	358.279
333	329.876	334.522	348.711	355.334
334	331.285	335.559	343.891	353.682
335	329.054	330.802	347.263	357.635
336	336.281	331.291	349.617	355.52
337	331.267	332.787	345.616	354.715
338	332.368	332.768	345.179	358.349
339	329.448	329.735	348.619	355.208
340	329.533	334.325	346.288	353.71
341	328.977	329.059	344.487	357.341
342	329.238	330.26	346.262	360.66
343	331.235	333.467	347.517	358.073
344	327.001	333.248	344.214	357.104
345	327.358	332.686	344.522	357.429
346	327.706	334.374	345.12	353.334
347	325.618	332.053	347.551	358.198
348	329.099	331.204	347.989	351.923
349	329.205	335.029	346.575	358.756
350	332.466	335.455	348.342	357.881
351	330.628	336.012	345.401	355.128
352	330.522	336.753	342.811	355.472
353	329.818	333.536	346.468	356.62
354	328.626	333.967	344.918	356.604
355	329.101	331.89	353.454	355.98
356	330.392	336.45	347.851	358.466
357	326.734	333.826	344.469	354.639
358	328.665	326.633	350.752	356.189
359	329.319	333.624	349.529	357.404
360	331.549	332.654	346.94	357.805
361	329.276	330.985	345.246	354.587
362	329.671	334.327	346.024	357.089
363	329.249	331.969	347.933	358.618
364	325.64	334.377	347.967	356.176
365	328.76	328.834	350.486	351.494
366	329.02	329.291	344.782	355.35
367	331.917	331.199	348.55	355.533
368	331.526	332.847	347.699	353.003
369	329.151	333.409	348.339	356.985
370	332.48	327.782	348.308	354.295
371	330.782	328.927	349.537	357.519
372	330.139	332.302	343.352	352.812
373	330.024	329.131	346.914	353.31
374	330.536	332.817	346.737	357.851
375	326.788	331.855	344.769	355.706
376	329.618	332.016	347.824	357.444
377	326.38	328.011	346.482	359.211
378	328.207	330.644	345.658	357.275
379	332.139	331.454	347.356	354.774
380	328.626	334.917	343.757	353.496
381	329.984	329.204	347.064	352.877
382	331.977	328.614	349.729	357.776
383	330.766	333.436	346.049	355.619
384	328.301	330.285	348.495	358.907
385	328.952	331.636	348.339	354.659
386	329.24	335.053	351.234	353.808
387	327.751	329.256	347.394	356.17
388	330.082	326.755	349.967	357.568
389	330.821	328.124	346.909	358.854
390	331.938	334.417	344.94	356.354
391	332.711	329.394	347.649	356.346
392	331.367	331.716	344.227	356.524
393	328.932	329.143	348.757	352.684
394	332.732	331.281	348.726	352.681
395	328.473	331.661	345.557	356.94
396	333.054	333.929	348.039	357.231
397	330.313	331.335	348.489	355.654
398	328.583	330.552	346.409	359.628
399	329.93	332.286	348.69	355.699
400	327.597	329.066	346.359	357.366
401	330.372	332.601	347.914	358.081
402	327.44	329.132	346.409	353.857
403	329.569	332.257	348.581	351.664
404	331.246	334.162	346.539	358.999
405	331.262	332.501	349.707	356.231
406	332.083	332.211	346.749	355.091
407	331.126	331.011	346.594	357.968
408	330.992	331.997	346.849	358.01
409	329.432	331.611	346.803	357.901
410	329.864	332.375	348.638	358.213
411	326.194	331.85	348.437	358.464
412	329.591	331.413	350.886	357.739
413	326.624	328.973	347.766	357.706
414	325.569	334.603	348.1	353.478
415	327.438	333.378	346.139	355.851
416	328.793	333.092	347.053	356.59
417	327.876	331.31	348.9	352.661
418	327.182	332.097	348.221	352.028
419	330.507	329.38	343.319	353.155
420	328.648	331.939	349.207	353.553
421	330.44	331.497	349.028	359.216
422	331.082	332.979	343.531	354.278
423	328.812	337.22	347.878	355.929
424	328.343	329.035	344.908	356.774
425	329.711	328.464	347.937	353.048
426	333.896	327.52	345.301	355.892
427	328.745	328.679	351.796	353.577
428	328.993	332.725	346.692	356.553
429	327.476	332.833	346.879	355.399
430	331.559	329.462	350.408	356.078
431	326.931	328.047	351.678	356.426
432	330.172	333.237	351.041	353.91
433	332.344	333.547	348.766	355.548
434	330.747	331.27	353.604	359.372
435	332.358	331.006	349.99	352.926
436	327.384	329.052	348.544	355.723
437	331.778	332.433	347.813	354.425
438	329.571	330.386	345.296	355.255
439	329.454	328.252	347.545	357.378
440	330.709	332.295	347.559	357.298
441	328.922	333.626	346.136	352.36
442	332.835	330.412	342.534	355.449
443	330.747	330.899	347.934	355.116
444	330.101	330.387	344.049	354.927
445	330.92	331.947	346.021	354.673
446	332.874	330.692	348.332	354.511
447	330.324	333.809	344.459	360.062
448	328.798	334.693	347.895	357.747
449	327.844	331.31	343.906	355.676
450	332.944	333.121	350.67	358.997
451	326.433	333.913	344.437	353.856
452	328.764	333.317	349.183	355.668
453	329.821	330.664	344.821	359.537
454	330.359	328.396	348.396	356.042
455	332.855	332.113	342.029	357.065
456	329.799	331.652	348.807	356.057
457	329.088	331.087	347.553	356.414
458	331.896	331.492	346.111	354.353
459	327.139	328.127	347.813	354.905
460	328.233	328.838	350.584	357.019
461	328.717	330.858	344.616	355.13
462	328.513	330.366	347.3	358.139
463	326.842	330.761	347.32	358.675
464	327.424	329.316	354.792	356.3
465	330.269	331.874	348.396	356.625
466	330.671	328.899	347.702	356.957
467	332.448	333.409	349.995	358.301
468	329.913	330.01	349.22	356.726
469	326.484	332.147	348.198	358.496
470	329.019	333.17	344.814	357.143
471	329.025	334.313	345.35	355.14
472	328.739	332.623	350.116	354.752
473	329.373	329.136	348.147	359.532
474	329.086	333.536	348.681	356.482
475	323.984	332.391	346.668	356.676
476	331.23	333.927	346.45	356.37
477	329.26	333.336	347.443	354.072
478	328.269	333.979	349.229	356.703
479	330.348	333.86	351.62	359.4
480	326.67	331.825	346.686	357.671
481	333.674	334.195	344.043	355.44
482	330.78	334.904	346.218	359.547
483	326.548	332.314	345.752	354.018
484	324.538	331.914	349.477	357.562
485	325.276	333.847	348.896	355.123
486	329.352	328.863	349.107	354.243
487	332.172	331.52	348.115	357.212
488	329.248	329.986	345.979	353.69
489	329.679	332.711	344.837	352.864
490	329.752	332.718	347.106	355.937
491	331.737	328.995	346.548	356.242
492	333.343	333.568	348.396	356.581
493	331.783	328.576	349.971	356.019
494	328.313	333.916	347.501	359.473
495	329.37	331.756	346.474	355.596
496	330.734	329.49	344.78	357.065
497	328.69	331.478	347.229	352.937
498	328.909	331.291	349.54	356.707
499	330.039	333.984	350.947	356.292
500	330.045	333.472	349.144	356.007
501	325.984	334.952	345.776	356.383
502	330.349	334.886	345.193	356.629
503	326.512	332.529	347.967	358.331
504	330.233	333.221	344.294	356.643
505	331.259	334.229	350.398	355.495
506	328.98	332.519	347.495	356.363
507	327.912	330.161	347.416	352.75
508	326.851	332.044	347.672	355.158
509	331.159	330.483	346.409	357.795
510	332.08	333.422	347.783	352.445
511	329.431	334.115	345.619	357.591
512	330.436	335.308	351.878	354.603
513	330.357	335.257	348.998	359.084
514	325.29	333.754	346.855	359.69
515	329.177	330.893	347.127	357.881
516	328.691	331.592	347.885	353.426
517	328.25	336.631	343.81	354.385
518	333.865	333.908	345.888	353.356
519	332.552	334.077	344.117	353.252
520	331.348	332.49	345.193	360.593
521	327.354	330.203	342.117	356.638
522	328.548	328.161	347.057	361.716
523	328.274	333.906	344.431	355.384
524	329.473	333.978	344.899	351.648
525	332.632	331.052	346.425	355.613
526	332.188	332.429	346.23	356.828
527	328.245	331.208	345.509	358.619
528	330.363	333.475	346.312	356.024
529	330.982	333.241	348.325	354.859
530	329.841	331.117	351.505	355.558
531	327.897	332.196	344.475	358.006
532	328.336	332.156	346.015	356.53
533	331.763	335.169	346.864	358.335
534	328.605	335.804	348.83	356.008
535	328.327	334.662	348.003	356.284
536	330.511	330.158	342.95	355.174
537	331.763	335.93	346.072	356.651
538	329.871	335.234	346.818	357.126
539	331.093	332.078	345.482	357.49
540	328.387	333.197	346.124	355.792
541	326.266	328.256	342.131	355.97
542	328.889	334.197	348.114	356.387
543	329.869	335.787	349.41	351.207
544	330.935	331.364	345.99	358.036
545	331.376	332.934	347.248	355.556
546	330.412	332.652	344.753	356.618
547	330.501	330.981	350.649	363.022
548	333.257	332.314	347.909	356.9
549	331.341	330.754	345.691	356.575
550	331.17	336.264	347.001	357.507
551	330.018	333.605	346.981	356.026
552	331.615	332.146	346.049	358.419
553	328.909	331.032	346.07	358.538
554	329.997	330.417	347.047	357.738
555	325.014	333.459	346.791	357.747
556	329.138	335.263	345.404	359.425
557	330.03	333.927	349.041	356.212
558	329.111	330.324	349.784	355.358
559	329.527	333.22	345.169	359.346
560	327.399	333.241	346.476	354.839
561	326.336	333.931	347.439	360.828
562	333.439	330.688	348.313	357.684
563	329.105	332.194	348.778	354.227
564	328.195	329.224	345.676	355.713
565	328.285	333.636	345.625	355.462
566	326.049	331.689	350.646	354.646
567	330.646	331.176	350.628	359.359
568	329.116	332.211	343.585	356.167
569	327.224	330.111	344.204	360.171
570	329.356	334.903	353.602	355.275
571	324.856	332.962	346.523	357.464
572	329.17	333.868	347.392	355.274
573	324.711	332.137	346.553	355.389
574	328.536	334.31	346.024	352.431
575	319.222	333.719	350.924	356.224
576	324.537	336.445	347.612	354.653
577	324.844	335.066	345.423	359.562
578	329.325	332.718	350.827	360.597
579	327.549	330.241	341.788	354.289
580	321.971	331.971	343.295	355.993
581	326.2	334.286	344.402	355.897
582	328.585	333.001	345.225	359.025
583	328.829	331.009	345.857	354.842
584	318.121	332.746	340.952	352.634
585	322.366	331.794	344.456	357.454
586	322.849	333.809	347.231	354.623
587	327.241	331.371	344.587	355.827
588	319.319	333.571	349.347	355.974
589	323.03	330.755	347.239	355.92
590	326.351	333.353	345.571	358.892
591	326.237	332.512	347.799	356.321
592	321.541	328.91	346.363	359.985
593	326.161	331.033	343.308	356.938
594	325.873	330.746	347.331	356.47
595	331.436	328.942	350.021	356.44
596	330.065	331.445	344.353	358.23
597	327.943	332.745	348.709	356.734
598	325.634	332.825	347.46	355.923
599	326.075	333.938	348.063	354.644
600	328.806	331.04	345.386	354.058
601	327.684	329.723	347.423	353.812
602	331.276	333.768	345.198	358.361
603	332.333	332.301	349.681	352.802
604	331.387	335.204	351.427	355.654
605	331.363	332.543	346.132	354.142
606	331.757	331.638	350.334	354.761
607	332.202	335.785	351.278	355.393
608	329.597	332.159	350.131	354.627
609	328.041	330.452	347.685	357.091
610	334.232	328.136	347.876	352.406
611	329.817	331.113	346.158	354.983
612	326.455	334.038	345.064	354.433
613	325.907	334.384	349.637	354.188
614	329.506	331.964	349.759	351.398
615	328.731	335.406	348.144	356.315
616	323.628	331.434	348.216	358.536
617	327.055	330.89	349.635	357.128
618	326.048	333.418	345.973	357.221
619	322.682	332.221	349.847	355.652
620	322.624	326.559	347.739	356.995
621	323.377	333.666	351.164	359.068
622	327.873	331.346	343.762	356.097
623	325.45	330.482	345.116	355.875
624	325.98	332.907	346.56	358.636
625	328.211	332.36	350.158	358.04
626	330.139	330.902	346.267	352.499
627	321.159	331.037	347.986	358.702
628	324.306	337.834	345.466	356.498
629	327.851	331.363	351.032	354.8
630	322.207	332.606	347.363	357.176
631	330.76	331.989	347.598	354.434
632	330.289	331.996	350.842	355.858
633	320.35	330.965	350.392	357.597
634	329.004	332.38	348.96	355.599
635	327.497	332.586	345.207	355.514
636	322.893	332.091	347.062	356.314
637	322.724	331.916	349.4	355.014
638	325.945	334.847	349.033	358.121
639	327.011	332.099	345.313	356.615
640	321.88	333.905	347.953	359.843
641	326.772	329.92	349.096	355.55
642	326.696	327.963	345.402	358.341
643	327.434	335.23	346.209	356.721
644	324.893	328.636	350.407	355.56
645	326.714	329.245	347.324	357.888
646	330.745	330.11	347.893	353.06
647	330.836	333.855	347.396	358.949
648	329.058	334.493	345.675	357.113
649	330.451	334.187	346.285	357.896
650	327.804	330.575	345.641	358.204
651	330.122	330.817	347.682	357.003
652	328.435	332.4	347.443	356.374
653	324.283	332.755	346.332	354.686
654	331.044	330.509	345.865	349.045
655	324.314	330.295	346.914	350.413
656	331.554	330.88	347.559	355.73
657	328.772	332.883	346.94	353.621
658	329.703	335.456	346.772	351.225
659	327.481	334.235	349.611	346.681
660	325.083	330.304	344.418	353.202
661	326.109	336.207	346.228	349.028
662	328.314	331.107	343.809	350.481
663	329.022	331.615	347.88	351.06
664	328.024	331.835	345.706	357.179
665	324.498	330.424	342.176	357.046
666	323.85	333.075	345.373	354.102
667	325.405	328.219	346.527	354.633
668	327.995	330.06	350.532	356.98
669	327.334	334.781	346.123	353.485
670	326.056	331.811	349.354	353.344
671	328.21	333.408	347.329	354.253
672	324.919	330.996	347.806	353.148
673	329.357	331.884	347.592	352.894
674	327.371	331.858	346.149	355.206
675	328.68	329.12	348.548	360.058
676	322.899	333.306	350.252	353.329
677	328.511	329.197	347.098	354.477
678	326.657	333.894	347.065	356.732
679	327.375	337.318	347.082	354.927
680	323.312	328.767	343.151	352.438
681	326.224	329.996	346.237	351.359
682	322.172	330.502	344.043	354.02
683	328.937	329.785	349.109	355.372
684	327.751	332.467	346.373	350.724
685	329.339	334.534	347.224	356.463
686	327.234	331.387	350.367	353.803
687	325.571	335.026	347.69	353.107
688	331.629	330.867	346.898	352.607
689	327.038	331.491	345.871	352.455
690	326.383	333.545	350.163	352.838
691	327.98	329.338	349.554	355.007
692	325.524	331.692	346.359	355.285
693	329.926	331.067	346.169	355.484
694	326.121	330.077	349.582	356.184
695	329.6	328.724	350.881	355.043
696	327.087	332.811	349.566	358.637
697	324.796	330.035	342.455	353.566
698	327.823	328.799	343.637	354.419
699	326.655	330.942	345.88	356.101
700	329.856	332.557	347.374	357.116
701	325.377	333.797	346.346	355.496
702	328.765	331.444	349.003	358.091
703	325.581	333.164	347.29	357.829
704	326.298	334.783	348.657	349.61
705	330.228	333.317	348.51	355.896
706	326.642	333.412	347.811	354.539
707	327.448	336.075	346.022	359.129
708	326.537	333.311	348.164	352.638
709	327.799	333.243	350.984	354.058
710	330.243	332.319	351.9	356.429
711	327.649	326.152	347.927	354.489
712	331.577	328.08	349.162	352.412
713	330.086	327.551	347.625	355.55
714	331.702	332.659	350.532	355.656
715	331.029	331.999	346.427	353.224
716	328.283	333.135	347.255	353.442
717	330.558	331.516	347.839	359.788
718	330.78	331.571	345.356	357.899
719	328.673	330.446	345.939	354.142
720	326.273	331.699	348.534	353.545
721	329.977	329.976	348.505	358.448
722	334.657	333.838	347.836	355.537
723	331.27	331.557	344.604	354.592
724	329.858	331.953	345.481	354.871
725	332.674	329.876	345.069	356.136
726	333.455	334.567	350.651	353.175
727	332.212	329.39	347.265	353.524
728	330.726	333.153	348.657	358.042
729	333.243	331.864	347.412	351.512
730	332.773	332.176	346.814	355.323
731	330.354	329.572	344.174	355.079
732	328.821	329.446	344.368	354.78
733	330.603	333.465	345.952	358.37
734	329.975	332.082	348.424	355.911
735	329.452	331.732	347.379	354.96
736	328.88	332.714	345.446	356.873
737	328.487	332.278	347.86	356.721
738	329.615	334.103	348.023	352.556
739	331.315	332.753	347.455	352.654
740	330.326	332.848	344.569	348.653
741	329.434	332.427	349.81	350.328
742	331.459	332.258	346.165	353.321
743	332.079	331.32	348.187	355.951
744	331.803	334.828	345.179	353.827
745	332.585	333.49	350.683	354.546
746	328.754	332.159	347.023	354.479
747	334.944	333.186	345.967	356.434
748	331.597	333.591	347.655	358.545
749	329.571	331.739	352.534	355.82
750	331.227	333.883	349.052	355.627
751	333.049	331.073	345.92	354.699
752	334.01	332.194	348.557	353.663
753	331.201	334.707	346.497	355.972
754	332.124	332.636	348.086	356.899
755	330.041	332.823	344.867	355.779
756	330.8	332.67	347.322	357.923
757	330.538	337.852	346.283	356.91
758	330.221	331.697	346.623	354.162
759	337.378	332.061	344.114	355.276
760	332.755	331.426	348.411	357.251
761	336.034	330.295	347.122	352.834
762	331.982	333.491	346.663	359.82
763	332.09	331.534	346.318	355.783
764	330.715	327.534	347.167	353.102
765	327.606	330.707	345.538	354.296
766	331.147	334.189	343.85	355.611
767	330.042	329.081	348.089	354.159
768	334.706	331.371	345.352	358.251
769	328.792	330.646	344.754	354.198
770	329.924	329.234	346.61	356.329
771	335.342	330.629	345.633	359.348
772	331.01	331.35	349.764	356.9
773	329.255	331.972	344.58	353.174
774	332.476	332.806	339.61	356.091
775	330.158	330.875	346.107	356.539
776	330.06	330.717	347.092	358.703
777	333.4	330.207	344.04	351.074
778	326.7	331.464	349.929	356.261
779	331.167	330.622	347.639	355.886
780	330.551	324.778	345.731	357.478
781	329.695	330.124	344.022	356.905
782	332.848	330.703	349.375	353.467
783	332.279	330.449	347.296	357.617
784	329.155	328.709	349.282	353.904
785	328.775	329.857	345.445	353.318
786	331.324	331.436	344.831	353.765
787	330.448	330.569	350.318	346.074
788	331.462	331.141	350.273	355.222
789	328.993	333.063	346.65	350.133
790	330.25	327.822	347.917	353.093
791	329.811	329.442	344.97	350.192
792	329.94	325.775	343.473	355.003
793	331.609	328.725	346.493	351.136
794	326.772	329.773	346.018	346.609
795	331.688	333.463	346.348	353.326
796	330.632	335.192	347.186	353.617
797	332.019	333.026	344.835	349.529
798	327.455	333.182	344.504	358.19
799	331.131	332.32	347.06	353.814
800	331.722	332.892	349.474	359.13
801	334.418	333.261	351.07	348.998
802	330.606	331.577	347.718	345.959
803	329.665	333.362	345.895	349.234
804	329.478	331.451	346.431	349.355
805	329.509	331.007	345.672	351.287
806	329.225	334.002	349.085	350.08
807	333.584	328.41	348.401	349.56
808	332.697	330.723	348.155	349.688
809	329.593	328.815	345.705	352.865
810	329.226	329.09	345.917	350.978
811	332.05	328.731	347.693	353.446
812	332.794	330.154	341.142	353.045
813	335.868	327.826	345.092	348.839
814	335.435	330.017	349.983	349.118
815	333.331	333.109	345.615	350.606
816	326.005	332.542	346.009	347.478
817	329.16	329.303	348.519	345.253
818	328.196	329.998	348.106	344.824
819	331.683	330.727	347.506	346.635
820	330.006	329.83	349.484	342.028
821	334.719	329.814	347.436	349.471
822	332.75	330.185	344.487	342.83
823	328.991	329.965	346.559	346.167
824	330.664	329.815	348.529	352.453
825	333.176	331.321	346.894	346.247
826	329.223	330.326	345.845	339.913
827	334.966	331.246	345.712	343.29
828	333.205	328.947	346.919	342.973
829	328.039	327.082	348.412	345.384
830	330.144	332.407	350.285	344.087
831	333.332	329.873	348.666	348.736
832	328.483	328.651	345.33	348.481
833	329.793	328.188	350.002	349.484
834	329.032	327.828	344.434	345.614
835	334.308	331.947	345.504	347.428
836	333.683	330.416	346.81	344.508
837	331.594	331.227	345.832	347.647
838	330.642	328.432	346.876	342.363
839	331.343	327.596	346.01	350.264
840	332.473	325.086	343.416	341.177
841	330.831	325.631	345.881	340.462
842	332.697	325.933	345.42	344.475
843	330.549	328.004	345.819	335.158
844	329.665	331.02	345.725	347.996
845	328.372	328.177	345.556	346.661
846	330.992	326.606	347.526	345.113
847	330.401	329.267	345.824	343.09
848	331.649	325.62	342.995	345.474
849	331.719	328.971	347.905	335.212
850	332.891	331.247	347.812	342.586
851	331.848	330.887	348.628	338.706
852	330.742	332.409	345.991	347.262
853	335.671	329.706	347.652	339.913
854	332.077	331.565	347.165	345.241
855	328.692	332.602	347.228	344.654
856	332.312	330.552	346.748	346.4
857	328.137	324.639	345.521	346.269
858	335.515	325.54	348.213	338.145
859	333.585	328.833	349.087	340.165
860	328.866	331.267	350.352	340.079
861	332.536	329.666	349.568	344.423
862	330.778	329.772	347.448	344.215
863	334.287	331.13	348.012	342.332
864	333.756	329.062	347.731	351.299
865	330.311	332.663	347.824	347.66
866	330.707	328.646	347.24	347.943
867	330.891	330.796	351.5	345.103
868	327.893	328.233	343.787	350.418
869	331.028	330.775	346.416	345.473
870	329.745	329.258	347.185	346.23
871	333.831	331.095	345.58	346.817
872	330.292	328.654	348.658	348.122
873	327.925	330.262	343.493	349.021
874	332.639	331.778	348.14	349.258
875	328.173	332.386	348.368	349.452
876	330.074	331.755	347.157	347.081
877	331.001	329.871	347.013	346.301
878	330.481	331.274	347.871	345.183
879	331.208	327.555	345.544	341.305
880	333.973	331.89	342.857	344.243
881	334.094	331.917	346.607	351.585
882	328.167	329.749	344.094	346.36
883	330.103	332.367	346.668	341.514
884	329.05	334.157	349.492	345.047
885	333.009	331.813	348.847	349.444
886	327.828	330.323	343.601	350.593
887	333.547	326.613	346.293	350.8
888	331.311	326.693	346.371	345.142
889	332.784	333.218	350.746	348.409
890	329.865	331.981	348.528	349.138
891	328.656	333.781	347.777	349.367
892	330.94	327.625	348.525	351.055
893	330.121	333.065	348.885	354.438
894	331.25	333.799	346.341	349.534
895	331.826	331.286	347.25	354.694
896	329.882	331.93	350.822	352.145
897	332.526	332.248	347.966	348.529
898	329.714	331.094	341.701	351.614
899	331.239	329.006	347.291	356.51
900	333.649	328.996	350.51	354.574
901	331.756	329.754	346.821	356.399
902	329.151	329.656	345.921	354.394
903	329.426	331.341	346.968	352.178
904	329.582	336.891	348.57	353.731
905	331.491	337.333	347.642	354.533
906	332.424	328.469	348.477	352.549
907	329.838	330.567	347.12	346.592
908	332.614	330.256	346.236	349.004
909	331.078	330.254	348.645	351.767
910	330.097	329.56	345.474	352.504
911	330.839	330.197	351.176	350.062
912	330.86	329.591	346.327	345.714
913	330.514	332.191	344.867	350.412
914	333.328	332.145	346.453	349.766
915	330.497	332.423	346.41	348.115
916	333.006	332.51	346.52	347.688
917	330.465	333.026	344.92	349.747
918	334.023	329.742	342.713	350.227
919	333.651	334.063	347.004	348.856
920	330.114	328.69	346.967	348.084
921	330.811	332.977	345.757	352.315
922	330.755	330.228	347.082	349.531
923	328.803	329.442	348.938	349.168
924	333.13	330.121	347.089	348.051
925	332.364	330.476	346.359	346.181
926	329.576	328.481	347.015	350.742
927	328.424	328.009	345.847	348.877
928	332.925	328.356	348.491	350.983
929	332.465	329.092	345.216	347.227
930	329.38	331.619	351.154	355.803
931	331.768	326.376	349.541	348.596
932	328.089	328.821	345.574	350.53
933	332.2	327.81	344.667	350.927
934	331.365	327.167	345.73	346.726
935	329.501	334.92	346.911	347.241
936	331.512	325.205	348.043	351.225
937	329.958	333.012	347.825	349.945
938	332.187	332.15	350.004	349
939	332.396	330.809	354.02	349.174
940	332.678	332.696	349.058	352.325
941	332.138	332.517	343.996	352.297
942	328.597	329.516	351.191	351.683
943	333.489	331.767	346.196	353.129
944	331.568	334.524	345.76	347.007
945	329.334	334.036	347.436	350.046
946	331.888	334.653	348.619	348.766
947	333.021	332.154	348.024	351.822
948	332.705	331.428	346.996	350.659
949	332.487	327.584	348.345	351.243
950	328.807	329.411	344.006	350.302
951	328.867	330.948	347.785	350.408
952	333.712	328.466	346.702	352.544
953	327.726	331.786	347.783	352.933
954	332.303	330.824	346.967	349.039
955	331.351	331.193	349.304	351.738
956	333.319	330.078	348.004	350.211
957	329.573	330.741	350.147	348
958	332.019	328.617	345.65	348.616
959	330.118	332.706	344.31	352.214
960	331.172	334.414	346.716	353.457
961	329.947	333.059	346.077	352.572
962	330.67	331.731	349.274	348.275
963	328.483	331.866	347.319	349.735
964	328.053	328.562	348.097	350.914
965	333.055	330.032	348.135	352.538
966	331.824	329.6	348.929	349.584
967	336.555	330.898	348.82	354.521
968	332.641	331.563	346.507	348.641
969	329.294	334.473	347.788	349.956
970	330.343	332.506	349.43	350.278
971	332.085	331.845	349.412	351.453
972	327.686	328.674	348.758	348.644
973	327.288	334.296	349.316	348.709
974	328.741	330.204	345.112	349.124
975	328.683	330.484	351.258	348.04
976	330.83	332.624	350.288	349.063
977	330.368	330.307	345.542	352.176
978	330.429	331.485	347.215	350.145
979	328.271	331.649	347.338	350.995
980	330.015	330.166	346.097	346.481
981	326.183	327.313	347.722	350.043
982	329.792	332.894	344.294	346.831
983	329.293	334.891	346.026	351.219
984	321.598	330.037	344.899	352.485
985	323.036	330.268	353.043	350.002
986	322.494	336.232	349.784	349.338
987	321.154	334.155	342.32	348.8
988	329.799	332.199	346.091	353.5
989	315.517	332.742	348.007	350.048
990	327.776	333.09	350.039	348.801
991	329.332	328.679	347.448	353.231
992	330.254	336.053	346.858	354.166
993	327.769	332.642	350.113	352.98
994	326.433	328.839	343.062	352.797
995	319.484	332.952	345.03	350.241
996	321.556	332.123	348.072	354.071
997	323.89	332.514	347.529	352.715
998	328.01	333.099	352.687	350.282
999	325.703	333.548	348.192	350.959
1000	313.131	333.58	343.65	347.46

## Sheet: PolSA
Frame	OMP	OMP3	OMP19	OMP21
0	116.076	92.284	222.663	145.123
1	114.621	99.054	222.043	151.178
2	111.793	95.463	209.177	147.916
3	112.645	93.615	203.972	146.591
4	113.911	92.192	213.709	150.545
5	117.55	92.377	212.333	146.421
6	111.897	93.114	216.541	150.863
7	107.584	99.11	212.752	149.807
8	111.917	91.398	213.039	146.161
9	107.091	99.679	210.352	147.684
10	110.61	87.984	204.907	151.83
11	110.72	86.925	208.807	144.697
12	107.106	84.787	208.337	142
13	112.928	89.786	206.556	143.769
14	108.155	87.785	207.946	149.25
15	107.512	99.094	205.981	142.943
16	114.137	94.819	218.462	143.116
17	118.202	97.99	207.522	147.009
18	107.206	92.344	208.188	142.389
19	110.44	93.73	206.658	142.854
20	112.14	92.158	208.055	143.941
21	111.986	88.783	204.434	141.899
22	109.824	87.543	206.78	143.863
23	122.243	88.497	207.095	141.473
24	115.35	90.9	213.616	143.19
25	115.752	91.836	204.389	138.511
26	111.806	94.735	198.183	144.481
27	109.684	86.828	211.299	143.454
28	106.111	88.012	205.86	144.669
29	108.467	85.239	205.833	142.332
30	106.122	89.301	208.116	143.907
31	100.946	87.039	207.18	153.41
32	105.308	89.764	211.521	146.093
33	106.297	89.984	206.316	142.824
34	108.883	85.561	210.182	150.616
35	110.64	90.303	219.569	144.97
36	110.069	83.381	214.461	145.786
37	111.83	83.714	209.867	151.799
38	109.781	91.014	216.445	154.643
39	109.684	87.591	219.226	150.682
40	105.221	84.12	225.508	149.787
41	102.693	82.345	218.159	147.651
42	108.554	88.06	209.759	141.935
43	108.829	85.972	208.474	152.43
44	115.874	88.565	209.439	149.735
45	101.84	92.309	204.183	152.226
46	103.395	87.69	209.707	152.942
47	110.845	87.205	213.598	151.589
48	107.258	84.692	206.625	151.701
49	107.366	86.009	211.456	146.3
50	106.957	87.785	204.801	146.18
51	113.931	93.609	215.062	139.609
52	110.1	87.543	205.946	147.731
53	103.3	88.88	215.471	145.945
54	107.489	98.434	218.311	144.581
55	111.055	102.696	214.565	143.572
56	111.634	95.181	208.831	145.722
57	110.746	101.574	213.449	145.658
58	110.309	101.401	215.036	146.878
59	110.261	95.139	212.725	143.781
60	106.291	96.697	223.583	148.062
61	105.576	99.502	217.76	147.299
62	108.57	101.559	217.11	149.187
63	108.617	90.496	211.887	145.694
64	108.253	91.026	207.055	150.746
65	101.103	89.645	212.956	147.824
66	114.408	88.49	216.89	149.5
67	110.788	89.36	212.408	151.18
68	106.907	83.614	209.865	145.727
69	110.184	87.522	205.214	146.841
70	106.136	88.379	204.793	147.603
71	101.996	98.271	214.692	146.621
72	96.062	91.526	215.165	149.161
73	114.404	106.665	218.655	149.215
74	111.586	98.874	208.523	144.922
75	108.723	102.267	217.839	143.367
76	109.932	99.193	215.428	144.912
77	100.678	100.462	205.728	146.876
78	112.701	107.668	218.179	145.335
79	102.722	103.735	210.95	148.651
80	119.056	106.969	214.701	139.802
81	115.751	99.8	208.89	142.092
82	96.571	99.629	205.089	139.419
83	105.923	94.8	213.691	156.187
84	121.117	102.641	214.002	146.214
85	110.587	103.464	202.966	146.143
86	114.936	99.507	207.245	145.231
87	109.402	100.371	212.291	148.652
88	117.733	102.052	223.587	142.868
89	102.608	102.685	216.52	144.109
90	119.172	101.392	217.02	149.688
91	104.381	101.373	212.782	148.465
92	106.267	104.882	209.144	144.549
93	115.222	97.223	218.397	145.076
94	103.539	95.537	214.474	140.059
95	101.396	97.352	213.281	142.671
96	107.195	92.795	217.354	147.345
97	109.699	91.884	211.436	151.751
98	105.28	96.183	205.741	149.699
99	105.005	99.601	214.937	145.649
100	104.697	104.585	212.753	141.307
101	105.677	96.932	218.778	148.087
102	105.051	100.179	207.018	145.074
103	117.384	95.951	205.827	146.19
104	114.432	99.991	213.719	146.377
105	107.152	96.329	211.6	145.269
106	102.33	96.184	208.812	144.557
107	112.636	109.168	208.022	150.875
108	112.35	98.785	207.928	146.004
109	107.54	96.929	211.422	143.237
110	111.997	97.261	209.187	149.38
111	110.3	98.687	210.557	148.496
112	108.842	99.504	205.113	148.325
113	104.409	100.5	215.617	146.651
114	115.047	99.328	208.131	149.59
115	113.882	102.236	204.358	147.274
116	110.113	95.147	217.9	148.097
117	106.425	101.038	210.438	151.969
118	96.481	97.908	214.994	151.818
119	112.911	89.965	218.333	147.086
120	92.204	99.039	223.576	148.185
121	99.024	103.721	208.646	148.049
122	99.359	91.256	214.659	142.83
123	110.01	101.919	218.416	142.579
124	114.653	98.729	220.304	146.05
125	106.682	96.959	218.283	149.819
126	105.218	100.421	212.155	142.74
127	107.737	103.755	210.76	147.762
128	100.588	100.739	217.811	147.313
129	111.215	93.888	213.306	149.351
130	112.087	94.342	213.276	145.828
131	111.192	96.242	211.946	150.371
132	114.313	100.587	211.582	147.997
133	100.805	109.944	209.341	138.307
134	98.45	108.415	216.495	143.438
135	101.614	99.774	217.583	149.345
136	99.294	101.082	211.578	140.289
137	103.345	95.59	210.445	142.795
138	103.741	98.048	204.805	145.182
139	101.513	101.116	209.986	143.411
140	117.448	106.847	205.288	144.783
141	108.048	90.769	216.649	146.357
142	107.041	99.247	204.887	141.261
143	107.893	96.304	207.857	152.466
144	107.689	104.876	208.493	142.774
145	99.62	99.337	211.925	145.969
146	100.977	97.883	206.71	139.28
147	102.02	100.438	220.171	149.51
148	98.571	101.198	215.602	139.212
149	104.335	100.157	217.64	147.02
150	95.515	92.351	218.739	144.322
151	106.861	97.53	207.709	147.95
152	100.758	98.577	203.353	139.556
153	106.109	99.914	208.547	140.736
154	105.214	96.821	210.43	142.581
155	98.06	93.692	216.127	142.334
156	101.668	97.722	206.564	146.501
157	101.136	101.689	207.019	143.155
158	97.878	98.911	206.426	144.251
159	107.42	100.563	205.563	145.744
160	105.221	99.28	207.551	147.174
161	97.229	98.419	204.313	142.555
162	104.998	102.423	209.575	144.679
163	105.244	108.353	207.284	151.871
164	99.126	97.695	203.412	151.589
165	91.477	98.833	213.693	148.145
166	98.414	103.255	216.268	146.518
167	101.051	99.477	223.25	143.937
168	100.708	106.325	226.998	145.21
169	106.29	105.448	214.781	145.223
170	104.458	100.847	222.597	139.714
171	98.97	104.912	217.762	148.323
172	96.059	98.406	211.447	149.968
173	96.024	100.698	220.852	149.417
174	99.133	98.652	214.539	145.142
175	99.464	99.355	224.184	148.711
176	94.353	102.573	220.227	147.121
177	97.611	103.726	205.52	144.164
178	93.548	104.025	219.509	144.557
179	99.053	104.867	213.797	145.401
180	97.075	95.678	222.606	143.748
181	104.99	101.351	216.535	140.602
182	91.779	96.333	214.412	143.206
183	92.11	94.738	207.435	142.703
184	96.025	99.852	216.126	139.502
185	95.567	96.77	212.544	144.957
186	90.406	104.093	205.819	145.338
187	97.213	99.253	215.938	142.921
188	99.713	99.124	213.109	145.995
189	105.633	106.035	210.117	145.159
190	102.548	103.563	218.295	140.675
191	98.799	92.767	218.144	146.197
192	98.853	99.034	218.501	145.958
193	94.531	101.119	223.988	146.611
194	99.799	102.836	223.135	143.654
195	97.182	100.061	222.872	143.384
196	98.582	99.831	218.244	143.773
197	110.599	99.561	221.673	143.694
198	112.753	104.412	220.748	148.489
199	108.473	104.222	223.121	147.993
200	111.37	96.579	223.168	145.586
201	110.138	102.014	218.885	140.451
202	116.851	103.615	221.596	145.519
203	103.788	96.854	224.091	145.177
204	99.924	103.089	217.255	150.583
205	102.135	99.296	218.927	142.473
206	114.316	98.989	222.706	140.95
207	105.585	95.344	219.291	146.809
208	108.82	100.699	217.131	147.434
209	105.682	97.641	221.672	144.034
210	110.14	101.218	224.45	149.177
211	107.629	97.03	224.13	141.818
212	106.784	98.963	220.034	144.714
213	113.508	101.089	217.979	141.648
214	121.216	102.229	222.373	147.371
215	115.256	99.57	220.35	142.12
216	94.532	100.822	221.228	147.753
217	110.778	103.647	216.606	141.997
218	118.521	100.968	214.453	140.467
219	100.361	98.045	221.284	145.093
220	102.883	98.99	216.649	148.502
221	96.128	98.795	214.761	144.756
222	93.135	100.163	218.709	144.593
223	91.405	101.822	222.42	144.67
224	98.242	102.234	226.375	147.551
225	94.421	94.787	220.067	142.711
226	111.372	101.525	229.792	143.861
227	106.105	101.822	226.102	143.191
228	108.645	98.802	217.95	137.484
229	100.787	95.344	218.552	141.208
230	108.985	104.146	222.177	139.873
231	112.25	91.614	218.435	146.597
232	102.774	99.604	214.537	146.209
233	108.068	96.992	221.965	145.245
234	107.146	94.539	215.629	142.677
235	114.111	100.155	221.725	142.427
236	111.193	102.049	221.397	148.075
237	113.71	106.462	219.416	148.94
238	101.129	94.001	218.796	143.83
239	111.577	95.538	222.614	149.651
240	113.894	104.22	222.003	145.697
241	114.325	99.298	215.835	146.944
242	111.35	102.446	223.14	143.307
243	121.771	95.939	215.689	143.928
244	107.493	98.05	224.844	146.573
245	106.669	100.735	221.156	144.395
246	113.021	101.945	224.831	146.131
247	115.089	95.957	219.655	144.162
248	112.582	100.462	219.105	144.124
249	113.906	98.942	216.511	146.32
250	106.563	99.514	220.717	146.716
251	113.006	101.181	221.903	146.15
252	113.437	100.307	216.686	150.052
253	119.306	100.186	218.218	148.584
254	113.364	102.919	225.325	147.546
255	111.553	104.437	224.39	145.77
256	110.759	104.618	222.89	140.287
257	107.918	99.235	224.48	140.187
258	116.84	103.467	218.825	142.796
259	110.356	102.913	216.206	143.753
260	117.49	99.443	212.988	144.672
261	115.076	99.909	220.627	143.854
262	112.344	99.774	221.762	156.101
263	110.899	95.439	222.69	152.069
264	118.239	101.156	220.536	143.076
265	100.396	108.494	225.384	145.08
266	103.157	101.825	226.796	141.25
267	93.734	97.827	223.638	144.963
268	108.687	93.559	228.01	149.687
269	89.251	92.339	223.853	143.276
270	88.119	104.875	226.022	145.398
271	93.497	107.819	223.663	137.655
272	91.047	96.242	226.376	150.338
273	99.193	98.861	223.211	142.083
274	93.539	103.623	218.178	144.261
275	90.828	97.234	221.973	142.032
276	97.727	104.197	229.984	147.002
277	105.202	103	219.014	145.083
278	101.916	102.197	222.084	145.978
279	103.746	100.172	226.944	142.776
280	104.981	96.051	220.369	145.675
281	100.375	94.683	224.719	148.537
282	103.886	98.501	232.288	140.629
283	111.477	97.133	218.406	141.101
284	103.802	93.899	214.016	147.158
285	107.552	98.626	212.547	148.06
286	113.716	93.738	214.355	144.921
287	99.755	102.091	221.84	151.023
288	96.441	97.199	214.39	139.447
289	95.902	101.458	215.231	141.732
290	90.027	96.329	219.76	144.829
291	105.538	96.739	222.246	143.195
292	92.348	106.276	215.916	149.649
293	107.306	100.105	225.255	140.232
294	96.832	102.907	219.173	144.453
295	96.574	95.605	224.854	146.569
296	101.172	97.997	219.746	146.493
297	93.225	99.444	221.264	144.146
298	89.656	95.436	221.58	142.092
299	92.296	103.533	230.221	147.023
300	105.099	99.603	218.308	151.038
301	108.65	98.245	219.377	140.481
302	101.367	103.141	216.071	146.271
303	103.387	103.093	217.215	146.478
304	100.653	99.571	221.619	149.658
305	96.097	101.934	222.526	141.705
306	95.934	99.934	222.432	149.24
307	95.352	99.086	219.621	140.407
308	101.378	103.847	218.355	146.773
309	105.601	106.174	221.443	140.54
310	99.638	96.576	213.528	145.052
311	102.946	105.575	217.049	140.164
312	99.12	103.135	220.177	146.304
313	108.029	99.658	213.548	141.936
314	110.659	93.892	217.354	137.853
315	115.494	102.998	220.397	142.453
316	113.744	104.84	220.935	140.704
317	117.616	98.021	210.858	146.771
318	115.557	102.034	224.877	142.156
319	111.369	102.851	216.043	140.579
320	111.759	102.683	225.909	142.837
321	105.611	103.793	220.009	142.48
322	108.671	108.736	223.753	142.074
323	120.714	107.07	219.819	138.137
324	113.521	103.137	219.451	141.47
325	106.083	111.134	220.232	142.154
326	94.967	105.74	222.423	147.327
327	102.411	100.632	217.174	140.686
328	96.906	105.294	222.598	146.059
329	109.967	99.759	220.892	148.942
330	110.215	105.137	227.348	147.991
331	111.271	89.583	223.508	141.652
332	107.66	101.769	219.314	145.163
333	101.402	93.445	219.818	142.032
334	108.646	103.884	216.418	143.422
335	103.285	102.042	219.951	147.728
336	109.796	100.624	222.668	142.72
337	108.415	100.432	218.939	148.517
338	108.085	95.944	219.385	148.244
339	101.539	100.204	221.342	137.852
340	105.006	99.921	218.256	136.746
341	106.845	99.605	218.333	147.403
342	110.905	98.974	219.241	150.069
343	115.098	100.848	226.716	140.621
344	104.478	100.213	211.272	139.011
345	102.742	98.839	222.36	139.642
346	91.623	105.76	225.87	135.794
347	97.836	107.686	224.03	134.049
348	101.715	96.936	220.205	140.467
349	104.727	102.992	217.192	145.184
350	108.228	99.873	221.029	140.891
351	100.597	102.107	220.029	143.592
352	107.486	95.663	215.351	141.823
353	103.591	103.519	217.911	141.618
354	96.883	106.148	210.907	143.53
355	104.466	101.618	222.159	139.443
356	103.848	107.699	221.838	139.683
357	97.496	101.862	221.905	138.295
358	104.909	99.737	222.587	142.176
359	104.502	97.659	223.519	138.932
360	105.206	95.172	219.671	142.42
361	104.575	103.675	212.334	138.709
362	106.962	99.533	217.595	136.688
363	107.973	96.268	221.921	143.833
364	104.185	97.181	224.51	138.284
365	99.995	93.052	231.29	141.815
366	101.953	93.035	216.934	141.908
367	105.623	95.166	216.954	144.161
368	108.006	97.31	222.409	142.891
369	106.368	98.183	217.536	142.029
370	107.55	94.218	224.81	147.715
371	110.978	93.952	222.976	146.967
372	107.254	97.531	210.075	128.894
373	101.406	88.148	218.295	138.587
374	106.951	104.15	221.576	147.152
375	106.014	101.798	217.747	137.786
376	103.535	98.12	222.528	140.204
377	102.651	91.449	210.928	143.222
378	107.138	94.05	220.918	141.745
379	107.426	92.031	218.31	141.727
380	103.272	95.283	216.959	142.785
381	102.897	97.225	218.626	140.458
382	106.704	95.608	219.349	141.911
383	106.268	94.455	221.533	143.263
384	107.55	93.451	226.734	148.716
385	100.863	94.992	221.548	140.268
386	102.431	105.528	221.873	137.717
387	106.204	95.202	215.6	140.963
388	103.639	89.488	225.706	139.049
389	103.52	94.924	221.353	147.473
390	112.351	99.064	217.945	143.753
391	104.752	93.851	221.669	144.397
392	108.532	94.461	219.777	146.031
393	101.128	94.813	225.112	145.741
394	105.696	90.752	223.803	145.241
395	101.945	95.08	215.62	139.904
396	106.981	103.148	221.827	140.403
397	106.799	98.677	223.801	141.481
398	100.314	95.133	215.137	143.696
399	107.624	92.209	219.573	140.267
400	103.249	97.286	219.803	145.154
401	108.779	89.744	221.619	147.034
402	110.176	90.837	218.942	147.902
403	104.441	100.103	222.688	140.193
404	102.763	98.11	219.03	146.62
405	112.617	97.919	224.319	149.627
406	114.685	94.665	216.14	140.661
407	105.94	98.771	222.182	143.462
408	106.769	100.89	214.463	148.586
409	109.573	95.38	219.221	142.917
410	102.821	96.94	221.706	148.017
411	103.574	93.12	220.607	146.539
412	104.341	96.73	220.665	141.933
413	98.515	93.175	223.538	145.105
414	102.451	99.352	221.876	147.432
415	107.093	94.729	218.911	145.167
416	109.409	96.47	218.589	142.692
417	109.052	101.457	220.599	136.543
418	101.316	94.445	218.613	142.94
419	104.128	91.831	215.41	137.886
420	100.66	97.047	220.568	138.09
421	108.182	97.518	220.413	142.233
422	108.452	97.638	216.987	135.885
423	101.274	102.423	215.25	138.115
424	102.384	94.844	219.858	138.492
425	101.521	87.687	216.315	144.233
426	105.82	91.692	218.739	138.064
427	101.893	87.904	222.015	138.958
428	110.873	101.846	221.16	144.642
429	103.68	97.321	217.975	144.469
430	103.782	94.405	221.848	143.836
431	109.302	89.976	221.827	144.871
432	98.664	92.7	225.305	140.698
433	109.584	95.598	219.572	140.583
434	104.081	93.937	222.593	143.028
435	106.859	96.166	215.249	136.916
436	103.254	94.811	220.257	139.902
437	111.265	98.166	223.381	135.085
438	99.811	97.354	215.537	143.351
439	104.542	94.566	219.551	144.918
440	102.99	96.325	214.494	137.309
441	106.568	98.469	219.791	136.953
442	97.27	93.747	215.24	140.203
443	102.777	91.55	220.534	137.14
444	105.433	88.831	218.345	145.034
445	103.599	97.203	218.451	137.753
446	107.69	97.095	213.991	139.691
447	103.121	94.418	220.827	146.667
448	102.808	97.027	220.832	139.051
449	105.243	96.835	221.127	139.381
450	106.648	92.486	221.75	144.39
451	106.294	94.606	219.549	144.517
452	104.247	99.153	218.8	148.731
453	107.047	87.425	214.6	153.581
454	101.477	89.433	215.964	147.427
455	109.585	94.59	213.864	146.768
456	102.393	93.084	219.782	148.356
457	107.227	97.149	221.063	148.255
458	103.821	98.553	214.615	144.867
459	96.235	88.989	221.314	143.675
460	99.989	89.758	218.839	147.05
461	106.152	91.946	217.956	143.175
462	106.336	97.077	217.736	156.381
463	98.726	97.182	224.626	150.36
464	106.027	92.2	228.919	142.424
465	111.669	96.682	226.524	154.403
466	108.659	95.232	223.492	149.004
467	107.836	96.696	224.435	143.853
468	102.672	98.008	228.038	148.725
469	100.606	98.76	221.215	151.183
470	102.822	97.157	217.63	150.084
471	102.104	98.283	215.475	142.899
472	102.76	97.368	223.803	144.395
473	102.042	91.41	221.446	151.226
474	102.441	96.6	222.734	153.705
475	98.169	97.715	220.901	151.991
476	109.796	96.782	222.653	150.955
477	107.107	98.79	221.539	146.061
478	103.249	93.173	221.341	142.504
479	104.506	91.52	221.075	150.975
480	105.629	101.649	220.223	145.927
481	111.165	99.368	217.321	141.703
482	104.596	95.056	222.401	151.477
483	103.616	102.546	217.487	144.592
484	104.115	95.609	220.118	147.115
485	102.827	99.231	218.616	147.76
486	103.316	89.972	220.294	139.155
487	109.379	91.282	221.107	150.413
488	99.579	93.83	221.117	139.271
489	105.711	96.911	222.355	138.789
490	105.437	94.317	219.392	149.5
491	108.527	98.181	219.096	152.123
492	103.057	105.401	218.995	136.854
493	104.57	88.123	228.76	144.213
494	107.201	99.24	219.005	152.131
495	104.727	93.053	227.03	141.169
496	104.845	95.07	214.332	146.823
497	101.474	96.488	227.329	142.518
498	105.725	91.784	217.2	151.757
499	102.693	99.457	223.53	141.213
500	103.826	104.19	223.777	137.399
501	104.481	99.088	219.172	153.78
502	101.997	102.854	218.162	143.121
503	106.575	100.306	214.836	148.562
504	106.332	95.806	216.01	146.469
505	106.024	103.787	221.082	146.944
506	103.493	95.094	223.047	149.937
507	102.609	92.326	218.202	139.808
508	102.846	98.278	221.26	144.165
509	105.524	95.35	218.299	143.668
510	109.062	98.576	221.326	141.713
511	99.431	99.967	221.448	148.65
512	110.577	102.22	223.169	142.794
513	105.883	97.23	219.439	142.939
514	101.463	100.687	222.614	144.674
515	102.438	95.876	218.505	145.165
516	101.026	94.445	216.808	151.337
517	105.421	104.932	215.532	141.923
518	112.596	99.156	215.433	135.898
519	105.562	99.477	213.866	145.111
520	100.416	94.205	216.889	150.368
521	103.6	97.798	214.769	144.881
522	97.046	93.654	217.34	147.296
523	104.098	103.615	217.054	144.529
524	104.985	101.312	217.691	135.657
525	106.188	96.374	218.69	144.286
526	109.959	100.108	215.393	148.287
527	102.706	92.531	218.732	146.501
528	112.737	103.103	213.285	151.047
529	102.796	98.006	218.418	145.323
530	105.954	102.039	228.364	143.879
531	102.536	96.831	221.88	141.067
532	101.175	102.192	222.724	142.895
533	110.749	98.742	213.474	150.832
534	104.882	103.455	225.509	143.027
535	109.709	101.692	217.4	140.498
536	107.547	94.529	214.439	137.309
537	104.279	99.86	221.958	146.492
538	107.016	98.198	216.674	147.397
539	110.418	99.378	217.422	149.937
540	103.081	95.841	219.074	143.676
541	108.814	92.226	211.377	147.687
542	106.361	100.506	220.506	146.348
543	102.603	106.11	230.62	131.961
544	104.842	103.77	220.375	145.27
545	106.999	93.221	216.795	138.913
546	104.291	101.569	218.691	148.164
547	109.838	95.442	222.414	149.447
548	108.488	97.008	222.283	141.105
549	103.193	90.543	214.872	144.694
550	108.116	103.889	220.294	145.978
551	102.533	99.988	221.263	141.437
552	108.296	99.605	217.122	149.879
553	106.911	95.274	224.231	138.668
554	102.428	91.112	221.876	139.42
555	97.66	99.53	219.245	154.398
556	100.669	99.583	219.509	146.764
557	108.804	101.433	215.436	145.217
558	104.758	92.779	224.319	139.887
559	101.826	100.109	216.186	146.794
560	102.773	101.956	219.28	148.286
561	100.503	101.445	222.312	154.216
562	110.964	97.336	220.659	147.591
563	105.366	98.364	220.273	132.585
564	94.854	88.767	221.819	146.236
565	100.337	96.66	222.078	147.17
566	96.408	93.554	226.769	146.434
567	106.374	100.883	224.407	145.679
568	98.447	100.935	218.531	146.795
569	98.776	102.894	216.509	153.216
570	100.398	105.049	227.915	147.931
571	101.373	98.371	218.339	144.705
572	95.385	103.381	217.72	146.373
573	94.603	93.395	217.46	146.745
574	107.06	98.735	223.22	149.504
575	92.308	102.066	225.695	146.747
576	95.247	100.469	218.119	147.357
577	94.396	98.843	214.603	146.681
578	96.433	102.35	220.052	156.923
579	100.232	96.252	214.393	142.756
580	90.495	98.465	211.988	140.295
581	97.64	92.585	217.981	144.6
582	96.555	93.381	216.062	147.071
583	104.016	97.103	219.147	136.257
584	87.983	99.379	216.086	135.254
585	93.096	97.338	220.132	138.198
586	82.502	95.445	221.254	135.757
587	99.85	101.513	218.952	141.765
588	88.176	98.879	216.285	148.488
589	89.284	100.065	218.109	146.282
590	99.263	98.739	219.34	156.639
591	97.597	100.805	222.112	140.674
592	86.016	92.325	220.187	145.113
593	95.584	93.88	211.344	146.878
594	97.416	94.426	218.852	142.248
595	111.742	91.994	218.196	137.893
596	100.939	94.514	217.332	144.514
597	99.088	96.166	219.073	140.437
598	104.73	96.309	220.828	146.631
599	103.09	96.648	217.39	144.528
600	101.03	99.816	217.152	144.431
601	100.601	95.278	219.627	144.844
602	99.037	100.656	225.651	146.628
603	111.108	94.351	223.929	149.252
604	108.162	94.29	226.997	148.313
605	107.611	95.03	223.907	139.257
606	105.153	97.403	220.95	139.45
607	109.467	94.233	226.575	146.356
608	108.062	94.684	220.796	143.971
609	103.752	100.057	219.209	141.092
610	115.111	93.546	221.115	141.266
611	103.396	95.9	220.348	135.854
612	101.63	97.154	221.12	130.909
613	95.092	100.343	223.437	133.64
614	98.94	95.898	222.246	135.952
615	95.907	97.967	218.362	142.994
616	91.76	87.958	220.225	151.253
617	94.863	96.864	219.899	143.894
618	97.818	93.99	220.431	143.901
619	95.495	101.67	218.48	134.253
620	94.793	101.46	219.736	152.305
621	96.384	98.237	223.31	151.508
622	103.645	99.198	213.129	147.859
623	92.767	95.418	213.616	142.814
624	95.828	94.815	217.718	150.456
625	98.973	96.912	218.751	146.764
626	102.002	93.559	214.8	148.972
627	94.255	98.38	221.163	146.827
628	91.411	105.319	220.136	148.51
629	100.639	100.285	225.676	153.08
630	92.547	99.202	217.772	147.374
631	102.646	96.815	217.839	148.171
632	105.999	90.898	225.255	142.176
633	95.045	100.004	224.119	150.257
634	100.899	97.57	222.181	144.56
635	98.234	98.145	219.845	147.546
636	92.232	98.398	218.753	147.006
637	95.536	103.762	223.07	147.352
638	99.386	96.843	222.7	150.658
639	99.987	94.156	216.414	148.45
640	92.574	98.412	220.496	154.349
641	100.968	93.888	216.538	147.98
642	98.75	91.689	221.135	137.559
643	98.576	98.894	215.155	144.783
644	97.828	93.482	222.562	147.967
645	94.004	94.114	219.917	146.807
646	104.471	92.164	215.679	147.329
647	102.737	97.798	220.173	144.081
648	100.997	95.192	215.877	149.418
649	98.274	98.887	216.108	149.057
650	95.525	91.068	222.289	139.966
651	103.25	96.735	222.603	151.713
652	103.656	95.339	214.511	151.952
653	95.688	97.536	218.469	142.589
654	102.787	92.788	216.308	131.157
655	93.702	92.556	224.049	136.48
656	97.719	97.276	222.169	140.023
657	100.696	96.633	214.392	126.236
658	106.388	94.536	216.875	124.309
659	98.617	95.826	219.042	121.041
660	90.183	94.706	210.211	126.68
661	89.437	99.632	219.947	122.15
662	102.286	98.894	220.781	127.079
663	99.041	97.199	220.16	131.555
664	97.484	98.126	221.694	144.896
665	90.778	92.991	217.211	151.115
666	94.254	99.678	213.733	137.19
667	95.725	94.172	222.212	124.852
668	93.668	95.57	226.223	142.01
669	98.848	97.019	217.835	141.846
670	100.104	94.889	222.982	134.974
671	103.765	103.42	219.461	140.833
672	101.718	99.725	216.356	132.582
673	102.166	90.113	223.117	132.126
674	101.398	98.486	219.518	138.275
675	108.263	97.782	222.212	142.57
676	94.69	100.132	227.017	137.75
677	99.226	95.254	223.968	144.494
678	98.164	93.642	217.436	147.465
679	101.062	99.512	218.187	139.619
680	98.075	89.096	214.27	128.946
681	98.279	98.454	221.608	132.501
682	91.122	92.833	218.839	129.39
683	101.574	94.039	219.949	151.047
684	94.62	101.865	220.315	142.065
685	105.362	96.7	219.581	144.302
686	97.527	99.443	221.479	138.591
687	95.564	101.884	222.477	146.192
688	101.149	93.248	222.545	125.184
689	97.735	97.724	217.938	127.864
690	103.917	96.011	225.401	135.977
691	99.14	89.603	224.739	141.534
692	104.538	96.64	222.626	139.053
693	107.036	98.737	215.298	145.507
694	104.118	89.074	214.417	146.694
695	102.786	97.106	223.708	141.56
696	96.067	100.055	222.181	147.925
697	97.297	93.976	216.926	144.159
698	100.898	93.551	217.808	141.066
699	96.028	98.337	214.706	135.755
700	101.884	97.384	219.699	143.865
701	93.708	93.26	219.041	145.582
702	101.68	91.521	224.168	149.236
703	94.167	96.496	219.808	146.356
704	96.914	96.462	221.748	137.592
705	106.436	96.747	221.353	135.953
706	97.974	102.555	220.74	139.963
707	102.752	100.353	213.979	144.351
708	97.703	94.515	217.475	147.782
709	96.569	96.18	226.488	144.787
710	103.798	95.687	220.938	145.21
711	100.674	86.495	215.975	137.192
712	108.394	89.437	218.04	141.645
713	106.335	99.626	215.886	135.938
714	108.387	91.223	229.385	141.389
715	107.908	103.72	214.426	137.847
716	108.48	98.726	221.076	142.349
717	107.449	97.285	219.749	146.47
718	105.292	96.984	217.214	149.113
719	103.376	97.899	215.749	141.341
720	102.091	98.053	223.189	141.904
721	106.288	92.219	217.702	145.49
722	108.199	100.079	221.575	143.926
723	116.913	97.528	218.72	146.497
724	107.863	97.595	215.505	144.221
725	109.578	94.687	216.562	145.256
726	111.834	96.472	227.702	142.868
727	99.091	86.857	219.553	143.227
728	117.243	99.012	219.704	146.543
729	109.263	93.546	223.142	138.789
730	107.7	98.988	217.618	140.412
731	110.276	97.356	220.613	136.17
732	107.335	101.581	216.106	130.625
733	108.827	98.612	221.582	141.525
734	113.976	101.433	219.922	142.332
735	107.119	94.977	221.782	147.473
736	102.333	94.438	221.092	141.037
737	108.394	94.876	222.434	136.944
738	109.865	102.876	217.002	125.192
739	116.986	94.498	219.757	125.493
740	110.114	91.889	216.295	119.251
741	112.229	94.995	223.036	130.703
742	111.219	96.914	217.358	134.436
743	114.237	98.671	221.87	139.4
744	109.387	98.399	221.067	147.861
745	110.065	95.747	220.192	148.8
746	116.138	93.666	221.718	146.119
747	110.887	107.65	214.808	142.992
748	114.124	103.027	217.213	148.037
749	111.182	95.417	225.51	149.678
750	110.319	94.505	217.392	136.56
751	111.68	93.058	220.656	138.544
752	115.361	97.725	220.748	138.067
753	110.788	101.802	220.88	144.098
754	110.401	96.635	223.755	142.656
755	108.316	91.583	224.057	141.857
756	102.027	101.856	218.152	144.716
757	114.039	105.492	215.561	144.551
758	109.01	98.619	213.963	143.498
759	116.591	100.662	214.979	144.088
760	112.92	97.277	216.87	148.468
761	115.872	100.18	224.103	136.951
762	115.646	98.01	216.494	151.6
763	110.893	97.672	223.582	143.677
764	116.453	90.428	215.143	147.795
765	107.506	94.622	219.099	141.222
766	108.413	100.736	216.303	139.521
767	108.348	92.802	219.421	143.079
768	112.662	96.495	218.607	135.593
769	110.428	89.054	213.304	148.153
770	111.169	87.824	216.703	147.262
771	108.428	95.479	217.342	151.902
772	109.739	89.935	223.143	140.19
773	108.702	100.524	218.084	141.667
774	110.995	95.168	209.498	130.802
775	102.903	92.438	213.108	138.368
776	110.183	95.792	217.772	136.874
777	111.082	88.65	217.863	130.206
778	115.174	90.501	223.552	143.722
779	108.877	92.862	221.321	141.991
780	106.817	85.4	223.636	144.045
781	110.333	87.649	216.298	137.247
782	111.712	93.228	224.758	135.565
783	113.57	89.803	223.386	136.212
784	102.221	95.228	225.481	136.06
785	107.423	95.89	220.119	135.854
786	102.69	93.985	220.847	126.847
787	103.455	92.251	224.174	124.379
788	111.754	89.457	218.915	132.334
789	103.935	91.329	218.594	131.5
790	108.929	93.539	221.196	128.772
791	109.322	94.062	214.026	136.982
792	109.144	87.997	216.668	125.827
793	110.297	98.486	221.634	131.59
794	106.755	93.95	217.566	116.04
795	118.897	93.226	216.61	123.686
796	114.824	97.067	223.308	131.127
797	109.901	93.815	221.594	122.761
798	107.278	97.146	214.871	143.018
799	105.336	100.453	224.878	134.009
800	110.132	93.431	222.07	147.778
801	116.582	104.143	222.173	131.857
802	113.634	94.276	222.598	124.627
803	104.222	97.35	223.994	123.264
804	105.82	93.848	221.305	123.369
805	100.026	92.983	218.316	122.297
806	105.59	98.643	222.209	120.769
807	110.123	94.134	224.097	119.39
808	111.871	92.505	218.836	118.166
809	109.577	89.132	218.861	116.973
810	109.059	89.428	213.057	126.657
811	108.789	89.695	222.288	129.194
812	112.538	87.841	210.953	128.287
813	115.432	87.702	213.381	129.894
814	114.423	88.95	224.384	119.338
815	116.206	93.878	218.316	128.263
816	101.634	94.457	216.782	123.722
817	107.188	93.917	216.983	113.143
818	104.18	90.037	220.86	120.408
819	104.284	98.31	219.153	119.749
820	107.597	94.285	220.496	117.702
821	109.534	89.056	222.796	120.442
822	109.991	92.277	218.226	124.564
823	108.182	95.004	220.895	117.291
824	108.565	90.08	226.48	126.15
825	113.664	89.507	219.12	120.774
826	104.433	90.678	219.771	124.753
827	111.663	88.427	216.932	124.021
828	101.438	90.296	219.61	118.699
829	105.487	85.197	220.756	115.765
830	105.943	95.909	222.935	120.697
831	104.431	89.968	218.806	118.344
832	109.621	87.473	223.621	120.742
833	101.026	87.538	218.164	121.755
834	108.008	90.212	216.92	123.416
835	113.781	89.235	216.702	122.031
836	115.846	92.206	222.69	121.057
837	105.532	87.966	219.001	120.676
838	100.894	90.657	217.271	121.147
839	108.185	82.27	217.855	113.989
840	106.006	82.87	215.301	118.391
841	111.337	87.907	217.322	122.889
842	110.197	86.696	217.283	118.984
843	107.181	89.787	219.843	119.448
844	104.62	90.324	225.104	120.078
845	110.013	90.775	218.324	117.472
846	106.987	81.661	219.432	110.844
847	104.452	83.78	217.165	118.429
848	109.349	87.21	215.479	117.44
849	106.764	90.855	222.945	115.912
850	115.274	97.34	222.331	118.627
851	118.215	89.159	220.285	116.921
852	112.469	96.59	217.792	115.289
853	108.967	90	224.475	119.728
854	110.749	91.888	217.195	118.105
855	103.51	93.952	217.892	122.08
856	108.364	87.97	218.195	119.237
857	103.454	88.73	218.916	120.008
858	112.575	85.861	219.981	117.224
859	108.369	90.565	224.018	120.836
860	105.003	93.851	221.819	117.301
861	113.916	92.527	222.352	118.55
862	109.891	89.141	215.589	111.961
863	118.253	95.772	224.539	117.283
864	111.277	86.016	217.827	134.32
865	103.585	98.391	222.477	116.421
866	103.814	91.853	215.285	117.099
867	105.762	90.433	226.754	118.225
868	100.493	88.215	218.872	119.232
869	100.128	93.228	217.858	120.987
870	111.995	87.767	223.313	112.982
871	110.618	92.123	222.511	116.353
872	107.21	91.558	224.193	125.595
873	109.087	92.899	216.996	120.701
874	120.698	89.495	223.006	127.855
875	110.113	102.3	219.88	122.31
876	106.352	92.987	220.363	110.524
877	116.495	92.646	213.55	116.286
878	114.664	91.889	223.581	115.472
879	104.861	85.756	216.496	114.194
880	110.591	94.392	212.07	118.958
881	113.232	93.177	214.616	123.306
882	110.649	91.772	216.381	118.279
883	116.632	101.046	216.454	115.895
884	119.773	101.844	223.606	117.181
885	124.205	95.144	219.768	117.887
886	112.875	91.746	218.504	123.095
887	113.558	82.376	216.867	121.789
888	110.584	87.869	215.753	112.043
889	108.399	95.929	224.699	117.95
890	110.828	95.93	225.769	121.29
891	114.07	103.526	220.159	118.446
892	111.425	90.108	222.406	134.724
893	110.783	99.72	219.816	135.483
894	105.754	93.101	219.517	126.495
895	111.434	100.515	218.104	138.131
896	103.991	94.255	222.151	132.283
897	114.118	98.536	218.502	123.869
898	111.993	92.218	215.943	124.68
899	107.514	83.88	221.197	145.257
900	109.855	92.294	229.75	141.473
901	105.987	94.758	219.238	142.016
902	107.132	93.237	216.963	133.413
903	110.383	93.128	221.59	136.866
904	107.598	90.931	219.38	138.768
905	106.187	102.186	221.761	137.016
906	109.809	94.948	218.956	122.415
907	110.366	89.349	219.828	115.734
908	108.955	93.956	222.106	119.387
909	115.804	93.657	222.415	120.644
910	106.76	89.601	222.915	123.061
911	109.728	93.441	226.487	118.828
912	97.472	91.2	216.462	111.328
913	108.193	92.477	217.47	121.549
914	111.805	94.233	219.791	118.441
915	105.342	98.138	217.709	123.391
916	119.367	97.26	214.108	120.471
917	111.98	97.322	217.189	116.589
918	103.875	86.366	223.365	114.314
919	109.167	94.173	219.825	119.169
920	109.088	93.765	217.076	117.407
921	105.606	94.13	222.093	122.634
922	112.523	96.414	222.427	127.68
923	108.639	90.419	224.704	122.13
924	111.485	94.071	222.196	119.415
925	114.032	90.093	223.234	112
926	107.293	91.841	218.322	126.388
927	107.367	93.107	219.742	118.875
928	108.38	88.848	217.143	124.83
929	109.724	99.328	216.756	120.968
930	111.17	94.014	222.897	127.515
931	110.449	90.846	224.294	114.315
932	103.195	94.855	216.288	118.243
933	112.575	88.765	221.554	116.131
934	114.708	82.133	221.394	115.686
935	110.7	97.046	217.67	129.569
936	106.401	84.74	223.224	118.17
937	108.089	91.344	221.746	112.993
938	104.46	100.471	220.182	114.891
939	104.989	103.556	225.883	125.424
940	110.78	87.503	221.186	137.95
941	103.672	95.115	219.045	123.496
942	98.569	93.574	223.829	135.542
943	110.652	95.927	219.962	125.567
944	105.921	97.297	215.333	120.541
945	113.24	103.995	217.93	124.828
946	110.214	100.291	221.746	119.858
947	106.955	92.419	223.567	131.536
948	107	92.651	223.232	125.161
949	112.639	92.231	222.647	126.526
950	104.088	87.496	218.188	125.682
951	107.967	97.103	221.658	124.084
952	114.513	93.052	225.043	128.682
953	103.609	100.353	217.854	131.105
954	105.271	95.35	218.574	133.451
955	107.574	93.643	219.372	131.878
956	108.252	96.268	217.793	130.373
957	107.879	92.334	222.442	127.689
958	107.853	88.191	215.393	126.379
959	102.785	92.904	220.149	120.802
960	108.975	102.454	214.684	127.878
961	107.255	95.636	218.584	133.969
962	102.252	97.471	226.466	118.979
963	110.801	97.896	215.7	126.502
964	104.405	95.638	221.004	133.334
965	105.785	97.133	221.481	126.957
966	107.116	95.959	224.073	125.121
967	113.682	93.092	215.705	133.934
968	118.049	95.249	225.199	122.69
969	113.249	90.337	215.673	117.325
970	101.836	95.313	218.935	131.718
971	108.194	90.683	220.591	122.721
972	104.162	93.01	219.932	123.859
973	96.196	94.854	223.938	124.471
974	99.819	98.687	218.199	131.889
975	112.012	95.82	229.452	121.124
976	108.612	96.505	222.179	121.669
977	110.586	93.063	218.519	126.218
978	104.309	92.281	217.33	112.455
979	101.482	97.609	218.123	132.249
980	109.14	89.322	219.38	124.697
981	95.884	90.78	217.303	118.737
982	102.051	92.468	217.864	124
983	106.892	95.676	216.605	133.834
984	101.519	96.172	221.442	129.106
985	96.288	94.068	225.722	128.449
986	99.534	101.685	231.769	134.473
987	105.381	93.165	215.907	124.573
988	98.382	93.537	216.316	129.865
989	98.625	102.202	221.874	127.474
990	101.104	96.016	220.221	118.078
991	95.004	90.86	220.421	128.25
992	99.445	102.751	219.105	131.592
993	99.39	99.144	224.027	131.38
994	103.967	87.748	213.506	130.199
995	103.806	95.137	217.046	119.869
996	99.541	95.169	220.381	129.739
997	98.112	95.509	220.826	126.606
998	105.014	96.951	223.381	120.656
999	100.526	95.001	224.138	124.235
1000	97.369	98.107	219.318	126.197

## Sheet: Hydrogen bonds
TimeStep	OMP	OMP3	OMP19	OMP21
0	1050	1034	1056	1041
100.002	1018	1050	1028	1017
200.004	1022	1029	1032	1039
300.006	1022	1045	1024	1024
400.008	1031	1001	1021	1024
500.01	1010	1026	1017	1004
600.012	1033	1019	996	1021
700.014	1005	998	995	1010
800.016	1022	1017	1009	988
900.018	1014	997	999	997
1000.02	1012	990	997	994
1100.02	1011	996	992	986
1200.02	1002	997	990	1013
1300.03	1003	982	996	1016
1400.03	1004	998	990	996
1500.03	1014	992	991	1004
1600.03	1002	978	973	1013
1700.03	1010	982	967	1001
1800.04	986	971	986	983
1900.04	1008	987	981	991
2000.04	980	977	973	993
2100.04	995	977	994	980
2200.04	998	1004	977	1010
2300.05	976	987	973	1005
2400.05	990	1004	981	1025
2500.05	992	975	989	991
2600.05	980	991	968	999
2700.05	969	987	977	1000
2800.06	993	986	980	1011
2900.06	989	995	980	988
3000.06	959	1023	981	965
3100.06	955	987	974	953
3200.06	960	996	1018	962
3300.07	975	1009	979	986
3400.07	987	967	969	966
3500.07	969	1005	990	983
3600.07	955	1003	980	981
3700.07	980	1009	959	976
3800.08	964	1002	970	989
3900.08	954	983	972	934
4000.08	989	998	950	983
4100.08	974	980	959	974
4200.08	970	997	993	986
4300.09	973	975	966	989
4400.09	968	995	978	975
4500.09	967	989	983	998
4600.09	949	997	981	974
4700.09	968	982	961	973
4800.1	946	966	992	980
4900.1	945	981	985	972
5000.1	981	976	1002	956
5100.1	975	992	975	985
5200.1	960	994	982	991
5300.11	955	942	995	974
5400.11	955	981	973	977
5500.11	972	988	978	978
5600.11	992	982	984	990
5700.11	983	981	978	1002
5800.12	969	986	986	974
5900.12	986	985	998	991
6000.12	951	997	982	978
6100.12	970	977	981	977
6200.12	952	1014	979	978
6300.13	963	971	973	961
6400.13	961	989	980	963
6500.13	960	972	977	960
6600.13	952	981	962	978
6700.13	978	997	988	975
6800.14	950	961	979	972
6900.14	949	988	976	981
7000.14	941	969	993	982
7100.14	944	988	980	995
7200.14	942	963	977	980
7300.15	934	977	991	943
7400.15	954	965	981	977
7500.15	974	985	1000	946
7600.15	931	936	980	967
7700.15	947	965	959	970
7800.16	964	981	975	962
7900.16	954	955	950	960
8000.16	979	967	972	994
8100.16	960	968	985	974
8200.16	947	955	991	966
8300.17	966	979	962	971
8400.17	944	960	973	971
8500.17	995	963	960	981
8600.17	965	956	952	959
8700.17	959	975	956	949
8800.18	947	964	987	985
8900.18	928	964	966	962
9000.18	945	979	941	953
9100.18	942	965	976	974
9200.18	954	963	981	961
9300.19	952	961	978	968
9400.19	971	962	956	976
9500.19	954	973	969	983
9600.19	984	957	986	964
9700.19	986	952	1000	978
9800.2	961	965	962	972
9900.2	986	962	980	969
10000.2	974	967	957	968
10100.2	963	970	958	982
10200.2	967	968	985	969
10300.2	975	953	962	980
10400.2	959	946	983	960
10500.2	975	955	993	986
10600.2	989	966	974	990
10700.2	975	977	988	968
10800.2	980	966	988	983
10900.2	988	968	990	965
11000.2	963	958	983	980
11100.2	985	968	980	977
11200.2	985	971	980	975
11300.2	965	956	975	981
11400.2	957	951	983	974
11500.2	959	956	979	969
11600.2	954	960	975	965
11700.2	982	974	974	960
11800.2	960	967	989	961
11900.2	980	964	985	985
12000.2	991	960	986	987
12100.2	984	968	955	980
12200.2	991	980	999	981
12300.2	990	962	983	956
12400.2	982	975	997	969
12500.2	961	956	984	972
12600.3	958	945	981	981
12700.3	1002	955	1007	963
12800.3	1002	965	993	938
12900.3	981	975	984	960
13000.3	973	966	1001	972
13100.3	981	979	977	972
13200.3	945	977	991	968
13300.3	974	964	996	985
13400.3	986	960	989	991
13500.3	977	963	982	985
13600.3	997	946	987	984
13700.3	960	974	991	982
13800.3	976	973	953	960
13900.3	971	964	993	962
14000.3	946	982	992	979
14100.3	960	977	983	967
14200.3	973	980	989	955
14300.3	981	960	989	978
14400.3	1003	966	1006	987
14500.3	990	991	999	993
14600.3	983	958	999	984
14700.3	1003	952	1009	980
14800.3	962	954	1004	959
14900.3	996	941	1003	968
15000.3	979	962	984	976
15100.3	949	945	1002	974
15200.3	971	945	1009	969
15300.3	991	974	977	996
15400.3	959	951	988	992
15500.3	976	958	988	985
15600.3	970	950	966	967
15700.3	963	967	987	978
15800.3	968	934	983	959
15900.3	953	974	974	976
16000.3	936	936	974	968
16100.3	952	967	986	969
16200.3	961	942	999	984
16300.3	954	947	982	1009
16400.3	959	957	978	961
16500.3	953	974	1001	948
16600.3	929	955	991	956
16700.3	976	958	987	978
16800.3	958	971	989	971
16900.3	968	966	972	972
17000.3	965	964	984	980
17100.3	955	953	1000	975
17200.3	972	971	996	976
17300.3	955	945	990	984
17400.3	979	966	987	975
17500.3	958	963	981	961
17600.4	967	978	985	972
17700.4	984	967	976	960
17800.4	953	975	964	976
17900.4	964	962	982	977
18000.4	956	975	962	956
18100.4	940	966	973	984
18200.4	963	953	971	961
18300.4	967	975	989	982
18400.4	941	963	991	963
18500.4	966	969	994	955
18600.4	961	968	988	975
18700.4	956	958	975	957
18800.4	960	941	993	979
18900.4	970	948	960	967
19000.4	953	952	997	966
19100.4	947	956	1006	963
19200.4	956	955	984	958
19300.4	965	949	974	960
19400.4	981	960	980	983
19500.4	948	954	988	991
19600.4	959	943	979	950
19700.4	980	926	983	972
19800.4	973	947	970	952
19900.4	953	949	996	965
20000.4	965	958	994	949
20100.4	958	959	963	974
20200.4	951	973	993	959
20300.4	980	951	951	992
20400.4	965	945	979	964
20500.4	964	952	973	969
20600.4	946	977	1001	966
20700.4	955	944	995	950
20800.4	945	952	979	946
20900.4	958	961	977	968
21000.4	941	970	994	965
21100.4	929	959	983	982
21200.4	950	942	987	971
21300.4	965	944	979	962
21400.4	952	940	1012	984
21500.4	966	941	993	958
21600.4	925	927	995	975
21700.4	934	969	983	969
21800.4	981	971	995	965
21900.4	969	962	995	979
22000.4	986	969	1009	980
22100.4	970	984	1001	973
22200.4	979	950	992	969
22300.4	971	956	983	963
22400.4	972	953	992	952
22500.5	969	958	975	943
22600.5	982	951	974	981
22700.5	964	971	964	983
22800.5	965	945	998	984
22900.5	946	989	967	967
23000.5	959	969	966	953
23100.5	947	949	971	968
23200.5	950	970	988	970
23300.5	957	962	991	967
23400.5	946	974	980	968
23500.5	972	969	994	968
23600.5	958	952	980	971
23700.5	961	962	973	963
23800.5	983	959	985	964
23900.5	944	968	1000	957
24000.5	946	967	971	976
24100.5	965	963	970	948
24200.5	950	981	981	963
24300.5	966	965	997	986
24400.5	941	952	973	976
24500.5	971	965	978	984
24600.5	975	949	980	961
24700.5	955	958	954	970
24800.5	959	951	976	979
24900.5	990	936	983	993
25000.5	960	968	948	965
25100.5	963	968	980	954
25200.5	997	975	954	971
25300.5	972	965	969	957
25400.5	955	961	950	948
25500.5	949	954	951	983
25600.5	954	968	989	967
25700.5	969	948	953	964
25800.5	967	952	989	957
25900.5	962	961	984	967
26000.5	973	958	958	954
26100.5	967	962	975	952
26200.5	968	976	967	979
26300.5	972	969	966	957
26400.5	960	963	980	946
26500.5	953	985	957	962
26600.5	974	964	958	974
26700.5	942	972	968	959
26800.5	957	968	978	960
26900.5	957	966	998	951
27000.5	967	944	974	972
27100.5	957	982	971	954
27200.5	953	966	971	948
27300.5	954	969	983	974
27400.5	958	955	985	976
27500.5	977	979	980	974
27600.6	952	959	951	970
27700.6	959	963	956	959
27800.6	975	959	987	978
27900.6	946	957	980	962
28000.6	951	957	1000	951
28100.6	971	956	985	967
28200.6	969	971	962	993
28300.6	987	979	966	983
28400.6	953	965	960	975
28500.6	949	961	951	954
28600.6	947	963	992	970
28700.6	957	963	972	951
28800.6	958	992	961	974
28900.6	987	958	978	976
29000.6	962	986	961	960
29100.6	962	974	984	959
29200.6	969	967	975	977
29300.6	974	935	985	985
29400.6	973	969	951	979
29500.6	984	977	969	982
29600.6	975	967	963	991
29700.6	964	957	976	967
29800.6	960	964	977	970
29900.6	974	959	984	980
30000.6	972	968	962	987
30100.6	969	983	964	986
30200.6	951	969	944	992
30300.6	961	946	960	987
30400.6	978	941	964	975
30500.6	964	962	954	962
30600.6	991	966	966	966
30700.6	954	956	946	951
30800.6	940	988	992	969
30900.6	964	970	976	962
31000.6	955	950	961	957
31100.6	969	969	971	971
31200.6	956	970	977	980
31300.6	974	968	950	982
31400.6	971	950	968	979
31500.6	975	939	975	962
31600.6	955	966	962	970
31700.6	973	942	970	957
31800.6	973	948	991	957
31900.6	964	966	948	963
32000.6	957	965	984	981
32100.6	975	964	965	964
32200.6	948	953	983	963
32300.6	931	985	978	977
32400.6	978	965	974	981
32500.7	967	958	948	963
32600.7	961	960	985	944
32700.7	979	959	978	961
32800.7	967	961	977	960
32900.7	973	971	967	971
33000.7	974	970	959	973
33100.7	990	973	963	973
33200.7	980	960	944	949
33300.7	948	957	983	975
33400.7	962	951	983	964
33500.7	958	942	996	954
33600.7	969	960	988	1000
33700.7	956	967	988	977
33800.7	973	956	976	965
33900.7	967	947	985	973
34000.7	970	953	993	950
34100.7	972	958	1008	981
34200.7	964	950	987	952
34300.7	981	950	994	955
34400.7	986	920	984	982
34500.7	938	975	979	963
34600.7	991	933	978	972
34700.7	954	951	989	977
34800.7	988	963	982	954
34900.7	962	969	958	973
35000.7	990	990	962	925
35100.7	990	961	978	949
35200.7	973	959	984	954
35300.7	972	966	960	956
35400.7	982	949	977	963
35500.7	959	951	966	966
35600.7	993	953	958	973
35700.7	977	953	961	957
35800.7	975	955	959	961
35900.7	949	964	954	965
36000.7	968	950	976	960
36100.7	972	946	961	943
36200.7	968	960	965	964
36300.7	951	966	969	964
36400.7	984	940	966	968
36500.7	992	946	974	951
36600.7	973	959	980	957
36700.7	981	945	961	960
36800.7	990	979	953	953
36900.7	981	964	968	959
37000.7	991	954	972	966
37100.7	981	957	963	974
37200.7	978	966	957	959
37300.7	984	942	971	978
37400.7	973	960	967	963
37500.8	986	965	971	954
37600.8	984	934	942	963
37700.8	960	969	970	964
37800.8	977	952	958	962
37900.8	989	959	956	962
38000.8	968	958	968	940
38100.8	964	947	979	972
38200.8	971	949	950	970
38300.8	986	955	957	971
38400.8	959	963	972	976
38500.8	981	955	955	959
38600.8	965	955	964	963
38700.8	965	955	972	952
38800.8	964	966	969	968
38900.8	965	968	970	962
39000.8	962	957	956	954
39100.8	963	957	978	931
39200.8	973	945	971	946
39300.8	955	961	985	966
39400.8	963	977	960	937
39500.8	940	962	971	968
39600.8	970	965	953	975
39700.8	958	949	996	979
39800.8	965	950	977	952
39900.8	977	961	972	964
40000.8	968	987	950	962
40100.8	968	966	969	974
40200.8	961	959	956	945
40300.8	958	970	971	963
40400.8	950	963	954	964
40500.8	952	958	976	948
40600.8	968	964	958	960
40700.8	950	949	983	958
40800.8	956	958	958	959
40900.8	971	940	954	947
41000.8	952	965	957	951
41100.8	968	942	945	971
41200.8	926	959	961	960
41300.8	964	956	974	964
41400.8	970	955	942	959
41500.8	981	947	938	966
41600.8	981	945	923	946
41700.8	962	943	955	964
41800.8	969	948	977	960
41900.8	967	952	964	935
42000.8	958	981	956	967
42100.8	950	943	964	959
42200.8	963	955	951	971
42300.8	964	931	972	959
42400.8	968	950	974	961
42500.8	958	949	973	965
42600.9	947	948	974	948
42700.9	957	950	990	968
42800.9	960	944	985	959
42900.9	953	937	977	970
43000.9	971	946	993	970
43100.9	963	948	965	974
43200.9	970	945	972	970
43300.9	971	928	968	954
43400.9	956	942	952	972
43500.9	976	943	972	977
43600.9	975	952	967	981
43700.9	969	960	981	974
43800.9	957	946	952	974
43900.9	986	959	987	959
44000.9	972	947	980	1002
44100.9	984	946	960	944
44200.9	982	933	977	975
44300.9	966	951	988	981
44400.9	978	950	1002	960
44500.9	983	929	943	977
44600.9	964	963	979	967
44700.9	969	942	971	961
44800.9	986	947	995	979
44900.9	943	949	963	984
45000.9	966	925	985	1006
45100.9	962	943	980	975
45200.9	986	954	970	988
45300.9	978	969	986	990
45400.9	969	947	986	968
45500.9	956	950	982	962
45600.9	970	933	951	990
45700.9	976	936	976	952
45800.9	973	932	949	995
45900.9	966	942	969	982
46000.9	963	960	949	1001
46100.9	962	935	960	958
46200.9	958	935	963	984
46300.9	993	932	978	981
46400.9	964	942	967	984
46500.9	989	944	965	959
46600.9	995	945	957	968
46700.9	969	955	964	975
46800.9	958	966	960	983
46900.9	983	962	974	963
47000.9	970	938	972	974
47100.9	985	963	965	975
47200.9	984	966	983	988
47300.9	950	942	948	957
47400.9	969	955	969	984
47500.9	980	958	968	980
47601	969	947	965	961
47701	973	942	956	966
47801	966	966	965	986
47901	961	951	944	983
48001	975	958	959	969
48101	989	945	962	975
48201	987	948	974	978
48301	999	939	960	958
48401	985	945	949	961
48501	980	941	961	963
48601	969	973	966	994
48701	980	950	958	971
48801	952	959	967	979
48901	951	932	954	974
49001	983	943	972	989
49101	965	935	943	968
49201	966	939	981	976
49301	958	960	981	956
49401	958	946	972	957
49501	974	951	969	976
49601	963	958	943	962
49701	970	961	976	984
49801	954	940	990	958
49901	967	968	965	979
50001	954	945	988	982
50101	973	946	955	985
50201	970	952	952	972
50301	953	950	977	996
50401	948	963	988	976
50501	954	961	970	970
50601	967	982	983	980
50701	974	957	972	970
50801	970	923	974	974
50901	968	951	965	957
51001	974	933	963	979
51101	967	989	992	944
51201	968	955	988	979
51301	981	957	968	965
51401	979	951	967	970
51501	954	936	973	978
51601	994	945	966	973
51701	940	951	966	972
51801	964	955	978	1000
51901	981	959	977	984
52001	959	957	960	970
52101	1004	942	979	1007
52201	973	939	955	999
52301	950	951	963	977
52401	987	945	974	984
52501.1	980	947	978	977
52601.1	971	927	977	976
52701.1	995	948	968	975
52801.1	964	936	974	981
52901.1	953	964	979	992
53001.1	976	934	972	971
53101.1	971	960	986	968
53201.1	983	959	974	983
53301.1	955	951	959	978
53401.1	948	968	952	981
53501.1	978	972	971	971
53601.1	982	955	957	968
53701.1	973	956	962	967
53801.1	970	966	963	936
53901.1	957	947	977	976
54001.1	952	946	943	966
54101.1	984	945	964	989
54201.1	988	962	971	960
54301.1	978	962	975	979
54401.1	964	950	979	979
54501.1	973	963	946	954
54601.1	999	940	966	963
54701.1	997	937	973	1000
54801.1	989	952	990	968
54901.1	968	947	978	989
55001.1	963	950	955	972
55101.1	964	950	968	968
55201.1	999	947	954	979
55301.1	973	947	964	981
55401.1	963	945	980	981
55501.1	970	921	962	1008
55601.1	989	951	966	967
55701.1	985	949	955	987
55801.1	989	933	976	990
55901.1	996	949	971	982
56001.1	996	946	975	975
56101.1	975	951	972	959
56201.1	953	948	958	968
56301.1	979	942	965	994
56401.1	960	920	966	1004
56501.1	1003	943	968	984
56601.1	964	929	986	983
56701.1	978	932	982	972
56801.1	975	943	940	990
56901.1	976	941	986	974
57001.1	959	943	960	975
57101.1	933	946	964	985
57201.1	952	909	954	978
57301.1	959	929	962	994
57401.1	957	942	964	989
57501.2	976	933	970	998
57601.2	963	952	980	977
57701.2	982	942	977	968
57801.2	998	909	971	971
57901.2	981	943	965	967
58001.2	973	936	962	973
58101.2	975	935	968	959
58201.2	993	936	979	964
58301.2	982	934	965	977
58401.2	985	922	955	976
58501.2	971	928	968	979
58601.2	965	944	964	968
58701.2	971	930	984	962
58801.2	975	946	979	944
58901.2	979	924	948	973
59001.2	965	943	960	958
59101.2	970	933	965	958
59201.2	982	940	954	967
59301.2	960	949	967	955
59401.2	961	924	958	976
59501.2	981	928	957	989
59601.2	963	952	955	963
59701.2	946	937	948	974
59801.2	975	925	973	970
59901.2	982	929	950	957
60001.2	979	935	942	978
60101.2	995	936	956	972
60201.2	985	954	951	965
60301.2	961	941	953	993
60401.2	975	953	954	976
60501.2	984	941	953	957
60601.2	986	943	964	983
60701.2	960	940	976	972
60801.2	985	933	959	967
60901.2	963	953	960	980
61001.2	973	960	977	973
61101.2	979	967	961	955
61201.2	973	939	961	975
61301.2	960	945	985	985
61401.2	983	955	953	978
61501.2	984	931	963	966
61601.2	968	924	962	974
61701.2	971	943	945	963
61801.2	988	955	948	962
61901.2	966	929	957	973
62001.2	972	952	968	968
62101.2	973	911	961	967
62201.2	957	946	962	935
62301.2	968	909	980	965
62401.2	974	947	937	974
62501.2	994	907	934	961
62601.3	971	932	954	970
62701.3	973	917	946	968
62801.3	974	930	957	950
62901.3	970	938	964	962
63001.3	985	933	960	978
63101.3	962	939	946	968
63201.3	965	940	972	970
63301.3	996	932	970	994
63401.3	990	929	961	972
63501.3	971	927	962	993
63601.3	984	930	961	976
63701.3	1003	924	949	970
63801.3	982	959	939	999
63901.3	971	949	942	985
64001.3	987	938	965	976
64101.3	989	955	963	983
64201.3	979	926	947	970
64301.3	984	944	961	961
64401.3	965	955	961	965
64501.3	979	953	927	963
64601.3	977	925	950	988
64701.3	989	956	970	983
64801.3	978	929	953	977
64901.3	966	928	966	980
65001.3	996	929	967	969
65101.3	984	911	924	962
65201.3	999	931	953	976
65301.3	962	940	958	988
65401.3	957	945	959	965
65501.3	968	918	956	975
65601.3	954	933	953	968
65701.3	964	955	952	974
65801.3	971	924	982	964
65901.3	981	936	954	973
66001.3	955	940	936	968
66101.3	946	940	964	959
66201.3	967	938	965	950
66301.3	963	936	959	974
66401.3	971	934	992	968
66501.3	963	934	985	954
66601.3	948	921	970	968
66701.3	953	937	976	989
66801.3	965	935	972	970
66901.3	968	943	957	982
67001.3	979	917	963	965
67101.3	976	945	937	978
67201.3	988	941	952	963
67301.3	974	945	966	978
67401.3	974	954	959	960
67501.4	964	956	973	981
67601.4	963	948	962	978
67701.4	979	948	953	978
67801.4	953	949	962	958
67901.4	966	917	969	984
68001.4	969	944	946	971
68101.4	976	944	946	974
68201.4	978	919	957	953
68301.4	943	937	955	977
68401.4	979	939	952	968
68501.4	960	947	959	938
68601.4	966	921	966	953
68701.4	965	953	950	959
68801.4	976	932	976	957
68901.4	979	936	964	950
69001.4	941	957	978	969
69101.4	990	915	970	971
69201.4	970	934	952	935
69301.4	956	933	960	950
69401.4	980	923	949	974
69501.4	971	950	961	965
69601.4	956	946	961	931
69701.4	967	938	958	945
69801.4	951	929	943	935
69901.4	991	940	942	948
70001.4	971	940	953	952
70101.4	976	932	977	954
70201.4	980	933	954	959
70301.4	969	931	966	954
70401.4	978	953	970	958
70501.4	964	965	955	949
70601.4	956	932	971	955
70701.4	958	966	985	958
70801.4	971	939	969	961
70901.4	958	954	954	947
71001.4	969	934	991	964
71101.4	946	928	951	966
71201.4	973	929	952	928
71301.4	966	932	961	958
71401.4	962	972	958	966
71501.4	954	948	963	946
71601.4	966	926	956	950
71701.4	977	933	961	960
71801.4	942	935	959	960
71901.4	968	940	955	954
72001.4	929	947	942	966
72101.4	950	950	963	938
72201.4	960	931	942	968
72301.4	955	962	965	945
72401.4	934	939	957	973
72501.4	947	920	968	955
72601.5	993	944	949	968
72701.5	951	953	962	967
72801.5	952	948	948	962
72901.5	963	940	970	937
73001.5	946	956	942	950
73101.5	951	953	972	979
73201.5	935	946	972	973
73301.5	951	936	975	959
73401.5	946	942	962	964
73501.5	963	919	973	972
73601.5	971	941	956	957
73701.5	948	952	936	972
73801.5	948	936	966	957
73901.5	963	928	973	953
74001.5	955	938	928	944
74101.5	940	940	948	958
74201.5	962	940	954	941
74301.5	947	951	967	935
74401.5	943	968	955	952
74501.5	965	943	949	933
74601.5	962	921	971	942
74701.5	948	952	954	939
74801.5	963	942	957	951
74901.5	945	944	958	953
75001.5	962	929	979	976
75101.5	970	944	954	959
75201.5	957	932	962	953
75301.5	956	944	964	950
75401.5	953	936	943	955
75501.5	935	940	946	977
75601.5	949	946	967	969
75701.5	934	920	962	961
75801.5	968	938	960	961
75901.5	964	943	935	964
76001.5	963	924	965	992
76101.5	962	939	962	978
76201.5	952	934	940	971
76301.5	952	933	968	975
76401.5	964	944	945	990
76501.5	937	944	952	960
76601.5	961	938	939	990
76701.5	948	927	946	985
76801.5	964	924	972	945
76901.5	963	953	942	959
77001.5	969	941	966	961
77101.5	976	916	941	963
77201.5	973	957	950	953
77301.5	961	930	976	964
77401.5	979	938	968	950
77501.6	971	933	954	952
77601.6	977	955	978	974
77701.6	968	950	969	968
77801.6	967	944	962	947
77901.6	989	955	962	959
78001.6	963	951	951	964
78101.6	976	930	940	964
78201.6	960	926	959	977
78301.6	957	950	973	950
78401.6	956	932	946	962
78501.6	948	916	962	971
78601.6	951	927	957	968
78701.6	966	933	925	959
78801.6	957	935	979	966
78901.6	954	928	965	946
79001.6	965	933	987	949
79101.6	946	931	968	970
79201.6	963	939	956	940
79301.6	965	963	952	934
79401.6	964	942	961	970
79501.6	953	938	943	967
79601.6	944	939	966	972
79701.6	949	925	968	957
79801.6	950	911	959	971
79901.6	928	899	956	955
80001.6	944	951	951	969
80101.6	933	936	952	967
80201.6	950	927	966	949
80301.6	961	928	967	927
80401.6	943	924	968	963
80501.6	965	925	967	945
80601.6	953	906	965	943
80701.6	962	927	972	920
80801.6	956	935	948	966
80901.6	942	940	946	957
81001.6	948	911	943	955
81101.6	936	922	943	936
81201.6	948	935	959	952
81301.6	940	928	925	949
81401.6	949	941	967	954
81501.6	946	941	972	953
81601.6	939	931	940	957
81701.6	943	928	927	928
81801.6	943	936	963	967
81901.6	944	926	956	948
82001.6	964	935	947	951
82101.6	947	941	941	963
82201.6	951	928	936	969
82301.6	933	934	947	959
82401.6	945	925	950	956
82501.6	942	927	934	972
82601.7	942	915	951	946
82701.7	944	928	937	936
82801.7	949	947	933	943
82901.7	963	939	947	961
83001.7	963	955	932	977
83101.7	959	962	955	955
83201.7	915	942	944	947
83301.7	946	922	945	928
83401.7	953	947	963	926
83501.7	979	937	947	948
83601.7	951	945	930	944
83701.7	978	927	938	958
83801.7	952	928	944	963
83901.7	945	938	962	971
84001.7	956	938	958	952
84101.7	932	940	941	951
84201.7	923	930	973	946
84301.7	962	938	947	946
84401.7	959	938	948	959
84501.7	949	933	938	944
84601.7	948	920	955	946
84701.7	942	929	963	959
84801.7	954	940	955	946
84901.7	933	945	950	927
85001.7	957	907	981	933
85101.7	961	947	950	953
85201.7	934	935	956	952
85301.7	962	946	943	952
85401.7	953	947	955	929
85501.7	950	938	966	932
85601.7	960	947	945	951
85701.7	955	929	953	942
85801.7	945	942	952	949
85901.7	958	947	967	932
86001.7	963	964	982	936
86101.7	952	925	963	961
86201.7	954	953	979	972
86301.7	958	918	950	952
86401.7	956	922	970	947
86501.7	938	929	966	933
86601.7	940	950	971	956
86701.7	937	946	953	953
86801.7	945	963	985	958
86901.7	944	931	957	955
87001.7	933	940	951	955
87101.7	930	929	957	959
87201.7	969	920	987	938
87301.7	962	941	957	960
87401.7	959	936	986	927
87501.8	954	931	948	953
87601.8	953	944	983	945
87701.8	943	916	953	938
87801.8	935	940	944	947
87901.8	954	923	954	915
88001.8	949	930	976	964
88101.8	962	932	959	945
88201.8	936	937	963	937
88301.8	944	953	953	970
88401.8	958	950	968	957
88501.8	941	933	967	957
88601.8	956	942	934	950
88701.8	973	937	965	960
88801.8	956	945	945	943
88901.8	935	945	968	959
89001.8	947	956	950	940
89101.8	966	938	939	982
89201.8	947	939	953	956
89301.8	952	938	963	937
89401.8	942	958	965	970
89501.8	949	932	966	958
89601.8	971	919	963	941
89701.8	959	940	977	924
89801.8	974	952	951	953
89901.8	959	946	959	964
90001.8	969	947	976	970
90101.8	955	935	937	963
90201.8	970	953	955	937
90301.8	952	934	969	959
90401.8	945	954	958	952
90501.8	957	930	968	937
90601.8	960	963	940	947
90701.8	928	944	968	951
90801.8	951	926	956	947
90901.8	957	918	964	947
91001.8	939	926	935	943
91101.8	950	915	960	945
91201.8	949	948	953	950
91301.8	915	931	959	959
91401.8	944	961	974	949
91501.8	939	934	970	944
91601.8	949	941	968	939
91701.8	983	942	968	942
91801.8	970	962	972	956
91901.8	961	935	965	955
92001.8	956	955	983	972
92101.8	958	929	957	966
92201.8	970	934	947	948
92301.8	952	933	947	960
92401.8	958	922	955	953
92501.9	934	943	956	946
92601.9	958	911	952	952
92701.9	942	924	964	958
92801.9	947	942	955	955
92901.9	968	963	976	958
93001.9	967	947	952	950
93101.9	948	939	976	966
93201.9	963	943	955	934
93301.9	978	947	944	953
93401.9	952	942	932	948
93501.9	939	931	938	936
93601.9	928	931	950	960
93701.9	947	964	971	939
93801.9	935	957	946	949
93901.9	946	944	973	934
94001.9	949	958	943	933
94101.9	929	944	942	938
94201.9	945	917	951	958
94301.9	950	938	938	964
94401.9	944	952	965	956
94501.9	947	932	951	942
94601.9	952	938	961	953
94701.9	929	950	951	928
94801.9	969	948	935	942
94901.9	949	952	969	945
95001.9	961	939	945	941
95101.9	961	924	941	962
95201.9	946	949	946	962
95301.9	945	928	964	964
95401.9	949	921	946	961
95501.9	954	936	945	973
95601.9	941	924	963	951
95701.9	909	913	963	950
95801.9	954	939	930	947
95901.9	941	945	966	956
96001.9	951	944	965	942
96101.9	953	934	941	954
96201.9	940	924	952	956
96301.9	958	908	958	958
96401.9	940	949	963	940
96501.9	939	937	942	940
96601.9	981	923	958	934
96701.9	975	939	958	952
96801.9	943	928	944	940
96901.9	946	955	952	949
97001.9	968	953	948	934
97101.9	943	930	957	944
97201.9	939	938	961	958
97301.9	953	938	930	951
97401.9	933	943	953	970
97501.9	959	939	932	956
97602	940	956	936	973
97702	927	945	955	958
97802	964	921	921	953
97902	962	960	957	959
98002	948	934	957	953
98102	957	923	938	962
98202	955	943	953	936
98302	948	940	962	951
98402	950	949	956	981
98502	966	959	954	954
98602	928	938	949	956
98702	952	948	940	974
98802	948	938	969	953
98902	947	942	955	971
99002	957	937	940	949
99102	972	945	951	952
99202	956	973	932	963
99302	975	934	975	949
99402	955	925	926	950
99502	992	951	935	959
99602	959	948	946	954
99702	958	941	943	940
99802	949	946	971	950
99902	954	960	934	961
100000	958	951	952	958
200000	354	352	339	349
