# Supplementary material for: Computational design and cheminformatics profiling of omeprazole derivatives for enhanced proton pump inhibition of potassium-transporting ATPase alpha chain 1
Source: PLoS One. 2025 Jun 24;20(6):e0326655. doi: 10.1371/journal.pone.0326655 (PMC12186943; doi:10.1371/journal.pone.0326655)
Supplement: S5 File — (XLSX) [file pone.0326655.s005.xlsx]

## Sheet: Sheet1
MM-GBSA of OMP
Time	r_psp_MMGBSA_dG_Bind	r_psp_MMGBSA_dG_Bind_Coulomb	r_psp_MMGBSA_dG_Bind_Covalent	r_psp_MMGBSA_dG_Bind_Hbond	r_psp_MMGBSA_dG_Bind_Lipo	r_psp_MMGBSA_dG_Bind_Packing	r_psp_MMGBSA_dG_Bind_SelfCont	r_psp_MMGBSA_dG_Bind_Solv_GB	r_psp_MMGBSA_dG_Bind_Solv_SA	r_psp_MMGBSA_dG_Bind_vdW	r_psp_Lig_Strain_Energy	r_psp_Lig_Strain_Coulomb	r_psp_Lig_Strain_Covalent	r_psp_Lig_Strain_Hbond	r_psp_Lig_Strain_Lipo	r_psp_Lig_Strain_Packing	r_psp_Lig_Strain_SelfCont	r_psp_Lig_Strain_Solv_GB	r_psp_Lig_Strain_Solv_SA	r_psp_Lig_Strain_vdW	r_psp_Ligand_Energy	r_psp_Ligand_Coulomb	r_psp_Ligand_Covalent	r_psp_Ligand_Hbond	r_psp_Ligand_Lipo	r_psp_Ligand_Packing	r_psp_Ligand_SelfCont	r_psp_Ligand_Solv_GB	r_psp_Ligand_Solv_SA	r_psp_Ligand_vdW	r_psp_Complex_Energy	r_psp_Complex_Coulomb	r_psp_Complex_Covalent	r_psp_Complex_Hbond	r_psp_Complex_Lipo	r_psp_Complex_Packing	r_psp_Complex_SelfCont	r_psp_Complex_Solv_GB	r_psp_Complex_Solv_SA	r_psp_Complex_vdW	r_psp_Ligand_Energy	r_psp_Ligand_Coulomb	r_psp_Ligand_Covalent	r_psp_Ligand_Hbond	r_psp_Ligand_Lipo	r_psp_Ligand_Packing	r_psp_Ligand_SelfCont	r_psp_Ligand_Solv_GB	r_psp_Ligand_Solv_SA
0 ns	-25.7599	90.7241	3.04606	-0.0998476	-6.19743	-1.17763	0	-81.3043		-30.7508	2.58682	-0.668396	3.04606	0	-0.00354916	0	0	-0.0229239		0.235633	-0.0623955	2.4979	16.8659	0	-1.26682	0	0	-37.2097		19.0503	-39691	-31510	5545.49	-619.624	-2367.72	-69.6507	-58.8373	-5827.03		-4783.62	-0.0623955	2.4979	16.8659	0	-1.26682	0	0	-37.2097
50 ns	-19.8748	4.29202	2.07964	-0.546969	-4.91703	-4.7e-05	0	-1.07983		-19.7026	3.34618	0.887421	2.07964	0	0.0170175	0	0	-0.124499		0.486607	-1.21557	-1.78941	17.4978	0	-1.27011	0	0	-34.673		19.0192	-39686.2	-31600.7	5545.15	-620.071	-2366.44	-68.4732	-58.8373	-5744.27		-4772.6	-1.21557	-1.78941	17.4978	0	-1.27011	0	0	-34.673
100 ns	-15.0245	1.93439	0.671286	-0.200777	-3.16951	-2.54799	0	0.991702		-12.7036	1.8783	-1.55879	0.671286	0	0.373227	0	0	1.11752		1.27506	-3.19112	-1.4084	17.2771	0	-1.90236	0	0	-34.8173		17.6598	-39683.4	-31602.7	5543.53	-619.725	-2365.33	-71.0211	-58.8373	-5742.34		-4766.96	-3.19112	-1.4084	17.2771	0	-1.90236	0	0	-34.8173
MM-GBSA of OMP3
Time	r_psp_MMGBSA_dG_Bind	r_psp_MMGBSA_dG_Bind_Coulomb	r_psp_MMGBSA_dG_Bind_Covalent	r_psp_MMGBSA_dG_Bind_Hbond	r_psp_MMGBSA_dG_Bind_Lipo	r_psp_MMGBSA_dG_Bind_Packing	r_psp_MMGBSA_dG_Bind_SelfCont	r_psp_MMGBSA_dG_Bind_Solv_GB	r_psp_MMGBSA_dG_Bind_Solv_SA	r_psp_MMGBSA_dG_Bind_vdW	r_psp_Lig_Strain_Energy	r_psp_Lig_Strain_Coulomb	r_psp_Lig_Strain_Covalent	r_psp_Lig_Strain_Hbond	r_psp_Lig_Strain_Lipo	r_psp_Lig_Strain_Packing	r_psp_Lig_Strain_SelfCont	r_psp_Lig_Strain_Solv_GB	r_psp_Lig_Strain_Solv_SA	r_psp_Lig_Strain_vdW	r_psp_Ligand_Energy	r_psp_Ligand_Coulomb	r_psp_Ligand_Covalent	r_psp_Ligand_Hbond	r_psp_Ligand_Lipo	r_psp_Ligand_Packing	r_psp_Ligand_SelfCont	r_psp_Ligand_Solv_GB	r_psp_Ligand_Solv_SA	r_psp_Ligand_vdW	r_psp_Complex_Energy	r_psp_Complex_Coulomb	r_psp_Complex_Covalent	r_psp_Complex_Hbond	r_psp_Complex_Lipo	r_psp_Complex_Packing	r_psp_Complex_SelfCont	r_psp_Complex_Solv_GB	r_psp_Complex_Solv_SA	r_psp_Complex_vdW	r_psp_Ligand_Energy	r_psp_Ligand_Coulomb	r_psp_Ligand_Covalent	r_psp_Ligand_Hbond	r_psp_Ligand_Lipo	r_psp_Ligand_Packing	r_psp_Ligand_SelfCont	r_psp_Ligand_Solv_GB	r_psp_Ligand_Solv_SA
0 ns	-26.667	-9.23783	1.49265	-0.478112	-8.25279	-5.97354	0	46.1764		-50.3938	2.97701	-0.91927	1.49265	0	0.937145	0	0	-0.4431		1.90959	-6.41687	-25.4592	8.71777	0	-1.76275	0	0	-7.66831		19.7557	-39686	-31575	5533.27	-611.963	-2372.65	-74.91	-50.6551	-5705.83		-4828.26	-6.41687	-25.4592	8.71777	0	-1.76275	0	0	-7.66831
50 ns	-27.7419	-7.34482	2.53795	-0.997712	-8.17477	-7.41834	0	39.571		-45.9151	8.63288	8.86843	2.53795	0	0.0483249	0	0	-4.94829		2.12647	-4.41165	-27.5703	9.00227	0	-0.702853	0	0	-8.06481		22.924	-39685	-31575.2	5534.6	-612.482	-2371.51	-76.3548	-50.6551	-5712.83		-4820.62	-4.41165	-27.5703	9.00227	0	-0.702853	0	0	-8.06481
100 ns	-36.9136	-11.6799	3.279	-1.11625	-8.11107	-7.47566	0	36.0326		-47.8423	4.5742	1.08708	3.279	0	-0.01561	0	0	-0.978951		1.20268	-4.77398	-27.5539	8.68504	0	-0.703017	0	0	-7.90445		22.7023	-39694.6	-31579.5	5535.03	-612.601	-2371.45	-76.4121	-50.6551	-5716.21		-4822.77	-4.77398	-27.5539	8.68504	0	-0.703017	0	0	-7.90445
MM-GBSA of OMP19
Time	r_psp_MMGBSA_dG_Bind	r_psp_MMGBSA_dG_Bind_Coulomb	r_psp_MMGBSA_dG_Bind_Covalent	r_psp_MMGBSA_dG_Bind_Hbond	r_psp_MMGBSA_dG_Bind_Lipo	r_psp_MMGBSA_dG_Bind_Packing	r_psp_MMGBSA_dG_Bind_SelfCont	r_psp_MMGBSA_dG_Bind_Solv_GB	r_psp_MMGBSA_dG_Bind_Solv_SA	r_psp_MMGBSA_dG_Bind_vdW	r_psp_Lig_Strain_Energy	r_psp_Lig_Strain_Coulomb	r_psp_Lig_Strain_Covalent	r_psp_Lig_Strain_Hbond	r_psp_Lig_Strain_Lipo	r_psp_Lig_Strain_Packing	r_psp_Lig_Strain_SelfCont	r_psp_Lig_Strain_Solv_GB	r_psp_Lig_Strain_Solv_SA	r_psp_Lig_Strain_vdW	r_psp_Ligand_Energy	r_psp_Ligand_Coulomb	r_psp_Ligand_Covalent	r_psp_Ligand_Hbond	r_psp_Ligand_Lipo	r_psp_Ligand_Packing	r_psp_Ligand_SelfCont	r_psp_Ligand_Solv_GB	r_psp_Ligand_Solv_SA	r_psp_Ligand_vdW	r_psp_Complex_Energy	r_psp_Complex_Coulomb	r_psp_Complex_Covalent	r_psp_Complex_Hbond	r_psp_Complex_Lipo	r_psp_Complex_Packing	r_psp_Complex_SelfCont	r_psp_Complex_Solv_GB	r_psp_Complex_Solv_SA	r_psp_Complex_vdW	r_psp_Ligand_Energy	r_psp_Ligand_Coulomb	r_psp_Ligand_Covalent	r_psp_Ligand_Hbond	r_psp_Ligand_Lipo	r_psp_Ligand_Packing	r_psp_Ligand_SelfCont	r_psp_Ligand_Solv_GB	r_psp_Ligand_Solv_SA
0 ns	-39.6718	9.466	2.50313	-3.90552	-9.05508	-0.0688364	0	6.05936		-44.6709	10.0788	8.10652	2.50313	0	0.0912641	0	0	-4.76988		4.14779	-66.9464	-65.0736	22.2625	0	-1.1426	0	0	-42.1449		19.1521	-39661.6	-31388.7	5542.46	-618.112	-2375.17	-68.5155	-53.4144	-5942.97		-4757.12	-66.9464	-65.0736	22.2625	0	-1.1426	0	0	-42.1449
50 ns	-22.1041	19.0734	0.397584	-1.7968	-2.97246	-3.87313	0	-11.4137		-21.5191	0.493209	0.102809	0.397584	0	-0.00273617	0	0	-0.235434		0.230986	-75.2792	-69.7362	21.6558	0	-1.14532	0	0	-45.3349		19.2815	-39652.3	-31383.8	5539.75	-616.004	-2369.09	-72.3198	-53.4144	-5963.63		-4733.84	-75.2792	-69.7362	21.6558	0	-1.14532	0	0	-45.3349
100 ns	-26.449	-1.11788	4.51598	-2.02486	-3.78064	-1.74412	0	7.24566		-29.5431	4.73084	0.0912008	4.51598	0	-0.125587	0	0	0.235678		0.0135651	-75.4047	-69.9323	21.6491	0	-1.14541	0	0	-45.2688		19.2926	-39656.8	-31404.2	5543.86	-616.232	-2369.9	-70.1908	-53.4144	-5944.9		-4741.85	-75.4047	-69.9323	21.6491	0	-1.14541	0	0	-45.2688
MM-GBSA of OMP21
Time	r_psp_MMGBSA_dG_Bind	r_psp_MMGBSA_dG_Bind_Coulomb	r_psp_MMGBSA_dG_Bind_Covalent	r_psp_MMGBSA_dG_Bind_Hbond	r_psp_MMGBSA_dG_Bind_Lipo	r_psp_MMGBSA_dG_Bind_Packing	r_psp_MMGBSA_dG_Bind_SelfCont	r_psp_MMGBSA_dG_Bind_Solv_GB	r_psp_MMGBSA_dG_Bind_Solv_SA	r_psp_MMGBSA_dG_Bind_vdW	r_psp_Lig_Strain_Energy	r_psp_Lig_Strain_Coulomb	r_psp_Lig_Strain_Covalent	r_psp_Lig_Strain_Hbond	r_psp_Lig_Strain_Lipo	r_psp_Lig_Strain_Packing	r_psp_Lig_Strain_SelfCont	r_psp_Lig_Strain_Solv_GB	r_psp_Lig_Strain_Solv_SA	r_psp_Lig_Strain_vdW	r_psp_Ligand_Energy	r_psp_Ligand_Coulomb	r_psp_Ligand_Covalent	r_psp_Ligand_Hbond	r_psp_Ligand_Lipo	r_psp_Ligand_Packing	r_psp_Ligand_SelfCont	r_psp_Ligand_Solv_GB	r_psp_Ligand_Solv_SA	r_psp_Ligand_vdW	r_psp_Complex_Energy	r_psp_Complex_Coulomb	r_psp_Complex_Covalent	r_psp_Complex_Hbond	r_psp_Complex_Lipo	r_psp_Complex_Packing	r_psp_Complex_SelfCont	r_psp_Complex_Solv_GB	r_psp_Complex_Solv_SA	r_psp_Complex_vdW	r_psp_Ligand_Energy	r_psp_Ligand_Coulomb	r_psp_Ligand_Covalent	r_psp_Ligand_Hbond	r_psp_Ligand_Lipo	r_psp_Ligand_Packing	r_psp_Ligand_SelfCont	r_psp_Ligand_Solv_GB	r_psp_Ligand_Solv_SA
0 ns	-64.5512	-34.5258	5.59132	-3.38453	-17.8049	-1.62814	0	39.951		-52.7501	5.59738	-0.715266	5.59132	0	0.0623032	0	0	0.143206		0.515814	-63.869	-61.4014	-2.9473	0	-2.99182	0	0	-18.0082		21.4798	-39682.4	-31773	5564.6	-610.026	-2369.73	-66.7052	-57.6876	-5563.12		-4806.76	-63.869	-61.4014	-2.9473	0	-2.99182	0	0	-18.0082
50 ns	-46.9566	-25.6841	2.39672	-1.71647	-13.0707	-0.652572	0	30.8756		-39.1051	2.32962	-0.456085	2.39672	0	0.0674478	0	0	-0.178479		0.500016	-63.9762	-62.4831	-2.88644	0	-2.89949	0	0	-17.1073		21.4001	-39120	-31142	5662.57	-583.523	-2274.15	-64.1838	-47.715	-6118.68		-4552.29	-63.9762	-62.4831	-2.88644	0	-2.89949	0	0	-17.1073
100 ns	-12.6099	-1.41808	5.42392	-1.4738	-10.4918	-1.00236	0	32.4739		-36.1217	9.56373	4.50803	5.42392	0	1.10283	0	0	-4.32773		2.85667	-66.8603	-67.2482	-2.17007	0	-4.62245	0	0	-13.4887		20.6691	-39633.5	-31745.8	5565.21	-608.115	-2364.05	-66.0794	-57.6876	-5566.08		-4790.94	-66.8603	-67.2482	-2.17007	0	-4.62245	0	0	-13.4887
[truncated: 34 more columns]
